# Supplementary material for: Germline-encoded amino acid-binding motifs drive immunodominant public antibody responses
Source: Science. Author manuscript; Available in PMC 2023 Jun 16. (PMC10273302; doi:10.1126/science.adc9498)
Supplement: Table S1 [file NIHMS1901999-supplement-Table_S1.csv]

Table S1. Publicly recognized 56-AA peptides from the original VirScan library.
	fraction_positive	peptide_substring	peptide_translate	species
52925	0.861867704	SPPRRPPPGRRPFFHPVAEADYFEYHQEGGPDGEPDMPPGAIEQGPADDPGEGPST	SPPRRPPPGRRPFFHPVAEADYFEYHQEGGPDGEPDMPPGAIEQGPADDPGEGPST	Human herpesvirus 4
33029	0.760700389	TSGATAAASAAAAVDTGSGGGGQPHDTAPRGARKKQ	TSGATAAASAAAAVDTGSGGGGQPHDTAPRGARKKQ*SELSPRADPCV*VDYSISR	Human herpesvirus 4
59986	0.715953307	SPIHEPESHNSPEAPILFPDDWYPPSIDPADLDESWDYIFETTESPSSDEDYVEGP	SPIHEPESHNSPEAPILFPDDWYPPSIDPADLDESWDYIFETTESPSSDEDYVEGP	Human herpesvirus 4
21029	0.542801556	YEEFNLETTKLIAAEEGRACGETNEGLEYDEDSENDELLFLPNKKPN	YEEFNLETTKLIAAEEGRACGETNEGLEYDEDSENDELLFLPNKKPN*SELSPRAD	Human herpesvirus 4
55869	0.5	QPAPQAPYQGYQEQPPPQAPYQGYQEQPAPQAPYQGYQEPPAHGLQSSSYPGYAGP	QPAPQAPYQGYQEQPPPQAPYQGYQEQPAPQAPYQGYQEPPAHGLQSSSYPGYAGP	Human herpesvirus 4
47679	0.478599222	DSTTPRTRYNATTYLPPSTSSKLRPRWTFTSPPVTTAQATVPVPPTSQPRFSNLSM	DSTTPRTRYNATTYLPPSTSSKLRPRWTFTSPPVTTAQATVPVPPTSQPRFSNLSM	Human herpesvirus 4
20864	0.457198444	MKKAWLSRAQQADAGGASGSEDPPDYGDQGNVTQVGSEPISPEIGPFELSAASEDD	MKKAWLSRAQQADAGGASGSEDPPDYGDQGNVTQVGSEPISPEIGPFELSAASEDD	Human herpesvirus 4
52913	0.398832685	PGGSGSGPRHRDGVRRPQKRPSCIGCKGAHGGTGAGGGAGAGGAGAGGAGAGGAGA	PGGSGSGPRHRDGVRRPQKRPSCIGCKGAHGGTGAGGGAGAGGAGAGGAGAGGAGA	Human herpesvirus 4
53212	0.375486381	EVVSGSPSGPRGDRSEVPGPARPGPPGIGPEGPLGQLLRRHRSPSPTRGGQEPRRV	EVVSGSPSGPRGDRSEVPGPARPGPPGIGPEGPLGQLLRRHRSPSPTRGGQEPRRV	Human herpesvirus 4
52932	0.357976654	PTCNIKVTVCSFDDGVDLPPWFPPMVEGAAAEGDDGDDGDEGGDGDEGEEGQE	PTCNIKVTVCSFDDGVDLPPWFPPMVEGAAAEGDDGDDGDEGGDGDEGEEGQE*SE	Human herpesvirus 4
33027	0.346303502	AGAHAHLGGSSATPVQQAQAAASAGTGALASSAPSTAVAQSATPSVSSSISSLRAA	AGAHAHLGGSSATPVQQAQAAASAGTGALASSAPSTAVAQSATPSVSSSISSLRAA	Human herpesvirus 4
56027	0.344357977	PTPLPPATLTVPPRPTRPTTLPPTPLLTVLQRPTELQPTPSPPRMHLPVLHVPDQS	PTPLPPATLTVPPRPTRPTTLPPTPLLTVLQRPTELQPTPSPPRMHLPVLHVPDQS	Human herpesvirus 4
60123	0.311284047	MMDPNSTSEDVKFTPDPYQVPFVQAFDQATRVYQDLGGPSQAPLPCVLWPVLPEPL	MMDPNSTSEDVKFTPDPYQVPFVQAFDQATRVYQDLGGPSQAPLPCVLWPVLPEPL	Human herpesvirus 4
52949	0.305447471	GSRESPSLPSSKKGADEFEAWLEAQDANFEDVQREFSGLRVIGDEDEDGSEDGEFS	GSRESPSLPSSKKGADEFEAWLEAQDANFEDVQREFSGLRVIGDEDEDGSEDGEFS	Human herpesvirus 4
47922	0.794258373	MTQGRRGNVYWVRDSVSGLRVPVRTRPPRN	MTQGRRGNVYWVRDSVSGLRVPVRTRPPRN*SELSPRADPCV*VDYSISRDGETHY	Human adenovirus C
21516	0.660287081	PPAFPNNGIESLVDKMSRWKTYAQEHRDVPGPRPPTRRQRHDRQRGLVWEDDDSAD	PPAFPNNGIESLVDKMSRWKTYAQEHRDVPGPRPPTRRQRHDRQRGLVWEDDDSAD	Human adenovirus C
21455	0.574162679	GGNNSGSGAEENSNAAAAAMQPVEDMNDHAIRGDTFATRAEEKRAEAEAAAEAAAP	GGNNSGSGAEENSNAAAAAMQPVEDMNDHAIRGDTFATRAEEKRAEAEAAAEAAAP	Human adenovirus C
21319	0.442583732	ELKCLHGSIMINKEHVIEMDVTSENGQRALKEQSSKAKIVKNRWGRNVVQISNTDA	ELKCLHGSIMINKEHVIEMDVTSENGQRALKEQSSKAKIVKNRWGRNVVQISNTDA	Human adenovirus C
38668	0.263157895	MAPKKKLQLPPPPTDEEEYWDSQAEEVLDEEEEDMMEDWESLDEEASEVEEVSDET	MAPKKKLQLPPPPTDEEEYWDSQAEEVLDEEEEDMMEDWESLDEEASEVEEVSDET	Human adenovirus C
56504	0.844783715	NKPSTKPRPKNPPKKPKDDYHFEVFNFVPCSICGNNQLCKSICKTIPSNKPKKKPT	NKPSTKPRPKNPPKKPKDDYHFEVFNFVPCSICGNNQLCKSICKTIPSNKPKKKPT	Human respiratory syncytial virus
2933	0.82697201	STTKQRQNKPQNKPNNDFHFEVFNFVPCSICSNNPTCWAICKRIPNKKPGKKTTTK	STTKQRQNKPQNKPNNDFHFEVFNFVPCSICSNNPTCWAICKRIPNKKPGKKTTTK	Human respiratory syncytial virus
22243	0.315521628	QKNNRLLEITREFSVNAGVTTPVSTYMLTNSELLSLINDMPITNDQKKLMSNNVQI	QKNNRLLEITREFSVNAGVTTPVSTYMLTNSELLSLINDMPITNDQKKLMSNNVQI	Human respiratory syncytial virus
13043	0.211195929	VSCYGKTKCTASNKNRGIIKTFSNGCDYVSNKGVDTVSVGNTLYYVNKQEGKSLYV	VSCYGKTKCTASNKNRGIIKTFSNGCDYVSNKGVDTVSVGNTLYYVNKQEGKSLYV	Human respiratory syncytial virus
13045	0.160305344	KGEPIINFYDPLVFPSDEFDASISQVNEKINQSLAFIRKSDELLHNVNVGKSTTNI	KGEPIINFYDPLVFPSDEFDASISQVNEKINQSLAFIRKSDELLHNVNVGKSTTNI	Human respiratory syncytial virus
68477	0.97606383	QTDALTEGLSDELEEVIVEKTKQTLASVSSGPKHTQSVPALTANETGATLPTRPSD	QTDALTEGLSDELEEVIVEKTKQTLASVSSGPKHTQSVPALTANETGATLPTRPSD	Rhinovirus B
68486	0.47606383	RAKHVEAWIPRAPRALPYVSIGRTNYPRDSKTIIKKRTNIKTYGLGPRFGGVFTSN	RAKHVEAWIPRAPRALPYVSIGRTNYPRDSKTIVKKRTNIKTY*SELSPRADPCV*	Rhinovirus B
16586	0.417553191	FQGPVYKDLEIDVCNTPPPECINDLLKSVDSEEVREYCKKKKWIIPQVPTNIERAM	FQGPVYKDLEIDVCNTPPPECINDLLKSVDSEEVREYCKKKKWIIPQVPTNIERAM	Rhinovirus B
21716	0.311170213	QLKKQYFVEKQGQVIARHKVREFNINPVNTPTKSKLHPSVFYDVFPGDKEPAVLSD	QLKKQYFVEKQGQVIARHKVREFNINPVNTPTKSKLHPSVFYDVFPGDKEPAVLSD	Rhinovirus B
843	0.279255319	PEHQLASHTQGNVSVKYKYTHPGEQGIDLDSVAETGGASHDPVYSMNGTLIGNLLI	PEHQLASHTQGNVSVKYKYTHPGEQGIDLDSVAETGGASHDPVYSMNGTLIGNLLI	Rhinovirus B
33882	0.931506849	TASGEEVAVLSHHDSLESRRLREEEDDDDDEDFEDA	TASGEEVAVLSHHDSLESRRLREEEDDDDDEDFEDA*SELSPRADPCV*VDYSISR	Human herpesvirus 5
25305	0.865753425	QTPVNGNSPWAPTAPLPGDMNPANWPRERAWALKNPHLAYNPFRMPTTSTASQNTV	QTPVNGNSPWAPTAPLPGDMNPANWPRERAWALKNPHLAYNPFRMPTTSTASQNTV	Human herpesvirus 5
25314	0.821917808	SPLSMLSSASPSPAKSAPPSPVKGRGSRVGVPSLKPTLGGKAVVGRPPSVPVSGSA	SPLSMLSSASPSPAKSAPPSPVKGRGSRVGVPSLKPTLGGKAVVGRPPSVPVSGSA	Human herpesvirus 5
25319	0.75890411	PQKSGTGPQPGSAGMGGAKTPSDAVQNILQKIEKIKNTEE	PQKSGTGPQPGSAGMGGAKTPSDAVQNILQKIEKIKNTEE*SELSPRADPCV*VDY	Human herpesvirus 5
25310	0.731506849	RIRKAKLSSPMTTTSTSQKPVLGKRVATPHASARAQTVTSTPVQGRLEKQVSGTPS	RIRKAKLSSPMTTTSTSQKPVLGKRVATPHASARAQTVTSTPVQGRLEKQVSGTPS	Human herpesvirus 5
60278	0.720547945	SHATSSAHNGSHTSRTTSAQTRSVSSQHVTSSEAVSHRANETIYNTTLKYGDVVG	SHATSSAHNGSHTSRTTSAQTRSVSSQHVTSSEAVSHRANETIYNTTLKYGDVVG*	Human herpesvirus 5
32211	0.715068493	KKKPSKHHHHQQSSIMQETDDLDEEDTSIYLSPPPVPPVQVVAKRLPRPDTPRTPR	KKKPSKHHHHQQSSIMQETDDLDEEDTSIYLSPPPVPPVQVVAKRLPRPDTPRTPR	Human herpesvirus 5
9709	0.712328767	KTTHAYTNAAFTSSDATLPMGTTGSYTPPQDGSFPPPPR	KTTHAYTNAAFTSSDATLPMGTTGSYTPPQDGSFPPPPR*SELSPRADPCV*VDYS	Human herpesvirus 5
25297	0.616438356	LKAWEERQQNLQQRQQQPPPPARKPSASRRLFGSSADEDDDDDDDEKNIFTPIKKP	LKAWEERQQNLQQRQQQPPPPARKPSASRRLFGSSADEDDDDDDDEKNIFTPIKKP	Human herpesvirus 5
25316	0.580821918	PGRLSGSSRAASTTPTYPAVTTVYPPSSTAKSSVSNAPPVASPSILKPGASAALQS	PGRLSGSSRAASTTPTYPAVTTVYPPSSTAKSSVSNAPPVASPSILKPGASAALQS	Human herpesvirus 5
32244	0.446575342	LDGQTGTQDKGQKPNLLDRLRHRKNGYRHLKDSDEEENV	LDGQTGTQDKGQKPNLLDRLRHRKNGYRHLKDSDEEENV*SELSPRADPCV*VDYS	Human herpesvirus 5
34792	0.424657534	DLMRHSPDVPREAVMSPTMVTIPPPQIPFVGSARELRGVKKKKPTAAALLSSA	DLMRHSPDVPREAVMSPTMVTIPPPQIPFVGSARELRGVKKKKPTAAALLSSA*SE	Human herpesvirus 5
25299	0.361643836	GTSGKGAASGGGVSSIFSGLLSSGSQKPTSGPLNIPQQQQRHAAFSLVSPQVTKAS	GTSGKGAASGGGVSSIFSGLLSSGSQKPTSGPLNIPQQQQRHAAFSLVSPQVTKAS	Human herpesvirus 5
32242	0.342465753	SYEESVYNSGRKGPGPPSSDASTAAPPYTNEQAYQMLLALVRLDAEQRAQQNGTDS	SYEESVYNSGRKGPGPPSSDASTAAPPYTNEQAYQMLLALVRLDAEQRAQQNGTDS	Human herpesvirus 5
11376	0.317808219	PLTIESHLSDNEEDPIRYYVSVYDELTASEMEEPSNSTSWQIPKLMKVATQPVSLR	PLTIESHLSDNEEDPIRYYVSVYDELTASEMEEPSNSTSWQIPKLMKVATQPVSLR	Human herpesvirus 5
67524	0.301369863	VTQTASRDAADEVWALRDQTAESPVEDSEEEDDSSDTGSVVSLGHTTPSSDYNNDV	VTQTASRDAADEVWALRDQTAESPVEDSEEEDDSSDTGSVVSLGHTTPSSDYNNDV	Human herpesvirus 5
93698	0.988826816	NPIENYVDEVLNEVLVVPNINSSHPTTSNSAPALDAAETGHTSNVQPEDVIETRYV	NPIENYVDEVLNEVLVVPNINSSHPTTSNSAPALDAAETGHTSNVQPEDVIETRYV	Rhinovirus A
57885	0.960893855	TDMHVQNVPITQNPVENYIDEVLNEVLVVPNIRESHPTTSNAATALDAAETGHTSS	TDMHVQNVPITQNPVENYIDEVLNEVLVVPNIRESHPTTSNAATALDAAETGHTSS	Rhinovirus A
7840	0.407821229	PEHQLANANATNADAGYNYTHPGERGREVGSDRVAHANLPSDDNWLNFDGTLLGNA	PEHQLANANATNADAGYNYTHPGERGREVGSDRVAHANLPSDDNWLNFDGTLLGNA	Rhinovirus A
57915	0.405027933	DKRRRQVIDVMSAIFQGPISLQNPPPPAIADLLQSVRTPEVIKYCEENKWIIPAEC	DKRRRQVIDVMSAIFQGPISLQNPPPPAIADLLQSVRTPEVIKYCEENKWIIPAEC	Rhinovirus A
23621	0.360335196	TPCKTKLQPSVFYDVFPGSKEPAVLSEKDARLQVDFNEALFSKYKGNTDCSINDHI	TPCKTKLQPSVFYDVFPGSKEPAVLSEKDARLQVDFNEALFSKYKGNTDCSINDHI	Rhinovirus A
25073	0.343575419	DGYDQQSVVIMDDIMQNPSGEDMTLFCQMVSSVPFIPPMADLPDKGKPFTSKFVLA	DGYDQQSVVIMDDIMQNPSGEDMTLFCQMVSSVPFIPPMADLPDKGKPFTSKFVLA	Rhinovirus A
60049	0.889204545	RRHTQKAPKRIRLPHIREDDQPSSHQPLFY	RRHTQKAPKRIRLPHIREDDQPSSHQPLFY*SELSPRADPCV*VDYSISRDGETHY	Human herpesvirus 1
22741	0.809659091	PIYDEVADDQTDVLYAKIQHPRHLPDDDPIYDTVGGYDPEPAEDPVYSTVRRW	PIYDEVADDQTDVLYAKIQHPRHLPDDDPIYDTVGGYDPEPAEDPVYSTVRRW*SE	Human herpesvirus 1
70401	0.78125	TPPMPSIGLEEEEEEEGAGDGEHLEGGDGTRDTLPQSPGPAFPLAEDVEKDKPNRP	TPPMPSIGLEEEEEEEGAGDGEHLEGGDGTRDTLPQSPGPAFPLAEDVEKDKPNRP	Human herpesvirus 1
80359	0.585227273	PALGAAPTGDPKPKKNKKPKNPTPPRPAGDNATVAAGHATLREHLRDIKAENTDAN	PALGAAPTGDPKPKKNKKPKNPTPPRPAGDNATVAAGHATLREHLRDIKAENTDAN	Human herpesvirus 1
30607	0.392045455	TTRQPVATPTTSARPRGHLTVSRLSAPQPQPQPQPQPQPQPQPQPQPQPQPQPQPQ	TTRQPVATPTTSARPRGHLTVSRLSAPQPQPQPQPQPQPQPQPQPQPQPQPQPQPQ	Human herpesvirus 1
24525	0.329545455	LAEDVEKDKPNRPVVPSPDPNNSPARPETSRPKTPPTIIGPLATRPTTRLTSKGRP	LAEDVEKDKPNRPVVPSPDPNNSPARPETSRPKTPPTIIGPLATRPTTRLTSKGRP	Human herpesvirus 1
30396	0.326704545	PPAATGSQPEASNAEAGALVNASSAAHVDVDTARAADLFVSQMMGAR	PPAATGSQPEASNAEAGALVNASSAAHVDVDTARAADLFVSQMMGAR*SELSPRAD	Human herpesvirus 1
15238	0.318181818	MSQTQPPAPVGPGDPDVYLKGVPSAGMHPRGVHAPRGHPRMISGPPQRGDNDQAAG	MSQTQPPAPVGPGDPDVYLKGVPSAGMHPRGVHAPRGHPRMISGPPQRGDNDQAAG	Human herpesvirus 1
95636	0.452145215	LGHHAVPNGTLVKTITNDQIEVTNATELVQSSSTGRICDSPHRILDGKNCTLIDAL	LGHHAVPNGTLVKTITNDQIEVTNATELVQSSSTGRICDSPHRILDGKNCTLIDAL	Influenza A virus
82766	0.221122112	EQAAEAMEVASQARQMVQAMRAIGTPPSSSAGLKDDLLENLQAYQKRMGVQMQRFK	EQAAEAMEVASQARQMVQAMRAIGTPPSSSAGLKDDLLENLQAYQKRMGVQMQRFK	Influenza A virus
92962	0.102310231	CITPNGSIPNDKPFQNVNKITYGACPKYVKQNTLKLATGMRNVPEKQTR	CITPNGSIPNDKPFQNVNKITYGACPKYVKQNTLKLATGMRNVPEKQTR*SELSPR	Influenza A virus
82719	0.079207921	EAAFGLVCATCEQIADSQHRSHRQMTTTTNPLIRHENRMVLASTTAKAMEQMAGSS	EAAFGLVCATCEQIADSQHRSHRQMTTTTNPLIRHENRMVLASTTAKAMEQMAGSS	Influenza A virus
94490	0.062706271	VQRNLPFDKPTIMAAFTGNAEGRTSDMRAEIIRMMEGAKPEEVSFQGRGVFELSDE	VQRNLPFDKPTIMAAFTGNAEGRTSDMRAEIIRMMEGAKPEEVSFQGRGVFELSDE	Influenza A virus
47302	0.608108108	NQTEYANETHSTEVQTVKTFKEDRFQRTTLKSSSEPPTVQTLSVTPKKKLPSNVTA	NQTEYANETHSTEVQTVKTFKEDRFQRTTLKSSSEPPTVQTLSVTPKKKLPSNVTA	Human herpesvirus 6B
47295	0.587837838	TIKVTPNTPTITAQTTESIKKVVKRSDFPRPMYTPTDIPTLTIRRNATIKTEQNTE	TIKVTPNTPTITAQTTESIKKVVKRSDFPRPMYTPTDIPTLTIRRNATIKTEQNTE	Human herpesvirus 6B
47305	0.378378378	QNRMSASTHGEINHTEIPRMTPILNAHTWEKSTTPQWPFTAETSLTTSSKSAILTW	QNRMSASTHGEINHTEIPRMTPILNAHTWEKSTTPQWPFTAETSLTTSSKSAILTW	Human herpesvirus 6B
47298	0.297297297	TTVATNTTQKLESTTFATTIGIEEISDNIYSSPKNSIYLKSKSQQSTTKFTDTEHT	TTVATNTTQKLESTTFATTIGIEEISDNIYSSPKNSIYLKSKSQQSTTKFTDTEHT	Human herpesvirus 6B
60519	0.199324324	DKDGFRKQKKLDLLGSWTKEKNDKAIVHSREVTGDSGDATETVTARDSPVLRKTKH	DKDGFRKQKKLDLLGSWTKEKNDKAIVHSREVTGDSGDATETVTARDSPVLRKTKH	Human herpesvirus 6B
93248	0.47826087	MSNMDIDGINTGTIDKTPEEITSGTSGATRPIIRPATLAPPSNKRTRNPSPEGATT	MSNMDIDGINTGTIDKTPEEITSGTSGATRPIIRPATLAPPSNKRTRNPSPEGATT	Influenza B virus
35342	0.415458937	HVVKTATQGEVNVTGVIPLTTTPTKSHFANLKGTKTRGKLCPKCLNCTDLDVALGR	HVVKTATQGEVNVTGVIPLTTTPTKSHFANLKGTKTRGKLCPKCLNCTDLDVALGR	Influenza B virus
31012	0.347826087	GGNEVGGDGGSGQISCNPVFAVERPIALSKQAVRRMLSMNIEGRDADVKGNLLKMM	GGNEVGGDGGSGQISCNPVFAVERPIALSKQAVRRMLSMNIEGRDADVKGNLLKMM	Influenza B virus
81557	0.304347826	LHEKYGGLNKSKPYYTGEHAKAIGNCPIWVKTPLKLANGTKYRPPAKLLKER	LHEKYGGLNKSKPYYTGEHAKAIGNCPIWVKTPLKLANGTKYRPPAKLLKER*SEL	Influenza B virus
83385	0.149758454	AVERILLAATDDKKTEYQKKKNARDVKEGKEEIDHNKTGGTFYKMVRDDKTIYFSP	AVERILLAATDDKKTEYQKKKNARDVKEGKEEIDHNKTGGTFYKMVRDDKTIYFSP	Influenza B virus
89351	0.816216216	QGALTLSLPKQQDSLPDTKASGPAHSKEVPALTAVETGATNPLAPSDTVQTRHVVQ	QGALTLSLPKQQDSLPDTKASGPAHSKEVPALTAVETGATNPLAPSDTVQTRHVVQ	Enterovirus C
95293	0.751351351	MIDNTVRETVGAATSRDALPNTEASGPAHSKEIPALTAVETGATNPLVPSDTVQTR	MIDNTVRETVGAATSRDALPNTEASGPAHSKEIPALTAVETGATNPLVPSDTVQTR	Enterovirus C
95330	0.724324324	DALPNTEASGPAHSKEIPALTAVETGATNPLVPSDTVQTRHVVQHRSRSESSIESF	DALPNTEASGPAHSKEIPALTAVETGATNPLVPSDTVQTRHVVQHRSRSESSIESF	Enterovirus C
89386	0.318918919	PTKTKLEPSAFHYVFEGVKEPAVLTKNDPRLKTDFEEAIFSKYVGNKITEVDEYMK	PTKTKLEPSAFHYVFEGVKEPAVLTKNDPRLKTDFEEAIFSKYVGNKITEVDEYMK	Enterovirus C
95063	0.302702703	QGPLQYKDLKIDVKTSPPPECINDLLQAVDSQEVRDYCEKKGWIVNITSQVQTERN	QGPLQYKDLKIDVKTSPPPECINDLLQAVDSQEVRDYCEKKGWIVNITSQVQTERN	Enterovirus C
22110	0.794520548	ERYLKDQQLLGIWGCSGKLICTTAVPWNASWSNKSLEQIWNNMTWMEWDREINNYT	ERYLKDQQLLGIWGCSGKLICTTAVPWNASWSNKSLEQIWNNMTWMEWDREINNYT	Human immunodeficiency virus 1
23996	0.609589041	DQQLLGIWGCSGKIICPTNVPWNSSWSNKSQSDIWDKMTWLEWDKEVSNYTQVIYN	DQQLLGIWGCSGKIICPTNVPWNSSWSNKSQSDIWDKMTWLEWDKEVSNYTQVIYN	Human immunodeficiency virus 1
77385	0.602739726	RSEDITKNTKNIIVQLNEAVEINCTRPSNNTRKSIHIGPGRAFYATGDIIGDIRQA	RSEDITKNTKNIIVQLNEAVEINCTRPSNNTRKSIHIGPGRAFYATGDIIGDIRQA	Human immunodeficiency virus 1
31648	0.479452055	ARILAVERYLKDQQLLGIWGCSGKLICTTAVPWNASWSNKSLEEIWDNMTWMEWER	ARILAVERYLKDQQLLGIWGCSGKLICTTAVPWNASWSNKSLEEIWDNMTWMEWER	Human immunodeficiency virus 1
23325	0.452054795	KCGKEGHQMKDCTERQANFLGKIWPSHKGRPGNFLQSRPEPTAPPAESFGFGEEIK	KCGKEGHQMKDCTERQANFLGKIWPSHKGRPGNFLQSRPEPTAPPAESFGFGEEIK	Human immunodeficiency virus 1
64646	0.369863014	NFRVYYRDSRDPIWKGPAKLLWKGEGAVVIQDNSDIKVVPRRKAKIIRDYGKQMAG	NFRVYYRDSRDPIWKGPAKLLWKGEGAVVIQDNSDIKVVPRRKAKIIRDYGKQMAG	Human immunodeficiency virus 1
78231	0.342465753	NGSLAEEGIVIRSQNISNNAKTIIVHLNESVQINCTRPNNNTRKGIHLGPGQTFYA	NGSLAEEGIVIRSQNISNNAKTIIVHLNESVQINCTRPNNNTRKGIHLGPGQTFYA	Human immunodeficiency virus 1
31723	0.294520548	EIRKTLRQKKIDRLIDRIRERAEDSGNESDGDEEELSALVEMGHHAPWDVDDL	EIRKTLRQKKIDRLIDRIRERAEDSGNESDGDEEELSALVEMGHHAPWDVDDL*SE	Human immunodeficiency virus 1
23303	0.294520548	SILDIRQGPKEPFRDYVDRFYKTLRAEQASQDVKNWMTETLLVQNANPDCKTILKA	SILDIRQGPKEPFRDYVDRFYKTLRAEQASQDVKNWMTETLLVQNANPDCKTILKA	Human immunodeficiency virus 1
23265	0.246575342	RKVLFLDGIDKAQEEHEKYHSNWRAMASDFNLPPIVAKEIVASCDKCQLKGEAMHG	RKVLFLDGIDKAQEEHEKYHSNWRAMASDFNLPPIVAKEIVASCDKCQLKGEAMHG	Human immunodeficiency virus 1
25636	0.205479452	NQSERAEDSGNESDGDKDELSTLVEMGHHAPWDIDDM	NQSERAEDSGNESDGDKDELSTLVEMGHHAPWDIDDM*SELSPRADPCV*VDYSIS	Human immunodeficiency virus 1
19654	0.198630137	QEGHQMKDCKNEGRQANFLGKSWSPFKGRPGNFPQTTTRKEPTAPPLESYGFQEEK	QEGHQMKDCKNEGRQANFLGKSWSPFKGRPGNFPQTTTRKEPTAPPLESYGFQEEK	Human immunodeficiency virus 1
35924	0.191780822	GKEISNTTEIFRPGGGDMRDNWRSELYKYKVVKIEPLGVAPTKAKRRVVQREKRAV	GKEISNTTEIFRPGGGDMRDNWRSELYKYKVVKIEPLGVAPTKAKRRVVQREKRAV	Human immunodeficiency virus 1
25633	0.178082192	EYKRLLRQRKIDWLIDRIRERAEDSGNESEGDTEELSTLVEMEPDNFRNDNDM	EYKRLLRQRKIDWLIDRIRERAEDSGNESEGDTEELSTLVEMEPDNFRNDNDM*SE	Human immunodeficiency virus 1
31638	0.164383562	TRPSKTTRRRIHIGPGRAFYTTKQIAGDLRQAHCNINRARWNATLKQIVGKLRKQF	TRPSKTTRRRIHIGPGRAFYTTKQIAGDLRQAHCNINRARWNATLKQIVGKLRKQF	Human immunodeficiency virus 1
65616	0.157534247	RARLQALETLIQNQQRLNLWGCKGKLICYTSVKWNTSWSGRYNDDSIWDNLTWQQW	RARLQALETLIQNQQRLNLWGCKGKLICYTSVKWNTSWSGRYNDDSIWDNLTWQQW	Human immunodeficiency virus 1
21855	0.136986301	YKLKHIVWASRELERFAVNPGLLETSEGCRQILGQLQPSLQTGSEELRSLYNTVAT	YKLKHIVWASRELERFAVNPGLLETSEGCRQILGQLQPSLQTGSEELRSLYNTVAT	Human immunodeficiency virus 1
22818	0.089041096	MGGKWSKSSVVGWPAVRERMRRAEPAADGVGAASRDLEKHGAITSSNTAANNAACA	MGGKWSKSSVVGWPAVRERMRRAEPAADGVGAASRDLEKHGAITSSNTAANNAACA	Human immunodeficiency virus 1
21857	0.082191781	LYCVHQRIEIKDTKEALDKIEEEQNKSKKKAQQAAADTGHSSQVSQNYPIVQNIQG	LYCVHQRIEIKDTKEALDKIEEEQNKSKKKAQQAAADTGHSSQVSQNYPIVQNIQG	Human immunodeficiency virus 1
78394	0.082191781	REALLDTGADDTVLEDIDLPRKWKPKMIGGIGGFIKVRQYNEVPIEIEGKKAIGTV	REALLDTGADDTVLEDIDLPRKWKPKMIGGIGGFIKVRQYNEVPIEIEGKKAIGTV	Human immunodeficiency virus 1
78375	0.075342466	QSRPEPTAPPAESLGLGEEIPSPKQEPKDKELYPLTSLKSLFGSDPLSQ	QSRPEPTAPPAESLGLGEEIPSPKQEPKDKELYPLTSLKSLFGSDPLSQ*SELSPR	Human immunodeficiency virus 1
65261	0.068493151	MGNALRKGKFEGWAAVRERMRRTRTFPESEPCAPGVGQISRELAARGGIPSSHTPQ	MGNALRKGKFEGWAAVRERMRRTRTFPESEPCAPGVGQISRELAARGGIPSSHTPQ	Human immunodeficiency virus 1
35931	0.061643836	EKNEQELLELDKWASLWNWFDISKWLWYIKIFIMIVGGLVGLRIVFTVLSIVNRVR	EKNEQELLELDKWASLWNWFDISKWLWYIKIFIMIVGGLVGLRIVFTVLSIVNRVR	Human immunodeficiency virus 1
31633	0.054794521	RDKVQKEHALFYKHDVVPINNSTKDNIKNDNSTRYRLISCNTSVITQACPKISFEP	RDKVQKEHALFYKHDVVPINNSTKDNIKNDNSTRYRLISCNTSVITQACPKISFEP	Human immunodeficiency virus 1
23298	0.054794521	QMVHQAISPRTLNAWVKVIEEKAFSPEVIPMFSALSEGATPQDLNTMLNTVGGHQA	QMVHQAISPRTLNAWVKVIEEKAFSPEVIPMFSALSEGATPQDLNTMLNTVGGHQA	Human immunodeficiency virus 1
23238	0.054794521	QKRIKCFNCGKEGHLARNCRAPRKKGCWKCGKEGHQMKDCTERQANFLRENLAFPQ	QKRIKCFNCGKEGHLARNCRAPRKKGCWKCGKEGHQMKDCTERQANFLRENLAFPQ	Human immunodeficiency virus 1
25889	0.75	PDPAVAPTSAASRKPDPAVAPTSAASRKPDPAVAPTSAATRKPDPAVAPTSAASRK	PDPAVAPTSAASRKPDPAVAPTSAASRKPDPAVAPTSAATRKPDPAVAPTSAASRK	Human herpesvirus 3
61546	0.451388889	QTVQPAQPAQPVQPAQPVQPAQPAQTVQPAQPAQPVQPAQPAQPAQPVQPAQPAQP	QTVQPAQPAQPVQPAQPVQPAQPAQTVQPAQPAQPVQPAQPAQPAQPVQPAQPAQP	Human herpesvirus 3
26375	0.347222222	AQGVPQSTPPPTQNTPQGGKGQTLSHTGQSGNASRSRRV	AQGVPQSTPPPTQNTPQGGKGQTLSHTGQSGNASRSRRV*SELSPRADPCV*VDYS	Human herpesvirus 3
25937	0.291666667	EKPNATDTPIEEIGDSQNTEPSVNSGFDPDKFREAQEMIKYMTLVSAAERQESKAR	EKPNATDTPIEEIGDSQNTEPSVNSGFDPDKFREAQEMIKYMTLVSAAERQESKAR	Human herpesvirus 3
26170	0.263888889	VHEGLNLIQAANEADLGEGASVSKRGHNRKTGDLQGGMGNEPMYAQVRKPKSRTDT	VHEGLNLIQAANEADLGEGASVSKRGHNRKTGDLQGGMGNEPMYAQVRKPKSRTDT	Human herpesvirus 3
20718	0.857142857	RRAQMAPKRLRLPHIRDDDAPPSHQPLFY	RRAQMAPKRLRLPHIRDDDAPPSHQPLFY*SELSPRADPCV*VDYSISRDGETHYR	Human herpesvirus 2
76866	0.616541353	TTAMPGTRGTARTPPTDPKTHPHGPTDAPPGSPAPPSPRHRGGPEEFEGAGDGEPP	TTAMPGTRGTARTPPTDPKTHPHGPTDAPPGSPAPPSPRHRGGPEEFEGAGDGEPP	Human herpesvirus 2
49030	0.563909774	MTSRPADQDSVRSSASVPLYPAASPVPAEAYYSESEDEAANDFLVRMGRQQSVLRR	MTSRPADQDSVRSSASVPLYPAASPVPAEAYYSESEDEAANDFLVRMGRQQSVLRR	Human herpesvirus 2
80405	0.541353383	PKTHPHGPADAPPGSPAPPPPEHRGGPEEFEGAGDGEPPEDDDSATGLAFRTPNPN	PKTHPHGPADAPPGSPAPPPPEHRGGPEEFEGAGDGEPPEDDDSATGLAFRTPNPN	Human herpesvirus 2
38706	0.413533835	MERTEHKARKKGTSALLSAKVTDAVMRKRARPRYSPLRDTDEEEL	MERTEHKARKKGTSALLSAKVTDAVMRKRARPRYSPLRDTDEEEL*SELSPRADPC	Human herpesvirus 2
48632	0.315789474	TPPPAASLPQPEAPGAEAGALVNASSAAHVNVDTARAADLFVSQMMGSR	TPPPAASLPQPEAPGAEAGALVNASSAAHVNVDTARAADLFVSQMMGSR*SELSPR	Human herpesvirus 2
48462	0.30075188	ETPYASVSHHAEIDRYGDSDGDPIYDEVAPDHEAELYARVQRPGPVPDAEPIYDTV	ETPYASVSHHAEIDRYGDSDGDPIYDEVAPDHEAELYARVQRPGPVPDAEPIYDTV	Human herpesvirus 2
54317	0.706766917	PNNGIESLVDKMSRWKTYAQDHRDEPRILGATSRPSRRRQRHDRQMGLVWDDEDSA	PNNGIESLVDKMSRWKTYAQDHRDEPRILGATSRPSRRRQRHDRQMGLVWDDEDSA	Human adenovirus B
54386	0.473684211	TMQLMVPKRQRLEDVLEKMKVDPDIQPEVKVRPIKQVAPGLGVQTVDIKIPTESME	TMQLMVPKRQRLEDVLEKMKVDPDIQPEVKVRPIKQVAPGLGVQTVDIKIPTESME	Human adenovirus B
54276	0.293233083	TPGEMEVEEELPPLEKRGDKRPRPELEQTLVTRADEPPSYEEAVKLGMPTTRPVAH	TPGEMEVEEELPPLEKRGDKRPRPELEQTLVTRADEPPSYEEAVKLGMPTTRPVAH	Human adenovirus B
22976	0.293233083	IIEMDVASENGQRAMKENPDRAKITQNRWGRNVVQLANNDARCCVNDANCATNQFS	IIEMDVASENGQRAMKENPDRAKITQNRWGRNVVQLANNDARCCVNDANCATNQFS	Human adenovirus B
58373	0.180451128	MSKEIPTPYMWSYQPNRLAAGASRTTTPLVLLSAGPSMISRVNDIELIETSSPRTV	MSKEIPTPYMWSYQPNRLAAGASRTTTPLVLLSAGPSMISRVNDIELIETSSPRTV	Human adenovirus B
69684	0.798319328	RARRQAARQAAAAIASMAQPRRGNIYWVRDASGVRVPVRSRPPRS	RARRQAARQAAAAIASMAQPRRGNIYWVRDASGVRVPVRSRPPRS*SELSPRADPC	Human adenovirus F
31225	0.74789916	EGVLRCYHGLEMIQKEQLVEMDVASENAQRALKEHPSRAKVVQNRWGRSVVQLKND	EGVLRCYHGLEMIQKEQLVEMDVASENAQRALKEHPSRAKVVQNRWGRSVVQLKND	Human adenovirus F
12396	0.386554622	LPGETDYLNDPLLQPVRNKNFPNNGVESLVDKMNRWKTYAQEQREWEESQSRPLAG	LPGETDYLNDPLLQPVRNKNFPNNGVESLVDKMNRWKTYAQEQREWEESQSRPLAG	Human adenovirus F
5571	0.176470588	LQPTMQLMVPKRQKLEEVLENMKVDPSVEPEVKVRPIKEIGPGLGVQTVDIQIPVR	LQPTMQLMVPKRQKLEEVLENMKVDPSVEPEVKVRPIKEIGPGLGVQTVDIQIPVR	Human adenovirus F
32852	0.100840336	NGALTLKLGTGLNIDENGDLSSDASVEVSAPITKTNKIVGLNYTKPLALRSNALTL	NGALTLKLGTGLNIDENGDLSSDASVEVSAPITKTNKIVGLNYTKPLALRSNALTL	Human adenovirus F
54664	0.594339623	AAAAPPTPAFAAALGSAALCDDDRAPQGRGAAPLSAEVGRPPRAPREPRTPREPRT	AAAAPPTPAFAAALGSAALCDDDRAPQGRGAAPLSAEVGRPPRAPREPRTPREPRT	Papiine herpesvirus 2
54169	0.575471698	MEPPRPPDADSLLSDATSVIPLTPPAQGAEAYYTESDDETAADFLMRMGRQQTALR	MEPPRPPDADSLLSDATSVIPLTPPAQGAEAYYTESDDETAADFLMRMGRQQTALR	Papiine herpesvirus 2
55205	0.41509434	ALVNASAATHVDVDVGRAADLFVSQMMGGR	ALVNASAATHVDVDVGRAADLFVSQMMGGR*SELSPRADPCV*VDYSISRDGETHY	Papiine herpesvirus 2
55197	0.349056604	PPHPGGVYHPGVLFPGPSPLEAQIAALVGAIAADRQPPPAAPGKRRRYETERECDH	PPHPGGVYHPGVLFPGPSPLEAQIAALVGAIAADRQPPPAAPGKRRRYETERECDH	Papiine herpesvirus 2
55015	0.188679245	RARRAARHAASPFARGTGGDDQTRPAAPAPASTPAPTPAPGSTPAPPSTPASAPAS	RARRAARHAASPFARGTGGDDQTRPAAPAPASTPAPTPAPGSTPAPPSTPASAPAS	Papiine herpesvirus 2
5888	0.487179487	SLLQPPRVKNAMANNGIESLVDKLNRWKTYAQDHREPAPAPRRQRHDRQRGLVWDD	SLLQPPRVKNAMANNGIESLVDKLNRWKTYAQDHREPAPAPRRQRHDRQRGLVWDD	Human adenovirus D
12155	0.346153846	AATVVEMEDASAHPPPRGEKRPRPDAEETTLQVDEPPSYEEAVKAGMPTTRIIAPL	AATVVEMEDASAHPPPRGEKRPRPDAEETTLQVDEPPSYEEAVKAGMPTTRIIAPL	Human adenovirus D
758	0.256410256	KQVAPGLGVQTVDIQIPTDMDVDKKPSTSIEVQTDPWLPASTATVSTSTAATATEP	KQVAPGLGVQTVDIQIPTDMDVDKKPSTSIEVQTDPWLPASTATVSTSTAATATEP	Human adenovirus D
76577	0.166666667	PPRYMAPTEGRNSIRYSELAPLYDTTRVYLVDNKSADIASLNYQNDHSNFLTTVVQ	PPRYMAPTEGRNSIRYSELAPLYDTTRVYLVDNKSADIASLNYQNDHSNFLTTVVQ	Human adenovirus D
16146	0.153846154	MPRKKPLVEEEVMEEEWDSQAEEDDWEEEESTEEEELEEVEEEQATEQPVAAPSAP	MPRKKPLVEEEVMEEEWDSQAEEDDWEEEESTEEEELEEVEEEQATEQPVAAPSAP	Human adenovirus D
88995	0.716216216	SAIGNTIEALFQGPPKFRPIRISLEEKPAPDAISDLLASVDSEEVRQYCREQGWII	SAIGNTIEALFQGPPKFRPIRISLEEKPAPDAISDLLASVDSEEVRQYCREQGWII	Enterovirus A
58496	0.662162162	QVEPTAANTNASEHRLGTGLVPALQAAETGASSNAQDENLIETRCVLNHHSTQETT	QVEPTAANTNASEHRLGTGLVPALQAAETGASSNAQDENLIETRCVLNHHSTQETT	Enterovirus A
58537	0.324324324	VKPNKETGRLNINGPTRTKLEPSVFHDVFEGNKEPAVLHSRDPRLEVDFEQALFSK	VKPNKETGRLNINGPTRTKLEPSVFHDVFEGNKEPAVLHSRDPRLEVDFEQALFSK	Enterovirus A
89041	0.216216216	GVVGIASTGGNGLVGFADVRDLLWLDEEAMEQGVSDYIKGLGDAFGTGFTDAVSRE	GVVGIASTGGNGLVGFADVRDLLWLDEEAMEQGVSDYIKGLGDAFGTGFTDAVSRE	Enterovirus A
89067	0.108108108	YPYSALGIKKRDILDPATRDVSKMKSYMDKYGLDLPYSTYVKDELRSLDKIKKGKS	YPYSALGIKKRDILDPATRDVSKMKSYMDKYGLDLPYSTYVKDELRSLDKIKKGKS	Enterovirus A
71771	0.405797101	TETDTESEEDEDEDDEADRFDLHSSYGSEPEDDDESNRVTLLSTLINQGMTVERAT	TETDTESEEDEDEDDEADRFDLHSSYGSEPEDDDESNRVTLLSTLINQGMTVERAT	Mamastrovirus 1
17535	0.275362319	EDIETDTDIESTEDEDEADRFDIIDTSDEEDENETDRVTLLSTLVNQGMTMTRATR	EDIETDTDIESTEDEDEADRFDIIDTSDEEDENETDRVTLLSTLVNQGMTMTRATR	Mamastrovirus 1
53735	0.173913043	SPSSISWSGLGGRKHMDVTVGRNAVFKLRPSD	SPSSISWSGLGGRKHMDVTVGRNAVFKLRPSD*SELSPRADPCV*VDYSISRDGET	Mamastrovirus 1
72493	0.15942029	VETAEVDRFDLHSSSESDDDDVENDRATLLSTLLNQGISVERATRITNGAFPTRAA	VETAEVDRFDLHSSSESDDDDVENDRATLLSTLLNQGISVERATRITNGAFPTRAA	Mamastrovirus 1
56687	0.057971014	NAFPTRAARLRRSVYNDLLVSGLGPDAAWSHACEQARKVGDNHDLQASGSRGHAE	NAFPTRAARLRRSVYNDLLVSGLGPDAAWSHACEQARKVGDNHDLQASGSRGHAE*	Mamastrovirus 1
58836	0.897058824	IEQKQLLQGDVEEAVNRAVARVADTLPTGPRNSESIPALTAAETGHTSQVVPGDTM	IEQKQLLQGDVEEAVNRAVARVADTLPTGPRNSESIPALTAAETGHTSQVVPGDTM	Enterovirus B
395	0.794117647	FSVRMLKDTPFIEQSNELQGDVKEAVENAMGRVADTIRSGPTNSEAIPALTAVETG	FSVRMLKDTPFIEQSNELQGDVKEAVENAMGRVADTIRSGPTNSEAIPALTAVETG	Enterovirus B
63940	0.661764706	RHSVGTTLEALFQGPPVYREIKISVAPETPPPPAIADLLKSVDSEAVREYCKEKGW	RHSVGTTLEALFQGPPVYREIKISVAPETPPPPAIADLLKSVDSEAVREYCKEKGW	Enterovirus B
49755	0.352941176	NINYYKDAASNSANRQEFAQDPGKFTEPVKDIMIKSMPALNSPSAEECGYSDRVRS	NINYYKDAASNSANRQEFAQDPGKFTEPVKDIMIKSMPALNSPSAEECGYSDRVRS	Enterovirus B
87030	0.25	GIVTMGGEGVVGFADVRDLLWLEDDAMEQGVKDYVEQLGNAFGSGFTNQICEQVNL	GIVTMGGEGVVGFADVRDLLWLEDDAMEQGVKDYVEQLGNAFGSGFTNQICEQVNL	Enterovirus B
94565	0.875	LSSMAITFKRALGARPKQPPPREILQRPPRPPTPELVKKIPPPPPNGEDELVVSYS	LSSMAITFKRALGARPKQPPPREILQRPPRPPTPELVKKIPPPPPNGEDELVVSYS	Norwalk virus
47356	0.321428571	LSDEEYDEYKRIREERNGKYSIEEYLQDRDKYYEEVAIARATEEDFCEEEEAKIRQ	LSDEEYDEYKRIREERNGKYSIEEYLQDRDKYYEEVAIARATEEDFCEEEEAKIRQ	Norwalk virus
94575	0.25	ITTNLANPAPLDYVNFEACSRRIDFLVYADAPEVEKAKRDFPGQPDMWKNAFSPDF	ITTNLANPAPLDYVNFEACSRRIDFLVYADAPEVEKAKRDFPGQPDMWKNAFSPDF	Norwalk virus
68678	0.071428571	TKSGNTVVCAVQAGEGETALEGGDKGHYAGHEIVRYGSGPALSTKTKFWRSSPEPL	TKSGNTVVCAVQAGEGETALEGGDKGHYAGHEIVRYGSGPALSTKTKFWRSSPEPL	Norwalk virus
94584	0.071428571	RIFRPTRKQRKEERASLGLVTGSEIRKRNPDDFKPKGKLWADDDRSVDYNERLSFE	RIFRPTRKQRKEERASLGLVTGSEIRKRNPDDFKPKGKLWADDDRSVDYNERLSFE	Norwalk virus
43209	0.551020408	EAMDELQPTMQLMVPKRQKLEDVLEHMKVDPSVQPDVKVRPIKKVAPGLGVQTVDI	EAMDELQPTMQLMVPKRQKLEDVLEHMKVDPSVQPDVKVRPIKKVAPGLGVQTVDI	Human adenovirus A
10800	0.367346939	PTGRARRRAAAAAASAIANLAAPRRGNVYWVRDSVTGMRVPVRTRPPHP	PTGRARRRAAAAAASAIANLAAPRRGNVYWVRDSVTGMRVPVRTRPPHP*SELSPR	Human adenovirus A
9152	0.265306122	INRRVVAHASQLRAQHLPLPERQADIRLPQAPAEAEVPVPARRRF	INRRVVAHASQLRAQHLPLPERQADIRLPQAPAEAEVPVPARRRF*SELSPRADPC	Human adenovirus A
43135	0.204081633	TGESEYLNDPILFPVRDKNFPNNGIESLVDKMSRWKTYAQERREWEERQPRPVRPP	TGESEYLNDPILFPVRDKNFPNNGIESLVDKMSRWKTYAQERREWEERQPRPVRPP	Human adenovirus A
43187	0.204081633	PYVPPRYLGPTEGRNSIRYSELSPLYDTTRVYLVDNKSSDIASLNYQNDHSNFLTT	PYVPPRYLGPTEGRNSIRYSELSPLYDTTRVYLVDNKSSDIASLNYQNDHSNFLTT	Human adenovirus A
48091	0.311111111	DFDNNVYTVKDKNYTNAVIEYPVVCNFRRYSESDSDSDVDDRAELHKRNNDSDSDD	DFDNNVYTVKDKNYTNAVIEYPVVCNFRRYSESDSDSDVDDRAELHKRNNDSDSDD	Cowpox virus
19141	0.111111111	KNATVDNNTINNNITVNNTKVDDETSDNNTLHGNIGFLEINNCYNVSVSDASFRIT	KNATVDNNTINNNITVNNTKVDDETSDNNTLHGNIGFLEINNCYNVSVSDASFRIT	Cowpox virus
61625	0.088888889	TRDQQDNNNKGFSKFVSPRRCRRSTSGVVCGMIQSRPNDDTYSLLQRPKIEPEYAE	TRDQQDNNNKGFSKFVSPRRCRRSTSGVVCGMIQSRPNDDTYSLLQRPKIEPEYAE	Cowpox virus
15995	0.066666667	TEYENEYEFYDETQDQSTQLVGYDIKLKTNEDDFVDEFYGYDRSVGVHDYIDESIN	TEYENEYEFYDETQDQSTQLVGYDIKLKTNEDDFVDEFYGYDRSVGVHDYIDESIN	Cowpox virus
15936	0.066666667	DDKDDKDDNKDDDSDSDSDSDSDSDSDDSDSDDSDSDDSDSDDSDSDSDDEDEDSR	DDKDDKDDNKDDDSDSDSDSDSDSDSDDSDSDDSDSDDSDSDDSDSDSDDEDEDSR	Cowpox virus
24178	0.5	RLNKRLNDKKKQGSQPSTNPTNRTNQDEIDDLFNAFGSN	RLNKRLNDKKKQGSQPSTNPTNRTNQDEIDDLFNAFGSN*SELSPRADPCV*VDYS	Human parainfluenza virus 3
82055	0.375	KSEKAHESLLQDINNEFMEITEKIQMASDNTNDLIQSGVNTRLLTIQSHVQNYIPI	KSEKAHESLLQDINNEFMEITEKIQMASDNTNDLIQSGVNTRLLTIQSHVQNYIPI	Human parainfluenza virus 3
82077	0.25	MEYWKHTNHGKDAGNELETSMATHGNKLTNKITYILWTIILVLLSIVFIIVLINSI	MEYWKHTNHGKDAGNELETSMATHGNKLTNKITYILWTIILVLLSIVFIIVLINSI	Human parainfluenza virus 3
24197	0.15	LMEAQGIDKNIPDLYRHAGNTLENDVQVKSEILSSYNESNATRLIPRKVSSTMRSL	LMEAQGIDKNIPDLYRHAGNTLENDVQVKSEILSSYNESNATRLIPRKVSSTMRSL	Human parainfluenza virus 3
24176	0.15	DEEPEQFEHRADQEQDGEPQSSIIQYAWAEGNRSDDRTEQATESDNIKTEQQNIRD	DEEPEQFEHRADQEQDGEPQSSIIQYAWAEGNRSDDRTEQATESDNIKTEQQNIRD	Human parainfluenza virus 3
72404	0.525	QEQELEEQEQELEEQEQELEEQEQELEEQEQELEEQEQELEEQEQELEEQEQELEE	QEQELEEQEQELEEQEQELEEQEQELEEQEQELEEQEQELEEQEQELEEQEQELEE	Human herpesvirus 8
18197	0.325	TPDDDPQPGPSREYRYVLRTSPPHRPGVRMRRVPVTHPKKPHPRYQQPPVPYRQID	TPDDDPQPGPSREYRYVLRTSPPHRPGVRMRRVPVTHPKKPHPRYQQPPVPYRQID	Human herpesvirus 8
65043	0.325	QQQEPLQEPQQQEPQQQEPLQEPQQQEPQQQEPQQQEPQQQEPQQQEPQQQEPQQQ	QQQEPLQEPQQQEPQQQEPLQEPQQQEPQQQEPQQQEPQQQEPQQQEPQQQEPQQQ	Human herpesvirus 8
78081	0.225	QETVEEPIILHGSSSEDEMEVDYPVVSTHEQIASSPPGDNTPDDDPQPGPSREYRY	QETVEEPIILHGSSSEDEMEVDYPVVSTHEQIASSPPGDNTPDDDPQPGPSREYRY	Human herpesvirus 8
19838	0.2	PTYRSHLGFWQEGWSGQVYQDWLGRMNCSYENMTALEAVSLNGTRLAAGSPSRSYS	PTYRSHLGFWQEGWSGQVYQDWLGRMNCSYENMTALEAVSLNGTRLAAGSPSRSYS	Human herpesvirus 8
46164	0.846153846	INLEKEFSALSDTESEEELQLEKPLLNKQDSSVSLTQKKLENQSK	INLEKEFSALSDTESEEELQLEKPLLNKQDSSVSLTQKKLENQSK*SELSPRADPC	Human herpesvirus 7
47078	0.564102564	TDVSNIATFNDNNLKNLLNSRKRDPLFQNFSFTEKMQPVRSPFFLPNAEIQDFDSG	TDVSNIATFNDNNLKNLLNSRKRDPLFQNFSFTEKMQPVRSPFFLPNAEIQDFDSG	Human herpesvirus 7
47080	0.487179487	SLLTGKETQNTIFGASKAQENGDKDLIDLENSVQKDDDIVNKLVSHLTHSEEDVV	SLLTGKETQNTIFGASKAQENGDKDLIDLENSVQKDDDIVNKLVSHLTHSEEDVV*	Human herpesvirus 7
47070	0.384615385	LSKLDLHNSNKVIDIVSSPKVNVVQLPKNKIDYHSTFFLPENEVNRQNGVQSRDQL	LSKLDLHNSNKVIDIVSSPKVNVVQLPKNKIDYHSTFFLPENEVNRQNGVQSRDQL	Human herpesvirus 7
47073	0.128205128	FKLPSEKRRKEIVHENLQSFDDEHNEMSLPPQDQKSIKQKNGNKANSSTKTLNMIG	FKLPSEKRRKEIVHENLQSFDDEHNEMSLPPQDQKSIKQKNGNKANSSTKTLNMIG	Human herpesvirus 7
1250	0.236842105	QHFRKLLLLDEEAGPLEEELPRLADEGLNRRVAEDLNLGNLNVSIPWTHKVGNFTG	QHFRKLLLLDEEAGPLEEELPRLADEGLNRRVAEDLNLGNLNVSIPWTHKVGNFTG	Hepatitis B virus
70035	0.157894737	HQDIINKCEQFVGPLTVNEKRRLNLVMPARFFPISTKYLPLEKGIKPYYPENVVNH	HQDIINKCEQFVGPLTVNEKRRLNLVMPARFFPISTKYLPLEKGIKPYYPENVVNH	Hepatitis B virus
79741	0.157894737	GTVGVEPSSSGHTHNCANSSSSCLHQSAVRKEAYSPVSTSKRHSSSGNAVELHHVP	GTVGVEPSSSGHTHNCANSSSSCLHQSAVRKEAYSPVSTSKRHSSSGNAVELHHVP	Hepatitis B virus
71511	0.078947368	LHSKPTQKIQIGTSIRTRTTGRTPTRWEWEHSGQGSSLPMGDCWGGALRLRAYSQL	LHSKPTQKIQIGTSIRTRTTGRTPTRWEWEHSGQGSSLPMGDCWGGALRLRAYSQL	Hepatitis B virus
71483	0.078947368	MGGWSSKPRKGMGTNLSVPNPLGFFPDHQLDPAFGANSNNPDWDFNPIKDHWPAAN	MGGWSSKPRKGMGTNLSVPNPLGFFPDHQLDPAFGANSNNPDWDFNPIKDHWPAAN	Hepatitis B virus
8502	0.540540541	MDELVDAIVTRLDRSTGVSNSLASLIKRQGNRVIDAEPREIPLEYADDLLEAMAHH	MDELVDAIVTRLDRSTGVSNSLASLIKRQGNRVIDAEPREIPLEYADDLLEAMAHH	Aichivirus A
8446	0.540540541	QYDEQNEVLSPESLCGEGAEPCWKCSQDKPRRKYNTVPPEEWLYDSDVQSWFYPET	QYDEQNEVLSPESLCGEGAEPCWKCSQDKPRRKYNTVPPEEWLYDSDVQSWFYPET	Aichivirus A
8485	0.405405405	GIRRQGLLTLSADTETNQTLNKITESVNQAAQVVSQFDLSGPANSVSFAASDIREA	GIRRQGLLTLSADTETNQTLNKITESVNQAAQVVSQFDLSGPANSVSFAASDIREA	Aichivirus A
8452	0.378378378	THTVSGSSNKVGSRFSKWWEPAAARALERATDSAIDGIDAAGKAASKAITRKLDRP	THTVSGSSNKVGSRFSKWWEPAAARALERATDSAIDGIDAAGKAASKAITRKLDRP	Aichivirus A
16401	0.27027027	LFDEPEPGVFVPKPELQVEIDRTLEDPDYVYSTFLKDELRPTAKVKDGLTRIVEAA	LFDEPEPGVFVPKPELQVEIDRTLEDPDYVYSTFLKDELRPTAKVKDGLTRIVEAA	Aichivirus A
88229	0.823529412	MSTNPKPQRKTKRNTNRRPEDVKFPGGGQIVGGVYLLPRRGPRLGVRTTRKTSERS	MSTNPKPQRKTKRNTNRRPEDVKFPGGGQIVGGVYLLPRRGPRLGVRTTRKTSERS	Hepatitis C virus
68058	0.529411765	QPRGRRQPIPKARRPEGRSWAQPGYPWPLYGNEGCGWAGWLLSPRGSRPSWGPSDP	QPRGRRQPIPKARRPEGRSWAQPGYPWPLYGNEGCGWAGWLLSPRGSRPSWGPSDP	Hepatitis C virus
88570	0.529411765	TDDVEPSVAAECFKKPPKYPPALPIWARPDYNPPLLDRWKAPDYVPPTVHGCALPP	TDDVEPSVAAECFKKPPKYPPALPIWARPDYNPPLLDRWKAPDYVPPTVHGCALPP	Hepatitis C virus
88660	0.470588235	SVAAEILRKTKRFPPAMPIWARPDYNPPLLESWKDPDYVPPVVHGCPLPPTKAPPI	SVAAEILRKTKRFPPAMPIWARPDYNPPLLESWKDPDYVPPVVHGCPLPPTKAPPI	Hepatitis C virus
88658	0.470588235	ATCTTHHDSPDVDLIEANLLWRQEMGGNITRVESENKVVILDSFDPLRAEEDEREP	ATCTTHHDSPDVDLIEANLLWRQEMGGNITRVESENKVVILDSFDPLRAEEDEREP	Hepatitis C virus
88834	0.441176471	VIVGRIILSGKPAVVPDREVLYQEFDEMEECASHLPYIEQGMQLAEQFKQKALGLL	VIVGRIILSGKPAVVPDREVLYQEFDEMEECASHLPYIEQGMQLAEQFKQKALGLL	Hepatitis C virus
17936	0.411764706	GSQLPCEPEPDVAVLTSMLTDPSHITAESARRRLARGSRPSLASSSASQLSPRLLQ	GSQLPCEPEPDVAVLTSMLTDPSHITAESARRRLARGSRPSLASSSASQLSPRLLQ	Hepatitis C virus
40765	0.382352941	VDATTYTTGGNAARTTQALTSFFSPGAKQDIQLINTNGSWHINRTALNCNASLDTG	VDATTYTTGGNAARTTQALTSFFSPGAKQDIQLINTNGSWHINRTALNCNASLDTG	Hepatitis C virus
39381	0.323529412	TAASEAGSLSSMPPLEGEPGDPDLEFEPVGSAPPSEGECEVIDSDSKSWSTVSDQE	TAASEAGSLSSMPPLEGEPGDPDLEFEPVGSAPPSEGECEVIDSDSKSWSTVSDQE	Hepatitis C virus
41587	0.53125	PKNSIYLKSKSQQSTTKFTDAEHTTPILKFTTWQNTARTYMSHNTEVQNMTDRFQR	PKNSIYLKSKSQQSTTKFTDAEHTTPILKFTTWQNTARTYMSHNTEVQNMTDRFQR	Human herpesvirus 6A
41583	0.40625	DTIKVTPNTPTITTQTTESIKKIVKRSDFPRPMYTPTDIPTLTIRLNATIKTEQNT	DTIKVTPNTPTITTQTTESIKKIVKRSDFPRPMYTPTDIPTLTIRLNATIKTEQNT	Human herpesvirus 6A
60667	0.21875	EPPAGILAGPQVKPQEKPPAEPPAGLPAGPQAKPPVKPQAKPPAEPPVGILAGPQA	EPPAGILAGPQVKPQEKPPAEPPAGLPAGPQAKPPVKPQAKPPAEPPVGILAGPQA	Human herpesvirus 6A
46753	0.1875	RDSVEGFIQEITPSIIDQNKLMLNRGQFRKRSAIDTGERDVRDLFKKQIIKCMEEQ	RDSVEGFIQEITPSIIDQNKLMLNRGQFRKRSAIDTGERDVRDLFKKQIIKCMEEQ	Human herpesvirus 6A
60711	0.1875	KDDSDGTEAKHCFMNHFVPIKTDDEDYDKNNVSYIYNKIQNSKIDSGDIIPTKKLI	KDDSDGTEAKHCFMNHFVPIKTDDEDYDKNNVSYIYNKIQNSKIDSGDIIPTKKLI	Human herpesvirus 6A
80261	0.451612903	NRRFLNVVRQFSDNAGITPAISLDLMTDAELARAVSNMPTSAGQIKLMLENRAMVR	NRRFLNVVRQFSDNAGITPAISLDLMTDAELARAVSNMPTSAGQIKLMLENRAMVR	Human metapneumovirus
91688	0.387096774	SETEPASTPDTTNRLSSVDRSTAQPSESRTKTKPTVHTRNNPSTASSTQSPPRATT	SETEPASTPDTTNRLSSVDRSTAQPSESRTKTKPTVHTRNNPSTASSTQSPPRATT	Human metapneumovirus
85503	0.290322581	MSFPEGKDILFMGNEAAKLAEAFQKSLRKPSHKRSQSIIGEKVNTVSETLELPTIS	MSFPEGKDILFMGNEAAKLAEAFQKSLRKPSHKRSQSIIGEKVNTVSETLELPTIS	Human metapneumovirus
80269	0.258064516	DNTVYQLSKVEGEQHVIKGRPVSSSFDPIKFPEDQFNVALDQVFENIENSQALVDQ	DNTVYQLSKVEGEQHVIKGRPVSSSFDPIKFPEDQFNVALDQVFENIENSQALVDQ	Human metapneumovirus
82244	0.193548387	KSYVVRQEYLNDKEHIVSLTGKERELSVGRMFAMQPGKQRQIQILAEKLLADNIVP	KSYVVRQEYLNDKEHIVSLTGKERELSVGRMFAMQPGKQRQIQILAEKLLADNIVP	Human metapneumovirus
20601	0.566666667	PNEFPFDENGNPVYELNDKNWKSFFSRTWSRLSLHEDEDKENDGDSLPTFKCVSGQ	PNEFPFDENGNPVYELNDKNWKSFFSRTWSRLSLHEDEDKENDGDSLPTFKCVSGQ	Alphapapillomavirus 9
39920	0.4	RPIPKPAPWAPQKPRRQITNDFEGVPSSPTTPPSECDSVPWTVLTEGSTLHLTAQT	RPIPKPAPWAPQKPRRQITNDFEGVPSSPTTPPSECDSVPWTVLTEGSTLHLTAQT	Alphapapillomavirus 9
20638	0.266666667	KAVALGTEETQTTIQRPRSEPDTGNPCHTTKLLHRDSVDSAPILTAFNSSHKGRIN	KAVALGTEETQTTIQRPRSEPDTGNPCHTTKLLHRDSVDSAPILTAFNSSHKGRIN	Alphapapillomavirus 9
24987	0.166666667	RPIPKPSPWAPKKHRRLSSDQDQSQTPETPATPLSCCTETQWTVLQSSLHLTAHTK	RPIPKPSPWAPKKHRRLSSDQDQSQTPETPATPLSCCTETQWTVLQSSLHLTAHTK	Alphapapillomavirus 9
24314	0.1	TLKTRSGKQIGARIHYYQDLSPIVPLDHTVPNEQYELQPLHDTSTSSYSINDGLYD	TLKTRSGKQIGARIHYYQDLSPIVPLDHTVPNEQYELQPLHDTSTSSYSINDGLYD	Alphapapillomavirus 9
28530	0.380952381	DVVTGDNDDEDVVTGDNDDEDVVTGDNDDEDVVTGDNDDEDVVTGDNDDEDVVTGD	DVVTGDNDDEDVVTGDNDDEDVVTGDNDDEDVVTGDNDDEDVVTGDNDDEDVVTGD	Human coronavirus HKU1
52561	0.285714286	YSVSSCDLRMGSGFCIDYALPSSRRKRRGISSPYRFVTFEPFNVSFVNDSVETVGG	YSVSSCDLRMGSGFCIDYALPSSRRKRRGISSPYRFVTFEPFNVSFVNDSVETVGG	Human coronavirus HKU1
52557	0.238095238	GVCVNYDLYGITGQGIFKEVSAAYYNNWQNLLYDSNGNIIGFKDFLTNKTYTILPC	GVCVNYDLYGITGQGIFKEVSAAYYNNWQNLLYDSNGNIIGFKDFLTNKTYTILPC	Human coronavirus HKU1
57569	0.142857143	EAIPTRFPPGTILPQGYYVEGSGRSASNSRPGSRSQSRGPNNRSLSRSNSNFRHSD	EAIPTRFPPGTILPQGYYVEGSGRSASNSRPGSRSQSRGPNNRSLSRSNSNFRHSD	Human coronavirus HKU1
28985	0.095238095	CKYTDLNFIENLNVLFDGRDNGALEAFRKARNGVFISTGKLSSLSMIKGPQRADLN	CKYTDLNFIENLNVLFDGRDNGALEAFRKARNGVFISTGKLSSLSMIKGPQRADLN	Human coronavirus HKU1
24967	0.333333333	LTDQSWKSFFTRLWTQLDLSDQEEEGEDGESQRAFQCSARSANEHL	LTDQSWKSFFTRLWTQLDLSDQEEEGEDGESQRAFQCSARSANEHL*SELSPRADP	Betapapillomavirus 1
45473	0.238095238	MIGKEVTVQDIVLELSEVQPEVLPVDLFCEEELPNEDTEEELDTERIVFKVIAPCG	MIGKEVTVQDIVLELSEVQPEVLPVDLFCEEELPNEDTEEELDTERIVFKVIAPCG	Betapapillomavirus 1
18035	0.19047619	RMLISFSSDGQRKHFDETVKYPKGVETSYGNLDSL	RMLISFSSDGQRKHFDETVKYPKGVETSYGNLDSL*SELSPRADPCV*VDYSISRD	Betapapillomavirus 1
24325	0.142857143	PTPPTRVRVSRTQYHNPSFQIITDSTPTQGESSLADHILVTSGSGGQTIGSDITDV	PTPPTRVRVSRTQYHNPSFQIITDSTPTQGESSLADHILVTSGSGGQTIGSDITDV	Betapapillomavirus 1
45365	0.142857143	PESRDKIELIYPSPTLPAVVIHTEDSSGDFYLHPSLLQRRRRKRKYL	PESRDKIELIYPSPTLPAVVIHTEDSSGDFYLHPSLLQRRRRKRKYL*SELSPRAD	Betapapillomavirus 1
54442	0.45	DVYPTMQLMVPKRQKLEDVLETMKVDPDAQPEVKVRPIKQVAPGLGVQTVDIKIPT	DVYPTMQLMVPKRQKLEDVLETMKVDPDAQPEVKVRPIKQVAPGLGVQTVDIKIPT	Human adenovirus E
1181	0.35	MGDDHPEPPTPFETPSLHDLYDLEVDVPEDDPNEKAVNDLFSDAALLAAEEASSPS	MGDDHPEPPTPFETPSLHDLYDLEVDVPEDDPNEKAVNDLFSDAALLAAEEASSPS	Human adenovirus E
1198	0.3	PPLDKRGDKRPRPDAEETLLTHTDEPPPYEEAVKLGLPTTRPIAPLATGVLKPESS	PPLDKRGDKRPRPDAEETLLTHTDEPPPYEEAVKLGLPTTRPIAPLATGVLKPESS	Human adenovirus E
54469	0.25	AILEAVVPSRSNPTHEKVLAIVNALVENKAIRGDEAGLVYNALLERVARYNSTNVQ	AILEAVVPSRSNPTHEKVLAIVNALVENKAIRGDEAGLVYNALLERVARYNSTNVQ	Human adenovirus E
54484	0.25	ELGRITRPRLLGEEEYLNNSLLRPEREKNFPNNGIESLVDKMNRWKTYAQEHRDDP	ELGRITRPRLLGEEEYLNNSLLRPEREKNFPNNGIESLVDKMNRWKTYAQEHRDDP	Human adenovirus E
81822	0.277777778	MPERSYCFDMKEKGPVTAVQSIWGKGRKSDYAVDQACLSTPGCMLIQKQKPYIGEA	MPERSYCFDMKEKGPVTAVQSIWGKGRKSDYAVDQACLSTPGCMLIQKQKPYIGEA	Influenza C virus
81820	0.277777778	NYFQVIYDSSGKVVGGLDNRVSPYTGNSGDTPTMQCDMLQLKPGRYSVRSSPRFLL	NYFQVIYDSSGKVVGGLDNRVSPYTGNSGDTPTMQCDMLQLKPGRYSVRSSPRFLL	Influenza C virus
83419	0.277777778	FDPDYNPIRVKRPKKPIAKRNSNISRLEEEGMDENSEIGQAKKMKPLDQLAK	FDPDYNPIRVKRPKKPIAKRNSNISRLEEEGMDENSEIGQAKKMKPLDQLAK*SEL	Influenza C virus
94173	0.166666667	MKTSTKARLRTESSFAPRTWEDAIKDGELLFNGTILQAESPTMTPASVEMKGKKIP	MKTSTKARLRTESSFAPRTWEDAIKDGELLFNGTILQAESPTMTPASVEMKGKKIP	Influenza C virus
60972	0.166666667	TMEGVLQGTNCAREMGKCILTVGALMTECRLFPGKIKVVPIYARSKERKSMQEGLP	TMEGVLQGTNCAREMGKCILTVGALMTECRLFPGKIKVVPIYARSKERKSMQEGLP	Influenza C virus
25129	0.6875	KVTGTDLELIQILKDHYNISLDNPLENPSSLFDLVARIKNNLKNSPDLYSHHFQSH	KVTGTDLELIQILKDHYNISLDNPLENPSSLFDLVARIKNNLKNSPDLYSHHFQSH	Human parvovirus B19
68967	0.5	GPGNELQAGPPQSAVDSAARIHDFRYSQLAKLGINPYTHWTVADEELLKN	GPGNELQAGPPQSAVDSAARIHDFRYSQLAKLGINPYTHWTVADEELLKN*SELSP	Human parvovirus B19
59186	0.375	PEHHYKVFSPAASSCHNASGKEAKVCTISPIMGYSTPWRYLDFNALNLFFSPLEFQ	PEHHYKVFSPAASSCHNASGKEAKVCTISPIMGYSTPWRYLDFNALNLFFSPLEFQ	Human parvovirus B19
25145	0.1875	YEMYNPLYGSRLGVPDTLGGDPKFRSLTHEDHAIQPQNFMPGPLVNSVSTKEGDSS	YEMYNPLYGSRLGVPDTLGGDPKFRSLTHEDHAIQPQNFMPGPLVNSVSTKEGDSS	Human parvovirus B19
8530	0.125	LHPDLQTVPIVADTSVSSSGGESSEELSESSFFNLITPGAWNSETPRSSTPVPGTS	LHPDLQTVPIVADTSVSSSGGESSEELSESSFFNLITPGAWNSETPRSSTPVPGTS	Human parvovirus B19
35188	0.6875	PEISHQTPTIRMNRNVNIRDSTRDDRQDANEDRSSNIPDDILGDLDN	PEISHQTPTIRMNRNVNIRDSTRDDRQDANEDRSSNIPDDILGDLDN*SELSPRAD	Human parainfluenza virus 4
37466	0.4375	MKIMDPGVPSKVSLRSLNKESEQVPIIVTGNGDVSKFVDQDNTITLDSLARPILSG	MKIMDPGVPSKVSLRSLNKESEQVPIIVTGNGDVSKFVDQDNTITLDSLARPILSG	Human parainfluenza virus 4
35186	0.375	GIDQDETRDTLPESTMHRFQNIDSTNSDHNELQMPEFENDINPFNHPRFTARAPLI	GIDQDETRDTLPESTMHRFQNIDSTNSDHNELQMPEFENDINPFNHPRFTARAPLI	Human parainfluenza virus 4
39726	0.125	YSALVDHPDVIYRKIRIDPAKKQYAHSKWNPFKKAISMPNLTDDSI	YSALVDHPDVIYRKIRIDPAKKQYAHSKWNPFKKAISMPNLTDDSI*SELSPRADP	Human parainfluenza virus 4
35174	0.0625	TLTINPRSGWDDIKIRAYRALSRDLPISLADRTVFVSRDAEHAVCDDMDTYLNRIF	TLTINPRSGWDDIKIRAYRALSRDLPISLADRTVFVSRDAEHAVCDDMDTYLNRIF	Human parainfluenza virus 4
84473	0.285714286	IDKLTTREIEQVELLKRIHDNLITRTVDVIDMSKEFNQKNIKTLDEWESGKNPYEP	IDKLTTREIEQVELLKRIHDNLITRTVDVIDMSKEFNQKNIKTLDEWESGKNPYEP	Rotavirus A
91525	0.214285714	VERKLVKYARSKPLEADLTVNELDYENNKITSELFPTEEEYTDSLMDPAILTSLSS	VERKLVKYARSKPLEADLTVNELDYENNKITSELFPTEEEYTDSLMDPAILTSLSS	Rotavirus A
38957	0.142857143	GIKSTIDAAKSMATNVMKKFKKSGLATSVSTLTDSLSDAASSISRGSSIRSIGSSA	GIKSTIDAAKSMATNVMKKFKKSGLATSVSTLTDSLSDAASSISRGSSIRSIGSSA	Rotavirus A
38946	0.142857143	PPIQNTRNIVPVSISSRSIIHQRAQANEDIIVSKTSLWKEMKYNRDITIRFKFANA	PPIQNTRNIVPVSISSRSIIHQRAQANEDIIVSKTSLWKEMKYNRDITIRFKFANA	Rotavirus A
68443	0.142857143	SGVKNNLMGKAATIDQALNGKFSSSIRNRNWMTDSKTDARLDEDVNKLRLLLSSKG	SGVKNNLMGKAATIDQALNGKFSSSIRNRNWMTDSKTDARLDEDVNKLRLLLSSKG	Rotavirus A
1334	0.5	QKPTPEKEKQDPYKDMSFWEVNLKEKFSSELDQFPLGR	QKPTPEKEKQDPYKDMSFWEVNLKEKFSSELDQFPLGR*SELSPRADPCV*VDYSI	Alphapapillomavirus 10
67070	0.285714286	FDRNGNALYDLCETNWKCFFARLSSSLDIQTSEDEDDGDNSQAFRCVPGTVVRTV	FDRNGNALYDLCETNWKCFFARLSSSLDIQTSEDEDDGDNSQAFRCVPGTVVRTV*	Alphapapillomavirus 10
22673	0.142857143	ASVSSTVREVSIAEPTTYTPAQTTAPTVSACTTEDGVSAPPRKRARGPSTNNTLCV	ASVSSTVREVSIAEPTTYTPAQTTAPTVSACTTEDGVSAPPRKRARGPSTNNTLCV	Alphapapillomavirus 10
45574	0.071428571	FARHFFNRAGTVGEDIPQDLVFKGATKSTVPNAIYFNTPSGSLVSSETQLFNKPFW	FARHFFNRAGTVGEDIPQDLVFKGATKSTVPNAIYFNTPSGSLVSSETQLFNKPFW	Alphapapillomavirus 10
49627	0.071428571	NNNKGRDNSYCAATPIVQLQGDSNCLKCFRYRLHEKYKDLFLLASSTWHWTAPNNS	NNNKGRDNSYCAATPIVQLQGDSNCLKCFRYRLHEKYKDLFLLASSTWHWTAPNNS	Alphapapillomavirus 10
94842	0.307692308	SKDLYANTALKLSRPSSGTVHVPYTQTPSGFKYWIKERGTSLNDKAPFGCVIKTNP	SKDLYANTALKLSRPSSGTVHVPYTQTPSGFKYWIKERGTSLNDKAPFGCVIKTNP	Ross River virus
90938	0.230769231	LSRPSPGVVHVPYTPTPSGFKYWLKEKGSSLNTKAPFGCKIKTNPVRAMDCAVGSI	LSRPSPGVVHVPYTPTPSGFKYWLKEKGSSLNTKAPFGCKIKTNPVRAMDCAVGSI	Ross River virus
91056	0.230769231	HFNVYKATKPYLAYCADCGDGQFCYSPVAIEKIRDEASDGMIKIQVAAQIGINKRG	HFNVYKATKPYLAYCADCGDGQFCYSPVAIEKIRDEASDGMIKIQVAAQIGINKRG	Ross River virus
90671	0.230769231	RVRKVATEPPSEPEAPIPAPRKRRTTSTTPPHNPGDFVPRVPVELPWEPEDLDIQF	RVRKVATEPPSEPEAPIPAPRKRRTTSTTPPHNPGDFVPRVPVELPWEPEDLDIQF	Ross River virus
90399	0.153846154	PVYDTAVVAERVAIPCTSEYATPIPTPRAVRVVPVPAPRIQRASTYRVSPTPTPRV	PVYDTAVVAERVAIPCTSEYATPIPTPRAVRVVPVPAPRIQRASTYRVSPTPTPRV	Ross River virus
64023	0.5	AAPPAPPQAPRAHGKHYGHHHHQLPFLGHDGHHGGTLRVGQHHRNASDVLPGHWLQ	AAPPAPPQAPRAHGKHYGHHHHQLPFLGHDGHHGGTLRVGQHHRNASDVLPGHWLQ	Rubella virus
11164	0.333333333	TPHGQLEVQVPPDPGDLVEYIMNYTGNQQSRWGLGSPNCHGPDWASPVCQRHSPDC	TPHGQLEVQVPPDPGDLVEYIMNYTGNQQSRWGLGSPNCHGPDWASPVCQRHSPDC	Rubella virus
90954	0.333333333	MASTTPITMEDLQKALEAQSRALRAELAAGASQPRRPRPPRQRDSSTSGDDSGRDS	MASTTPITMEDLQKALEAQSRALRAELAAGASQPRRPRPPRQRDSSTSGDDSGRDS	Rubella virus
90576	0.166666667	PPRRARRSQRHSDARGTPPPAPARDPPPPAPSPPAPPRAGDPDSPTSAEPADRARH	PPRRARRSQRHSDARGTPPPAPARDPPPPAPSPPAPPRAGDPDSPTSAEPADRARH	Rubella virus
91025	0.083333333	TLNGEDVGAFPPGKFVTAALLNTPPPYQVSCGGESDRASARVIDPAAQSFTGVVYG	TLNGEDVGAFPPGKFVTAALLNTPPPYQVSCGGESDRASARVIDPAAQSFTGVVYG	Rubella virus
90094	0.636363636	SFVLPRIGSNTLEIGLRTRIRKMLEEHKEPSPLITAEDVQEAKCAADEAKEVREAE	SFVLPRIGSNTLEIGLRTRIRKMLEEHKEPSPLITAEDVQEAKCAADEAKEVREAE	Venezuelan equine encephalitis virus
90040	0.181818182	DKKMKELAEVMSDPDLETETICLHDDETCRFEGQVAVYQDVYAVDGPTSLYHQANK	DKKMKELAEVMSDPDLETETICLHDDETCRFEGQVAVYQDVYAVDGPTSLYHQANK	Venezuelan equine encephalitis virus
90114	0.181818182	SVSRTSLVSNPPGVNRVITREEFEAFVAQQQRFDAGAYIFSSDTGQGHLQQKSVRQ	SVSRTSLVSNPPGVNRVITREEFEAFVAQQQRFDAGAYIFSSDTGQGHLQQKSVRQ	Venezuelan equine encephalitis virus
90052	0.090909091	LNKEVVRQLSRRYPQLPRAVTTGRAYDMNTGTLRNYDPRINLVPVNRRLPHALVTQ	LNKEVVRQLSRRYPQLPRAVTTGRAYDMNTGTLRNYDPRINLVPVNRRLPHALVTQ	Venezuelan equine encephalitis virus
42914	0.090909091	VVGGKLFRPLHVEGKIDNDVLSSLKTKKASKYDLEYADVPQSMRADTFKYTHEKPQ	VVGGKLFRPLHVEGKIDNDVLSSLKTKKASKYDLEYADVPQSMRADTFKYTHEKPQ	Venezuelan equine encephalitis virus
71634	0.545454545	IFHQWDQRRGLFTKRSIKRMSEYSSDDENFSPGPSKRPALDTRPEGLAGEQRSAYA	IFHQWDQRRGLFTKRSIKRMSEYSSDDENFSPGPSKRPALDTRPEGLAGEQRSAYA	Torque teno virus
75401	0.545454545	DPRKVGIQFHPWDLRRGMLSTSSIKRMLQDSDDDESIEFPPKAWPGDPVPVGRTLE	DPRKVGIQFHPWDLRRGMLSTSSIKRMLQDSDDDESIEFPPKAWPGDPVPVGRTLE	Torque teno virus
71862	0.363636364	QIVNPKYLDPGITFHRWDLRRGFFGPAAVKRMQAESTDALFPTTGPKRPRTEVPVA	QIVNPKYLDPGITFHRWDLRRGFFGPAAVKRMQAESTDALFPTTGPKRPRTEVPVA	Torque teno virus
75403	0.272727273	ERCSSSLYHLLQEQATPPPFKKPRTEDQEENPEETTQLQLFQELQRQRELQLQLKR	ERCSSSLYHLLQEQATPPPFKKPRTEDQEENPEETTQLQLFQELQRQRELQLQLKR	Torque teno virus
65485	0.181818182	HQPPRRGGGAGGAGDGHAGDGDAAEEYGPEDLDLLFAAAAEDDM	HQPPRRGGGAGGAGDGHAGDGDAAEEYGPEDLDLLFAAAAEDDM*SELSPRADPCV	Torque teno virus
61377	0.818181818	NVQERWRMRRGQRVDLPPKVHFYYLGTGPHKDLKFRQRSDGVVWVAKEGAKTVNTS	NVQERWRMRRGQRVDLPPKVHFYYLGTGPHKDLKFRQRSDGVVWVAKEGAKTVNTS	Human coronavirus NL63
61387	0.545454545	EMQSQSSHVAQNTVLNASIPESKPLADDDSAIIEIVNEVLH	EMQSQSSHVAQNTVLNASIPESKPLADDDSAIIEIVNEVLH*SELSPRADPCV*VD	Human coronavirus NL63
61381	0.545454545	RQQSRTRSDSNQSSSDLVAAVTLALKNLGFDNQSKSPSSSGTSTPKKPNKPLSQPR	RQQSRTRSDSNQSSSDLVAAVTLALKNLGFDNQSKSPSSSGTSTPKKPNKPLSQPR	Human coronavirus NL63
12296	0.363636364	KKPNKPLSQPRADKPSQLKKPRWKRVPTREENVIQCFGPRDFNHNMGDSDLVQNGV	KKPNKPLSQPRADKPSQLKKPRWKRVPTREENVIQCFGPRDFNHNMGDSDLVQNGV	Human coronavirus NL63
29421	0.181818182	NKSAGWPLNKFGKASLYYESISYEEQDALFALTKRNVLPTMTQLNLKYAISGKERA	NKSAGWPLNKFGKASLYYESISYEEQDALFALTKRNVLPTMTQLNLKYAISGKERA	Human coronavirus NL63
11926	0.2	IDAVPPAPPDVALHQMAEAFGHRPLEVRAVVPPCPALEQGKLYTPFNMSGREQVTV	IDAVPPAPPDVALHQMAEAFGHRPLEVRAVVPPCPALEQGKLYTPFNMSGREQVTV	Hepatitis E virus
54620	0.2	AHFTESIKPVLDLTNSILGRVE	AHFTESIKPVLDLTNSILGRVE*SELSPRADPCV*VDYSISRDGETHYRTWVRSIH	Hepatitis E virus
49861	0.2	GGPPATATGPAVGSSDSPDPDPLPDVTDGSRPSGARPAGPNPNGVPQRRLLHTYPD	GGPPATATGPAVGSSDSPDPDPLPDVTDGSRPSGARPAGPNPNGVPQRRLLHTYPD	Hepatitis E virus
70242	0.2	ASSVHLLGDPNQIPAIDFEHAGLVPAIRPELVPTKWWHLTHRCPADVCELIRGAYP	ASSVHLLGDPNQIPAIDFEHAGLVPAIRPELVPTKWWHLTHRCPADVCELIRGAYP	Hepatitis E virus
79463	0.2	SAWRDQAQRPAAASRRRPTTAGAAPLTAVAPAHDTPPVPDVDSRGAILRRQYNLST	SAWRDQAQRPAAASRRRPTTAGAAPLTAVAPAHDTPPVPDVDSRGAILRRQYNLST	Hepatitis E virus
55603	0.625	TLTSNDLYANTNLKLQRPQPGVVHTPYTQAPSGFERWKKDRGAPLNDIAPFGCTIA	TLTSNDLYANTNLKLQRPQPGVVHTPYTQAPSGFERWKKDRGAPLNDIAPFGCTIA	Eastern equine encephalitis virus
55662	0.25	KVSIPLLSTGIYAGGKDRVMQSLNHLFTAMDTTDADVTIYCLDKQWEARIKDAIAR	KVSIPLLSTGIYAGGKDRVMQSLNHLFTAMDTTDADVTIYCLDKQWEARIKDAIAR	Eastern equine encephalitis virus
55636	0.25	SLKTRPAAPHKVPTIGVYGVPGSGKSGIIKSAVTKRDLVVSAKKENCTEIIKDVKR	SLKTRPAAPHKVPTIGVYGVPGSGKSGIIKSAVTKRDLVVSAKKENCTEIIKDVKR	Eastern equine encephalitis virus
55629	0.125	RAALPPLLPEVERETIEADIDLIMQEAGAGSVETPRRHIKVTTYPGEETIGSYAVL	RAALPPLLPEVERETIEADIDLIMQEAGAGSVETPRRHIKVTTYPGEETIGSYAVL	Eastern equine encephalitis virus
55627	0.125	VIPQFNSYGLNIGLRRRIKMLLEEKRKPAPIITEADVAHLKGMQEEAEAVAEAEAV	VIPQFNSYGLNIGLRRRIKMLLEEKRKPAPIITEADVAHLKGMQEEAEAVAEAEAV	Eastern equine encephalitis virus
66974	0.625	SSTPVQRAVQSLSSLRRALYNRRLTEQVAVTDPLFLSRPSQLVQFQFDNPAFEEEV	SSTPVQRAVQSLSSLRRALYNRRLTEQVAVTDPLFLSRPSQLVQFQFDNPAFEEEV	Betapapillomavirus 2
50329	0.25	MSDDKGTYDPKEGCSDWFVLEAECSDASLDGDLEKLFEEGTDTDISDLIDNEDTVQ	MSDDKGTYDPKEGCSDWFVLEAECSDASLDGDLEKLFEEGTDTDISDLIDNEDTVQ	Betapapillomavirus 2
50266	0.25	TDQSWKSFFKRLWTQLDLSDQEDEGEDGNSQRTFQCTARDFNGPV	TDQSWKSFFKRLWTQLDLSDQEDEGEDGNSQRTFQCTARDFNGPV*SELSPRADPC	Betapapillomavirus 2
49699	0.25	LSSQEVLQLSPRLQSITISPQHKSKRRLFERDSGLELSFNEAEDLTQQTLEVQEVS	LSSQEVLQLSPRLQSITISPQHKSKRRLFERDSGLELSFNEAEDLTQQTLEVQEVS	Betapapillomavirus 2
44888	0.125	HWVLAIYAAKDELIDASKQLLQQHCTYLWLQTFSPMSLYLCCFNVGKSRETVMRLL	HWVLAIYAAKDELIDASKQLLQQHCTYLWLQTFSPMSLYLCCFNVGKSRETVMRLL	Betapapillomavirus 2
87399	0.857142857	EEDKRFESHIECRKPYKELRLEVGKQRLKYAQEELSNEVLPPPRKMKGLFSQAKIS	EEDKRFESHIECRKPYKELRLEVGKQRLKYAQEELSNEVLPPPRKMKGLFSQAKIS	Hepatitis A virus
87295	0.285714286	LADVEEEQMIQSVDRTAVTGASYFTSVDQSSVHTAEVGSHQPEPLKTSVDKPGSKR	LADVEEEQMIQSVDRTAVTGASYFTSVDQSSVHTAEVGSHQPEPLKTSVDKPGSKR	Hepatitis A virus
87385	0.285714286	FSRKEEEPIPAEGVYHGVTKPKQVIKLDADPVESQSTLEIAGLVRKNLVQFGVGEK	FSRKEEEPIPAEGVYHGVTKPKQVIKLDADPVESQSTLEIAGLVRKNLVQFGVGEK	Hepatitis A virus
87368	0.142857143	IGQKIVDEFRKLGMTATSADKNVPQLKPVSELTFLKRSFNLVEDRIRPAISEKTIW	IGQKIVDEFRKLGMTATSADKNVPQLKPVSELTFLKRSFNLVEDRIRPAISEKTIW	Hepatitis A virus
87479	0.142857143	VSGVQAPRGSYQQQLNDPVLAKKVPETFPELKPGESRHTSDHMSIYKFMGRSHFLC	VSGVQAPRGSYQQQLNDPVLAKKVPETFPELKPGESRHTSDHMSIYKFMGRSHFLC	Hepatitis A virus
14080	0.5	RRRRVTTVVEEGDPVCSSCNSRLVSIKDVDRLSTLSLGLACSSTLSCAACGSALTP	RRRRVTTVVEEGDPVCSSCNSRLVSIKDVDRLSTLSLGLACSSTLSCAACGSALTP	Orf virus
14497	0.333333333	SRATASLSARGSSASVSASAAEASASAPAASAWQRFSTTSSQFRRRPRTAPTRTAQ	SRATASLSARGSSASVSASAAEASASAPAASAWQRFSTTSSQFRRRPRTAPTRTAQ	Orf virus
14294	0.333333333	VLVPVRRVVSVRRAVPVGGVSALFRGAAVVVERARTASRHQVAVQRH	VLVPVRRVVSVRRAVPVGGVSALFRGAAVVVERARTASRHQVAVQRH*SELSPRAD	Orf virus
14107	0.333333333	YMSEYRSAMSKLIWLSATKSSSSVREDTFRAMASPCSRKAFRRTTPLTSILEYAAE	YMSEYRSAMSKLIWLSATKSSSSVREDTFRAMASPCSRKAFRRTTPLTSILEYAAE	Orf virus
13809	0.333333333	TSTYPSLDSDSIARRCASLLATTSSATRRWKAKSGTASGVGASETCGTWYLPNHCT	TSTYPSLDSDSIARRCASLLATTSSATRRWKAKSGTASGVGASETCGTWYLPNHCT	Orf virus
13669	0.333333333	PASSSPMPMATGVKAVTSSQMRRSRNPTLEEGCAAGGEVMRAGTRLGAGSGGELRS	PASSSPMPMATGVKAVTSSQMRRSRNPTLEEGCAAGGEVMRAGTRLGAGSGGELRS	Orf virus
53947	0.333333333	CPCDEAEQEIDQEQLPVPETVPEPPAKTPKRRPVKKDKADKADKDKSTRGAKKPCP	CPCDEAEQEIDQEQLPVPETVPEPPAKTPKRRPVKKDKADKADKDKSTRGAKKPCP	Orf virus
85530	0.666666667	AVGFVPDTGPASRSVIRSIIKSSRIEEDRKRYLMTLLDDIKGANDLAKFHQMLMKI	AVGFVPDTGPASRSVIRSIIKSSRIEEDRKRYLMTLLDDIKGANDLAKFHQMLMKI	Measles virus
83501	0.5	TAPESSQDPQDSRRSADALLRLQAMAGISEEQGSDTDTPTVHNDRNLLD	TAPESSQDPQDSRRSADALLRLQAMAGISEEQGSDTDTPTVHNDRNLLD*SELSPR	Measles virus
83499	0.5	HGDQSENELPRLGGKEDRRVKQSRGEARESYRETGPSRASDARAAHLPTGTPPDTD	HGDQSENELPRLGGKEDRRVKQSRGEARESYRETGPSRASDARAAHLPTGTPPDTD	Measles virus
42577	0.166666667	DHSVTGARESIAGMLDTTKGLIRASMRKGGLTSRVITRLSNYDYEQFRAGMVLLTG	DHSVTGARESIAGMLDTTKGLIRASMRKGGLTSRVITRLSNYDYEQFRAGMVLLTG	Measles virus
42526	0.166666667	LSGGDNESENSDVDIGEPDTEGYAITDRGSAPISMGFRASDVETAEGGEIHELLRL	LSGGDNESENSDVDIGEPDTEGYAITDRGSAPISMGFRASDVETAEGGEIHELLRL	Measles virus
89973	0.666666667	FQSLSESATMVYNEREFVNRKLHHIAMHGPALNTDEESYELVRAERTEHEYVYDVD	FQSLSESATMVYNEREFVNRKLHHIAMHGPALNTDEESYELVRAERTEHEYVYDVD	Chikungunya virus
89961	0.333333333	SCEGYVVKRITMSPGLYGKTTGYAVTHHADGFLMCKTTDTVDGERVSFSVCTYVPA	SCEGYVVKRITMSPGLYGKTTGYAVTHHADGFLMCKTTDTVDGERVSFSVCTYVPA	Chikungunya virus
90726	0.333333333	YQLLQASLTCSPHRQRRSTKDNFNVYKATRPYLAHCPDCGEGHSCHSPVALERIRN	YQLLQASLTCSPHRQRRSTKDNFNVYKATRPYLAHCPDCGEGHSCHSPVALERIRN	Chikungunya virus
89967	0.166666667	SFVVPSLWSSGLSIPLRTRIKWLLSKVPKTDLTPYSGDAQEARDAEKEAEEEREAE	SFVVPSLWSSGLSIPLRTRIKWLLSKVPKTDLTPYSGDAQEARDAEKEAEEEREAE	Chikungunya virus
89954	0.166666667	RSAEDPERLANYARKLASAAGKVLDRNISGKIGDLQAVMAVPDTETPTFCLHTDVS	RSAEDPERLANYARKLASAAGKVLDRNISGKIGDLQAVMAVPDTETPTFCLHTDVS	Chikungunya virus
3898	0.5	CIAARDVVVTNLNKSAGYPLNKFGKAGLYYEALSYEEQDALYAVTKRNILPTMTQL	CIAARDVVVTNLNKSAGYPLNKFGKAGLYYEALSYEEQDALYAVTKRNILPTMTQL	Bat coronavirus 1B
3846	0.5	RHNKTIRGSFINGACGSPGFNINGDTVEFVYLHQLELGSGCHVGSNMEGAMYGGFE	RHNKTIRGSFINGACGSPGFNINGDTVEFVYLHQLELGSGCHVGSNMEGAMYGGFE	Bat coronavirus 1B
3872	0.333333333	QNNEVIPGKLNVRPVKGEGDGGFTADGKALFNNEGGKTFMYAFIADKPDLKVVKWE	QNNEVIPGKLNVRPVKGEGDGGFTADGKALFNNEGGKTFMYAFIADKPDLKVVKWE	Bat coronavirus 1B
3954	0.166666667	NVVKHGSFKGVEGDLPVAIVSDKVFVRDGVVDNVIFTNKTTLPTNIAFELYAKRKI	NVVKHGSFKGVEGDLPVAIVSDKVFVRDGVVDNVIFTNKTTLPTNIAFELYAKRKI	Bat coronavirus 1B
3785	0.166666667	IAEAKVEKEPIAEAKVEKEPIAEAKVEKKPTADAKKADKKLATEKSVVAESKQVSA	IAEAKVEKEPIAEAKVEKEPIAEAKVEKKPTADAKKADKKLATEKSVVAESKQVSA	Bat coronavirus 1B
24866	0.833333333	STTSFAFFKYSPTISSASSYSNVTVPLTSSWDVPVYTGPDITLPSTTSVWPIVSPT	STTSFAFFKYSPTISSASSYSNVTVPLTSSWDVPVYTGPDITLPSTTSVWPIVSPT	Alphapapillomavirus 7
68180	0.333333333	ICVQAERETAQALFNVQEAQRDAREMHVLKRKFGCSIENSSEKAAAGKKAKSPLQE	ICVQAERETAQALFNVQEAQRDAREMHVLKRKFGCSIENSSEKAAAGKKAKSPLQE	Alphapapillomavirus 7
44992	0.166666667	ICVQAERETAQVLYNMQEAQRDAQSVRALKRKYGGSNLNKSPCAKPPGVHREQRVT	ICVQAERETAQVLYNMQEAQRDAQSVRALKRKYGGSNLNKSPCAKPPGVHREQRVT	Alphapapillomavirus 7
58557	0.166666667	TCQKDAPAPTKKDPYDGLNFWNVNLKEKFSSELDQYPLGR	TCQKDAPAPTKKDPYDGLNFWNVNLKEKFSSELDQYPLGR*SELSPRADPCV*VDY	Alphapapillomavirus 7
45169	0.166666667	HEQLEDSDNETDEPDHVVNHQQQLLARREEPQRHKIQCMCCKCNTTLHLVVEASQE	HEQLEDSDNETDEPDHVVNHQQQLLARREEPQRHKIQCMCCKCNTTLHLVVEASQE	Alphapapillomavirus 7
42315	0.4	RIAIVNYANLNGSPLSVEDLDVCSEDEIDRIYKTIKQYHESRKRKIIVTNVIIIVI	RIAIVNYANLNGSPLSVEDLDVCSEDEIDRIYKTIKQYHESRKRKIIVTNVIIIVI	Variola virus
51507	0.4	KVERCCCAVFTDWPESWYMDTSGIKKYSPDEWVSSIKF	KVERCCCAVFTDWPESWYMDTSGIKKYSPDEWVSSIKF*SELSPRADPCV*VDYSI	Variola virus
69629	0.2	ATLLKAVERKLIHTPLIDKTIKDAYIREDCPTD	ATLLKAVERKLIHTPLIDKTIKDAYIREDCPTD*SELSPRADPCV*VDYSISRDGE	Variola virus
64927	0.2	DDIDDIDDIDDIDDIDDIDDIDDIDDIDDKASNNDDHNYVYPLPENMVYRFNKSTN	DDIDDIDDIDDIDDIDDIDDIDDIDDIDDKASNNDDHNYVYPLPENMVYRFNKSTN	Variola virus
42323	0.2	MMTPENDEEQTSVFSATVYGDKIQGKNKRKRVIGICIRISMVISLLSMITMSAFLI	MMTPENDEEQTSVFSATVYGDKIQGKNKRKRVIGICIRISMVISLLSMITMSAFLI	Variola virus
2261	0.6	KDNPLYEPLNNNKLTRKNAIRRKMLRPNDKNQIVLPFNNNNNNNNNKIGIGNANAN	KDNPLYEPLNNNKLTRKNAIRRKMLRPNDKNQIVLPFNNNNNNNNNKIGIGNANAN	Tanapox virus
75146	0.4	YTTAISLSNRLKINKKKINQQLYKLQKEDTVKMVPSNPPKWFKNYNCDNGEKHDSK	YTTAISLSNRLKINKKKINQQLYKLQKEDTVKMVPSNPPKWFKNYNCDNGEKHDSK	Tanapox virus
2253	0.2	EAKRKIRNRFDPFYAQMFTQRTESTSSTWSDSSVSSTYFSKSKQPSTSSSTYYLKE	EAKRKIRNRFDPFYAQMFTQRTESTSSTWSDSSVSSTYFSKSKQPSTSSSTYYLKE	Tanapox virus
2250	0.2	NKKDVSYSPLNKNIVIERKNKPKGMLNIDSSSGIYANSKENVAITPSSSNVNVFKE	NKKDVSYSPLNKNIVIERKNKPKGMLNIDSSSGIYANSKENVAITPSSSNVNVFKE	Tanapox virus
2206	0.2	KFFKKKNKPVCIELKKIINTNKTLTLNSEDWTDMGSCEIYANFRSSKREKSFKLKD	KFFKKKNKPVCIELKKIINTNKTLTLNSEDWTDMGSCEIYANFRSSKREKSFKLKD	Tanapox virus
66828	0.4	TRFALYKEVRLALASRSDAASSTPVPPGCVDAEYSRTRDCPDGRTPGIWNEPRIRR	TRFALYKEVRLALASRSDAASSTPVPPGCVDAEYSRTRDCPDGRTPGIWNEPRIRR	Macacine herpesvirus 1
66563	0.4	AAGAAPPIAEAGETEAVGALVNASAATHVDVDVGRAADLFVSQMMGGR	AAGAAPPIAEAGETEAVGALVNASAATHVDVDVGRAADLFVSQMMGGR*SELSPRA	Macacine herpesvirus 1
65696	0.4	YRDGYASGEPWPGAEPPPPGRVLYGGLGDSRPGLWGAPEVDEARRRYEAAGAPAPV	YRDGYASGEPWPGAEPPPPGRVLYGGLGDSRPGLWGAPEVDEARRRYEAAGAPAPV	Macacine herpesvirus 1
66079	0.4	PASPGAKRALADAAARASARKKSRLYPVYVVDADPRVSPSPPPSPGGPVDPEPGSA	PASPGAKRALADAAARASARKKSRLYPVYVVDADPRVSPSPPPSPGGPVDPEPGSA	Macacine herpesvirus 1
66036	0.4	SDDLTDAPLVLGGERVDSLGALRRLVAGAARDPAPRAAPPTTLYYTRMDGAPPRLP	SDDLTDAPLVLGGERVDSLGALRRLVAGAARDPAPRAAPPTTLYYTRMDGAPPRLP	Macacine herpesvirus 1
42999	0.6	IDIENKIARRLADRKQRLNQANNKRDISSDADYENDDDATAAAEIGGI	IDIENKIARRLADRKQRLNQANNKRDISSDADYENDDDATAAAEIGGI*SELSPRA	Human parainfluenza virus 1
41928	0.4	ATPKNNHNHRKTKYTMNNANNNTKSPPTPEHDTTANEEETSNTSVDEMAKLLVSLG	ATPKNNHNHRKTKYTMNNANNNTKSPPTPEHDTTANEEETSNTSVDEMAKLLVSLG	Human parainfluenza virus 1
41937	0.2	RVEKKAYIKSLYKCRTNQEVKNVMELFEEDIDSLTN	RVEKKAYIKSLYKCRTNQEVKNVMELFEEDIDSLTN*SELSPRADPCV*VDYSISR	Human parainfluenza virus 1
41934	0.2	SVFTKGKDNKVKKTRFDPSMEALGGQEFKPDLIREDELRDDIKNPVLEENNNDLQA	SVFTKGKDNKVKKTRFDPSMEALGGQEFKPDLIREDELRDDIKNPVLEENNNDLQA	Human parainfluenza virus 1
43007	0	SISVNLLVTLKAGVSTEQKGILPVLDDDGEKKLNFMVHLGIIRRKVGKIYSVEYCK	SISVNLLVTLKAGVSTEQKGILPVLDDDGEKKLNFMVHLGIIRRKVGKIYSVEYCK	Human parainfluenza virus 1
35699	0.4	RKQWRRDHWRGLRVAREDHRSLKQGGSEPSAPRAHFPGVAKVLEILA	RKQWRRDHWRGLRVAREDHRSLKQGGSEPSAPRAHFPGVAKVLEILA*SELSPRAD	Human immunodeficiency virus 2
36490	0.2	FNLVKDPILGAETFYTDGSCNKQSREGKAGYITDRGRDKVRLLEQTTNQQAELEAF	FNLVKDPILGAETFYTDGSCNKQSREGKAGYITDRGRDKVRLLEQTTNQQAELEAF	Human immunodeficiency virus 2
36463	0.2	PTNILDIKQGPKEPFQSYVDRFYKSLRAEQTDPAVKNWMTQTLLVQNANPDCKLVL	PTNILDIKQGPKEPFQSYVDRFYKSLRAEQTDPAVKNWMTQTLLVQNANPDCKLVL	Human immunodeficiency virus 2
36458	0.2	AGNYTHVPLSPRTLNAWVKLVEEKKFGAEVVPGFQALSEGCTPYDINQMLNCVGDH	AGNYTHVPLSPRTLNAWVKLVEEKKFGAEVVPGFQALSEGCTPYDINQMLNCVGDH	Human immunodeficiency virus 2
36453	0.2	MGARNSVLRGKKADELEKIRLRPGGKKKYRLKHIVWAANELDRFGLAESLLESKEG	MGARNSVLRGKKADELEKIRLRPGGKKKYRLKHIVWAANELDRFGLAESLLESKEG	Human immunodeficiency virus 2
59389	0.6	YKCPLDDKGDPVYQFNNENWKSFFQRSWAQIEGTPEEEEEEEEEDNGNTGRPFRCV	YKCPLDDKGDPVYQFNNENWKSFFQRSWAQIEGTPEEEEEEEEEDNGNTGRPFRCV	Alphapapillomavirus 3
59344	0.6	PRLGLYTKATQQVPVADPAFVSRPASFATFDNPIYDPEETIIFEHPSIYTPPDPDF	PRLGLYTKATQQVPVADPAFVSRPASFATFDNPIYDPEETIIFEHPSIYTPPDPDF	Alphapapillomavirus 3
67337	0.2	DNTTQTTTTPTCVGPTQTSTSVQTPPHKRQRLHRDREQQPDTTQKDNHKRVDSTDQ	DNTTQTTTTPTCVGPTQTSTSVQTPPHKRQRLHRDREQQPDTTQKDNHKRVDSTDQ	Alphapapillomavirus 3
59391	0	MHGQAATIKDIVLQERPDVVDLHCHEQLLDSSEEEVDDRDSAEQPVERAQQAHRVV	MHGQAATIKDIVLQERPDVVDLHCHEQLLDSSEEEVDDRDSAEQPVERAQQAHRVV	Alphapapillomavirus 3
59387	0	THLRSVLDGNQISIDRKHKNLTQIQCPPLFITTNINPLEDANLKYLHSRIAVFHFM	THLRSVLDGNQISIDRKHKNLTQIQCPPLFITTNINPLEDANLKYLHSRIAVFHFM	Alphapapillomavirus 3
44026	0.6	QVVPPLSVTKAKARNAIEVHVALQQLQESAYAHEPWTLRDTSREMWDTAPKGCWKK	QVVPPLSVTKAKARNAIEVHVALQQLQESAYAHEPWTLRDTSREMWDTAPKGCWKK	Alphapapillomavirus 2
43466	0.4	LGVGLSGHPLYNKLDDTENSNIAHGDIGKDSRDNISVDNKQTQLCIVGCTPPMGEH	LGVGLSGHPLYNKLDDTENSNIAHGDIGKDSRDNISVDNKQTQLCIVGCTPPMGEH	Alphapapillomavirus 2
45373	0.4	PMETFASPGTGNEPISSTPVPGVSRIAGPRLYAKAVTQVKVTDPAFLSRPTSLVTF	PMETFASPGTGNEPISSTPVPGVSRIAGPRLYAKAVTQVKVTDPAFLSRPTSLVTF	Alphapapillomavirus 2
45698	0.2	PKPRWGLRRDRNGNDAGLKQSGLGHSSSSSSSTSSSSSNRPRPTPPPRKPVHERVD	PKPRWGLRRDRNGNDAGLKQSGLGHSSSSSSSTSSSSSNRPRPTPPPRKPVHERVD	Alphapapillomavirus 2
45395	0.2	MAFTGGGRGATTYGGRITPSVFSSTLSTRYGNVTIPFVSPVDVPLHTGPDIILPSS	MAFTGGGRGATTYGGRITPSVFSSTLSTRYGNVTIPFVSPVDVPLHTGPDIILPSS	Alphapapillomavirus 2
