# Supplementary material for: Germline-encoded amino acid-binding motifs drive immunodominant public antibody responses
Source: Science. Author manuscript; Available in PMC 2023 Jun 16. (PMC10273302; doi:10.1126/science.adc9498)
Supplement: Table S3 [file NIHMS1901999-supplement-Table_S3.xlsx]

## Sheet: Table_S3
Table S3. Minimal public epitope peptide sequences and annotations.
ID	Minimal public epitope sequence	Length	Species	Organism	Protein names	Entry	56mer public epitope ID	56mer public epitope sequence	Minimal peptide start	Minimal peptide end
172	GNVYWVRDSVTGMRVPVRTR	20	Human adenovirus A	Human adenovirus A serotype 18 (HAdV-18) (Human adenovirus 18)	Protein VII	D3JIS6	10800	PTGRARRRAAAAAASAIANLAAPRRGNVYWVRDSVTGMRVPVRTRPPHP	26	45
173	WVRDSVTGMRVPVRTRPPHP	20	Human adenovirus A	Human adenovirus A serotype 18 (HAdV-18) (Human adenovirus 18)	Protein VII	D3JIS6	10800	PTGRARRRAAAAAASAIANLAAPRRGNVYWVRDSVTGMRVPVRTRPPHP	30	49
174	AAPRRGNVYWVRDSVTGMRVPVRTR	25	Human adenovirus A	Human adenovirus A serotype 18 (HAdV-18) (Human adenovirus 18)	Protein VII	D3JIS6	10800	PTGRARRRAAAAAASAIANLAAPRRGNVYWVRDSVTGMRVPVRTRPPHP	21	45
1410	SPNCHGPDWASPVCQ	15	Rubella virus	Rubella virus (RUBV)	Polyprotein (Fragment)	D5KJ87	11164	TPHGQLEVQVPPDPGDLVEYIMNYTGNQQSRWGLGSPNCHGPDWASPVCQRHSPDC	36	50
2761	NEEDPIRYYVSVYDELTASE	20	Human herpesvirus 5	Human cytomegalovirus (HHV-5) (Human herpesvirus 5)	UL132 protein (Fragment)	D6NSB8	11376	PLTIESHLSDNEEDPIRYYVSVYDELTASEMEEPSNSTSWQIPKLMKVATQPVSLR	11	30
2762	SVYDELTASEMEEPSNSTSW	20	Human herpesvirus 5	Human cytomegalovirus (HHV-5) (Human herpesvirus 5)	UL132 protein (Fragment)	D6NSB8	11376	PLTIESHLSDNEEDPIRYYVSVYDELTASEMEEPSNSTSWQIPKLMKVATQPVSLR	21	40
2763	NSTSWQIPKLMKVATQPVSL	20	Human herpesvirus 5	Human cytomegalovirus (HHV-5) (Human herpesvirus 5)	UL132 protein (Fragment)	D6NSB8	11376	PLTIESHLSDNEEDPIRYYVSVYDELTASEMEEPSNSTSWQIPKLMKVATQPVSLR	36	55
3904	PFETPSLHDLYDLEV	15	Human adenovirus E	Human adenovirus E	E1A/early transcription activation	A6MLW5	1181	MGDDHPEPPTPFETPSLHDLYDLEVDVPEDDPNEKAVNDLFSDAALLAAEEASSPS	11	25
4190	RGDKRPRPDAEETLLTHTDEPPPYE	25	Human adenovirus E	Human adenovirus E	Protein VI	A6MLX8	1198	PPLDKRGDKRPRPDAEETLLTHTDEPPPYEEAVKLGLPTTRPIAPLATGVLKPESS	6	30
4666	LQVDEPPSYEEAVKAGMPTT	20	Human adenovirus D	Human adenovirus 29	PVI (PVI protein)	E1CIN8	12155	AATVVEMEDASAHPPPRGEKRPRPDAEETTLQVDEPPSYEEAVKAGMPTTRIIAPL	31	50
4667	LQVDEPPSYEEAVKAGMPTTRIIAP	25	Human adenovirus D	Human adenovirus 29	PVI (PVI protein)	E1CIN8	12155	AATVVEMEDASAHPPPRGEKRPRPDAEETTLQVDEPPSYEEAVKAGMPTTRIIAPL	31	55
5523	VESLVDKMNRWKTYA	15	Human adenovirus F	Human adenovirus F serotype 41 (HAdV-41) (Human adenovirus 41)	IIIa	E2IJY1	12396	LPGETDYLNDPLLQPVRNKNFPNNGVESLVDKMNRWKTYAQEQREWEESQSRPLAG	26	40
5809	ASNKNRGIIKTFSNG	15	Human respiratory syncytial virus	Human respiratory syncytial virus	Fusion glycoprotein F0 (Fragment)	E9JVL0	13043	VSCYGKTKCTASNKNRGIIKTFSNGCDYVSNKGVDTVSVGNTLYYVNKQEGKSLYV	11	25
6095	FIRKSDELLHNVNVG	15	Human respiratory syncytial virus	Human respiratory syncytial virus	Fusion glycoprotein F0 (Fragment)	E9JVL0	13045	KGEPIINFYDPLVFPSDEFDASISQVNEKINQSLAFIRKSDELLHNVNVGKSTTNI	36	50
6096	DELLHNVNVGKSTTN	15	Human respiratory syncytial virus	Human respiratory syncytial virus	Fusion glycoprotein F0 (Fragment)	E9JVL0	13045	KGEPIINFYDPLVFPSDEFDASISQVNEKINQSLAFIRKSDELLHNVNVGKSTTNI	41	55
7732	QKPTPEKEKQDPYKD	15	Alphapapillomavirus 10	Human papillomavirus type 11	Major capsid protein L1 (Fragment)	A7KZS6	1334	QKPTPEKEKQDPYKDMSFWEVNLKEKFSSELDQFPLGR	1	15
8018	IKDVDRLSTLSLGLACSSTLSCAAC	25	Orf virus	Orf virus (ORFV)	PP39	F1AXC3	14080	RRRRVTTVVEEGDPVCSSCNSRLVSIKDVDRLSTLSLGLACSSTLSCAACGSALTP	26	50
8494	PPAPVGPGDPDVYLKGVPSA	20	Human herpesvirus 1	Human herpesvirus 1 (HHV-1) (Human herpes simplex virus 1)	Tegument protein US11	F8RDH2	15238	MSQTQPPAPVGPGDPDVYLKGVPSAGMHPRGVHAPRGHPRMISGPPQRGDNDQAAG	6	25
8495	GPGDPDVYLKGVPSAGMHPR	20	Human herpesvirus 1	Human herpesvirus 1 (HHV-1) (Human herpes simplex virus 1)	Tegument protein US11	F8RDH2	15238	MSQTQPPAPVGPGDPDVYLKGVPSAGMHPRGVHAPRGHPRMISGPPQRGDNDQAAG	11	30
8496	MSQTQPPAPVGPGDPDVYLKGVPSA	25	Human herpesvirus 1	Human herpesvirus 1 (HHV-1) (Human herpes simplex virus 1)	Tegument protein US11	F8RDH2	15238	MSQTQPPAPVGPGDPDVYLKGVPSAGMHPRGVHAPRGHPRMISGPPQRGDNDQAAG	1	25
9732	DDKDDKDDNKDDDSD	15	Cowpox virus	Cowpox virus (CPV)	Ankyrin repeat-containing protein	G0XWV5	15936	DDKDDKDDNKDDDSDSDSDSDSDSDSDDSDSDDSDSDDSDSDDSDSDSDDEDEDSR	1	15
9733	DDDSDSDSDSDSDSD	15	Cowpox virus	Cowpox virus (CPV)	Ankyrin repeat-containing protein	G0XWV5	15936	DDKDDKDDNKDDDSDSDSDSDSDSDSDDSDSDDSDSDDSDSDDSDSDSDDEDEDSR	11	25
9734	DSDSDSDDSDSDDSD	15	Cowpox virus	Cowpox virus (CPV)	Ankyrin repeat-containing protein	G0XWV5	15936	DDKDDKDDNKDDDSDSDSDSDSDSDSDDSDSDDSDSDDSDSDDSDSDSDDEDEDSR	21	35
10590	EVMEEEWDSQAEEDDWEEEE	20	Human adenovirus D	Human adenovirus 62	33K protein	G1FBY1	16146	MPRKKPLVEEEVMEEEWDSQAEEDDWEEEESTEEEELEEVEEEQATEQPVAAPSAP	11	30
10971	LKSVDSEEVREYCKKKKWII	20	Rhinovirus B	Rhinovirus B	Polyprotein	G5D5D9	16586	FQGPVYKDLEIDVCNTPPPECINDLLKSVDSEEVREYCKKKKWIIPQVPTNIERAM	26	45
10972	CINDLLKSVDSEEVREYCKK	20	Rhinovirus B	Rhinovirus B	Polyprotein	G5D5D9	16586	FQGPVYKDLEIDVCNTPPPECINDLLKSVDSEEVREYCKKKKWIIPQVPTNIERAM	21	40
11733	RVTLLSTLVNQGMTMTRATR	20	Mamastrovirus 1	Human astrovirus-1 (HAstV-1)	Capsid polyprotein VP90 [Cleaved into: Capsid polyprotein VP70; Capsid protein VP34; Capsid protein VP27; Capsid protein VP25]	O12792	17535	EDIETDTDIESTEDEDEADRFDIIDTSDEEDENETDRVTLLSTLVNQGMTMTRATR	37	56
12114	CEPEPDVAVLTSMLTDPSHITAESA	25	Hepatitis C virus	Hepatitis C virus genotype 4a (isolate ED43) (HCV)	Genome polyprotein [Cleaved into: Core protein p21 (Capsid protein C) (p21); Core protein p19; Envelope glycoprotein E1 (gp32) (gp35); Envelope glycoprotein E2 (NS1) (gp68) (gp70); p7; Protease NS2-3 (p23) (EC 3.4.22.-); Serine protease NS3 (EC 3.4.21.98) (EC 3.6.1.15) (EC 3.6.4.13) (Hepacivirin) (NS3P) (p70); Non-structural protein 4A (NS4A) (p8); Non-structural protein 4B (NS4B) (p27); Non-stru…	O39929	17936	GSQLPCEPEPDVAVLTSMLTDPSHITAESARRRLARGSRPSLASSSASQLSPRLLQ	6	30
12590	KSWSPFKGRPGNFPQ	15	Human immunodeficiency virus 1	Human immunodeficiency virus type 1 group N (isolate YBF30) (HIV-1)	Gag polyprotein (Pr55Gag) [Cleaved into: Matrix protein p17 (MA); Capsid protein p24 (CA); Spacer peptide p2; Nucleocapsid protein p7 (NC); Spacer peptide p1; p6-gag]	O91079	19654	QEGHQMKDCKNEGRQANFLGKSWSPFKGRPGNFPQTTTRKEPTAPPLESYGFQEEK	21	35
12591	FKGRPGNFPQTTTRK	15	Human immunodeficiency virus 1	Human immunodeficiency virus type 1 group N (isolate YBF30) (HIV-1)	Gag polyprotein (Pr55Gag) [Cleaved into: Matrix protein p17 (MA); Capsid protein p24 (CA); Spacer peptide p2; Nucleocapsid protein p7 (NC); Spacer peptide p1; p6-gag]	O91079	19654	QEGHQMKDCKNEGRQANFLGKSWSPFKGRPGNFPQTTTRKEPTAPPLESYGFQEEK	26	40
13162	WKSFFSRTWSRLSLH	15	Alphapapillomavirus 9	Human papillomavirus type 16	Replication protein E1 (EC 3.6.4.12) (ATP-dependent helicase E1)	P03114	20601	PNEFPFDENGNPVYELNDKNWKSFFSRTWSRLSLHEDEDKENDGDSLPTFKCVSGQ	21	35
13448	PDTGNPCHTTKLLHR	15	Alphapapillomavirus 9	Human papillomavirus type 16	Regulatory protein E2	P03120	20638	KAVALGTEETQTTIQRPRSEPDTGNPCHTTKLLHRDSVDSAPILTAFNSSHKGRIN	21	35
13449	PCHTTKLLHRDSVDS	15	Alphapapillomavirus 9	Human papillomavirus type 16	Regulatory protein E2	P03120	20638	KAVALGTEETQTTIQRPRSEPDTGNPCHTTKLLHRDSVDSAPILTAFNSSHKGRIN	26	40
14020	APKRLRLPHIRDDDA	15	Human herpesvirus 2	Human herpesvirus 2 (strain 333) (HHV-2) (Human herpes simplex virus 2)	Envelope glycoprotein D (gD)	P03172	20718	RRAQMAPKRLRLPHIRDDDAPPSHQPLFY	6	20
14021	IRDDDAPPSHQPLFY	15	Human herpesvirus 2	Human herpesvirus 2 (strain 333) (HHV-2) (Human herpes simplex virus 2)	Envelope glycoprotein D (gD)	P03172	20718	RRAQMAPKRLRLPHIRDDDAPPSHQPLFY	15	29
14022	RRAQMAPKRLRLPHI	15	Human herpesvirus 2	Human herpesvirus 2 (strain 333) (HHV-2) (Human herpes simplex virus 2)	Envelope glycoprotein D (gD)	P03172	20718	RRAQMAPKRLRLPHIRDDDAPPSHQPLFY	1	15
14878	QADAGGASGSEDPPDYGDQGNVTQV	25	Human herpesvirus 4	Epstein-Barr virus (strain B95-8) (HHV-4) (Human herpesvirus 4)	Epstein-Barr nuclear antigen 4 (EBNA-4) (EBV nuclear antigen 4) (Epstein-Barr nuclear antigen 3B) (EBNA-3B) (EBV nuclear antigen 3B)	P03203	20864	MKKAWLSRAQQADAGGASGSEDPPDYGDQGNVTQVGSEPISPEIGPFELSAASEDD	11	35
14879	EDPPDYGDQGNVTQVGSEPISPEIGPFELS	30	Human herpesvirus 4	Epstein-Barr virus (strain B95-8) (HHV-4) (Human herpesvirus 4)	Epstein-Barr nuclear antigen 4 (EBNA-4) (EBV nuclear antigen 4) (Epstein-Barr nuclear antigen 3B) (EBNA-3B) (EBV nuclear antigen 3B)	P03203	20864	MKKAWLSRAQQADAGGASGSEDPPDYGDQGNVTQVGSEPISPEIGPFELSAASEDD	21	50
15925	GETNEGLEYDEDSENDELLFLPNKK	25	Human herpesvirus 4	Epstein-Barr virus (strain AG876) (HHV-4) (Human herpesvirus 4)	Tegument protein UL11 homolog	P0CK52	21029	YEEFNLETTKLIAAEEGRACGETNEGLEYDEDSENDELLFLPNKKPN	21	45
16401	GQRALKEQSSKAKIVKNRWG	20	Human adenovirus C	Human adenovirus C serotype 2 (HAdV-2) (Human adenovirus 2)	DNA-binding protein (DBP) (Early 2A protein)	P03264	21319	ELKCLHGSIMINKEHVIEMDVTSENGQRALKEQSSKAKIVKNRWGRNVVQISNTDA	26	45
16402	INKEHVIEMDVTSENGQRALKEQSSKAKIVKNRWGRNVVQ	40	Human adenovirus C	Human adenovirus C serotype 2 (HAdV-2) (Human adenovirus 2)	DNA-binding protein (DBP) (Early 2A protein)	P03264	21319	ELKCLHGSIMINKEHVIEMDVTSENGQRALKEQSSKAKIVKNRWGRNVVQISNTDA	11	50
17543	QPVEDMNDHAIRGDT	15	Human adenovirus C	Human adenovirus C serotype 2 (HAdV-2) (Human adenovirus 2)	Penton protein (CP-P) (Penton base protein) (Protein III)	P03276	21455	GGNNSGSGAEENSNAAAAAMQPVEDMNDHAIRGDTFATRAEEKRAEAEAAAEAAAP	21	35
17544	AAAAMQPVEDMNDHAIRGDTFATRA	25	Human adenovirus C	Human adenovirus C serotype 2 (HAdV-2) (Human adenovirus 2)	Penton protein (CP-P) (Penton base protein) (Protein III)	P03276	21455	GGNNSGSGAEENSNAAAAAMQPVEDMNDHAIRGDTFATRAEEKRAEAEAAAEAAAP	16	40
18305	NNGIESLVDKMSRWKTYAQE	20	Human adenovirus C	Human adenovirus C serotype 2 (HAdV-2) (Human adenovirus 2)	Pre-capsid vertex protein (Capsid vertex-specific component IIIa) (CVSC) (Protein IIIa) (pIIIa) [Cleaved into: Capsid vertex protein]	P03279	21516	PPAFPNNGIESLVDKMSRWKTYAQEHRDVPGPRPPTRRQRHDRQRGLVWEDDDSAD	6	25
18306	GPRPPTRRQRHDRQRGLVWE	20	Human adenovirus C	Human adenovirus C serotype 2 (HAdV-2) (Human adenovirus 2)	Pre-capsid vertex protein (Capsid vertex-specific component IIIa) (CVSC) (Protein IIIa) (pIIIa) [Cleaved into: Capsid vertex protein]	P03279	21516	PPAFPNNGIESLVDKMSRWKTYAQEHRDVPGPRPPTRRQRHDRQRGLVWEDDDSAD	31	50
18307	TRRQRHDRQRGLVWEDDDSA	20	Human adenovirus C	Human adenovirus C serotype 2 (HAdV-2) (Human adenovirus 2)	Pre-capsid vertex protein (Capsid vertex-specific component IIIa) (CVSC) (Protein IIIa) (pIIIa) [Cleaved into: Capsid vertex protein]	P03279	21516	PPAFPNNGIESLVDKMSRWKTYAQEHRDVPGPRPPTRRQRHDRQRGLVWEDDDSAD	36	55
18308	RRQRHDRQRGLVWEDDDSAD	20	Human adenovirus C	Human adenovirus C serotype 2 (HAdV-2) (Human adenovirus 2)	Pre-capsid vertex protein (Capsid vertex-specific component IIIa) (CVSC) (Protein IIIa) (pIIIa) [Cleaved into: Capsid vertex protein]	P03279	21516	PPAFPNNGIESLVDKMSRWKTYAQEHRDVPGPRPPTRRQRHDRQRGLVWEDDDSAD	37	56
18309	SLVDKMSRWKTYAQEHRDVP	20	Human adenovirus C	Human adenovirus C serotype 2 (HAdV-2) (Human adenovirus 2)	Pre-capsid vertex protein (Capsid vertex-specific component IIIa) (CVSC) (Protein IIIa) (pIIIa) [Cleaved into: Capsid vertex protein]	P03279	21516	PPAFPNNGIESLVDKMSRWKTYAQEHRDVPGPRPPTRRQRHDRQRGLVWEDDDSAD	11	30
20210	LHPSVFYDVFPGDKE	15	Rhinovirus B	Human rhinovirus 14 (HRV-14)	Genome polyprotein [Cleaved into: Protein VP0 (VP4-VP2); Protein VP4 (P1A) (Virion protein 4); Protein VP2 (P1B) (Virion protein 2); Protein VP3 (P1C) (Virion protein 3); Protein VP1 (P1D) (Virion protein 1); Protease 2A (P2A) (EC 3.4.22.29) (Protein 2A); Protein 2B (P2B); Protein 2C (P2C) (EC 3.6.1.15); Protein 3A (P3A); Protein 3B (P3B) (VPg); Protease 3C (P3C) (EC 3.4.22.28) (Picornain 3C); RN…	P03303	21716	QLKKQYFVEKQGQVIARHKVREFNINPVNTPTKSKLHPSVFYDVFPGDKEPAVLSD	36	50
20211	NPVNTPTKSKLHPSVFYDVF	20	Rhinovirus B	Human rhinovirus 14 (HRV-14)	Genome polyprotein [Cleaved into: Protein VP0 (VP4-VP2); Protein VP4 (P1A) (Virion protein 4); Protein VP2 (P1B) (Virion protein 2); Protein VP3 (P1C) (Virion protein 3); Protein VP1 (P1D) (Virion protein 1); Protease 2A (P2A) (EC 3.4.22.29) (Protein 2A); Protein 2B (P2B); Protein 2C (P2C) (EC 3.6.1.15); Protein 3A (P3A); Protein 3B (P3B) (VPg); Protease 3C (P3C) (EC 3.4.22.28) (Picornain 3C); RN…	P03303	21716	QLKKQYFVEKQGQVIARHKVREFNINPVNTPTKSKLHPSVFYDVFPGDKEPAVLSD	26	45
20212	PTKSKLHPSVFYDVFPGDKE	20	Rhinovirus B	Human rhinovirus 14 (HRV-14)	Genome polyprotein [Cleaved into: Protein VP0 (VP4-VP2); Protein VP4 (P1A) (Virion protein 4); Protein VP2 (P1B) (Virion protein 2); Protein VP3 (P1C) (Virion protein 3); Protein VP1 (P1D) (Virion protein 1); Protease 2A (P2A) (EC 3.4.22.29) (Protein 2A); Protein 2B (P2B); Protein 2C (P2C) (EC 3.6.1.15); Protein 3A (P3A); Protein 3B (P3B) (VPg); Protease 3C (P3C) (EC 3.4.22.28) (Picornain 3C); RN…	P03303	21716	QLKKQYFVEKQGQVIARHKVREFNINPVNTPTKSKLHPSVFYDVFPGDKEPAVLSD	31	50
21258	GIWGCSGKLICTTAV	15	Human immunodeficiency virus 1	Human immunodeficiency virus type 1 group M subtype B (isolate BRU/LAI) (HIV-1)	Envelope glycoprotein gp160 (Env polyprotein) [Cleaved into: Surface protein gp120 (SU) (Glycoprotein 120) (gp120); Transmembrane protein gp41 (TM) (Glycoprotein 41) (gp41)]	P03377	22110	ERYLKDQQLLGIWGCSGKLICTTAVPWNASWSNKSLEQIWNNMTWMEWDREINNYT	11	25
21259	DQQLLGIWGCSGKLI	15	Human immunodeficiency virus 1	Human immunodeficiency virus type 1 group M subtype B (isolate BRU/LAI) (HIV-1)	Envelope glycoprotein gp160 (Env polyprotein) [Cleaved into: Surface protein gp120 (SU) (Glycoprotein 120) (gp120); Transmembrane protein gp41 (TM) (Glycoprotein 41) (gp41)]	P03377	22110	ERYLKDQQLLGIWGCSGKLICTTAVPWNASWSNKSLEQIWNNMTWMEWDREINNYT	6	20
21830	ELLSLINDMPITNDQKKLMSNNVQI	25	Human respiratory syncytial virus	Human respiratory syncytial virus A (strain A2)	Fusion glycoprotein F0 (Protein F) [Cleaved into: Fusion glycoprotein F2; Fusion glycoprotein F1]	P03420	22243	QKNNRLLEITREFSVNAGVTTPVSTYMLTNSELLSLINDMPITNDQKKLMSNNVQI	32	56
22306	RPNDKNQIVLPFNNN	15	Tanapox virus	Tanapox virus	VARV B22R-like protein	A7XCS2	2261	KDNPLYEPLNNNKLTRKNAIRRKMLRPNDKNQIVLPFNNNNNNNNNKIGIGNANAN	26	40
22307	YEPLNNNKLTRKNAIRRKML	20	Tanapox virus	Tanapox virus	VARV B22R-like protein	A7XCS2	2261	KDNPLYEPLNNNKLTRKNAIRRKMLRPNDKNQIVLPFNNNNNNNNNKIGIGNANAN	6	25
22973	VGGYDPEPAEDPVYSTVRRW	20	Human herpesvirus 1	Human herpesvirus 1 (strain 17) (HHV-1) (Human herpes simplex virus 1)	Envelope glycoprotein M (gM)	P04288	22741	PIYDEVADDQTDVLYAKIQHPRHLPDDDPIYDTVGGYDPEPAEDPVYSTVRRW	34	53
22974	YDTVGGYDPEPAEDP	15	Human herpesvirus 1	Human herpesvirus 1 (strain 17) (HHV-1) (Human herpes simplex virus 1)	Envelope glycoprotein M (gM)	P04288	22741	PIYDEVADDQTDVLYAKIQHPRHLPDDDPIYDTVGGYDPEPAEDPVYSTVRRW	31	45
22975	GYDPEPAEDPVYSTV	15	Human herpesvirus 1	Human herpesvirus 1 (strain 17) (HHV-1) (Human herpes simplex virus 1)	Envelope glycoprotein M (gM)	P04288	22741	PIYDEVADDQTDVLYAKIQHPRHLPDDDPIYDTVGGYDPEPAEDPVYSTVRRW	36	50
23926	QNRWGRNVVQLANNDARCCV	20	Human adenovirus B	Human adenovirus B serotype 7 (HAdV-7) (Human adenovirus 7)	Early E2A DNA-binding protein	P04497	22976	IIEMDVASENGQRAMKENPDRAKITQNRWGRNVVQLANNDARCCVNDANCATNQFS	26	45
24307	KAQEEHEKYHSNWRAMASDFNLPPIVAKEIVASCD	35	Human immunodeficiency virus 1	Human immunodeficiency virus type 1 group M subtype A (isolate MAL) (HIV-1)	Gag-Pol polyprotein (Pr160Gag-Pol) [Cleaved into: Matrix protein p17 (MA); Capsid protein p24 (CA); Spacer peptide p2; Nucleocapsid protein p7 (NC); Transframe peptide (TF); p6-pol (p6*); Protease (EC 3.4.23.16) (PR) (Retropepsin); Reverse transcriptase/ribonuclease H (EC 2.7.7.49) (EC 2.7.7.7) (EC 3.1.26.13) (Exoribonuclease H) (EC 3.1.13.2) (p66 RT); p51 RT; p15; Integrase (IN)]	P04588	23265	RKVLFLDGIDKAQEEHEKYHSNWRAMASDFNLPPIVAKEIVASCDKCQLKGEAMHG	11	45
24973	GKIWPSHKGRPGNFL	15	Human immunodeficiency virus 1	Human immunodeficiency virus type 1 group M subtype A (isolate MAL) (HIV-1)	Gag polyprotein (Pr55Gag) [Cleaved into: Matrix protein p17 (MA); Capsid protein p24 (CA); Spacer peptide p2; Nucleocapsid protein p7 (NC); Spacer peptide p1; p6-gag]	P04594	23325	KCGKEGHQMKDCTERQANFLGKIWPSHKGRPGNFLQSRPEPTAPPAESFGFGEEIK	21	35
24974	SHKGRPGNFLQSRPE	15	Human immunodeficiency virus 1	Human immunodeficiency virus type 1 group M subtype A (isolate MAL) (HIV-1)	Gag polyprotein (Pr55Gag) [Cleaved into: Matrix protein p17 (MA); Capsid protein p24 (CA); Spacer peptide p2; Nucleocapsid protein p7 (NC); Spacer peptide p1; p6-gag]	P04594	23325	KCGKEGHQMKDCTERQANFLGKIWPSHKGRPGNFLQSRPEPTAPPAESFGFGEEIK	26	40
25545	TPCKTKLQPSVFYDV	15	Rhinovirus A	Human rhinovirus 2 (HRV-2)	Genome polyprotein [Cleaved into: Protein VP0 (VP4-VP2); Protein VP4 (P1A) (Virion protein 4); Protein VP2 (P1B) (Virion protein 2); Protein VP3 (P1C) (Virion protein 3); Protein VP1 (P1D) (Virion protein 1); Protease 2A (P2A) (EC 3.4.22.29) (Protein 2A); Protein 2B (P2B); Protein 2C (P2C) (EC 3.6.1.15); Protein 3A (P3A); Protein 3B (P3B) (VPg); Protease 3C (P3C) (EC 3.4.22.28) (Picornain 3C); RN…	P04936	23621	TPCKTKLQPSVFYDVFPGSKEPAVLSEKDARLQVDFNEALFSKYKGNTDCSINDHI	1	15
25546	KLQPSVFYDVFPGSK	15	Rhinovirus A	Human rhinovirus 2 (HRV-2)	Genome polyprotein [Cleaved into: Protein VP0 (VP4-VP2); Protein VP4 (P1A) (Virion protein 4); Protein VP2 (P1B) (Virion protein 2); Protein VP3 (P1C) (Virion protein 3); Protein VP1 (P1D) (Virion protein 1); Protease 2A (P2A) (EC 3.4.22.29) (Protein 2A); Protein 2B (P2B); Protein 2C (P2C) (EC 3.6.1.15); Protein 3A (P3A); Protein 3B (P3B) (VPg); Protease 3C (P3C) (EC 3.4.22.28) (Picornain 3C); RN…	P04936	23621	TPCKTKLQPSVFYDVFPGSKEPAVLSEKDARLQVDFNEALFSKYKGNTDCSINDHI	6	20
25547	VFYDVFPGSKEPAVL	15	Rhinovirus A	Human rhinovirus 2 (HRV-2)	Genome polyprotein [Cleaved into: Protein VP0 (VP4-VP2); Protein VP4 (P1A) (Virion protein 4); Protein VP2 (P1B) (Virion protein 2); Protein VP3 (P1C) (Virion protein 3); Protein VP1 (P1D) (Virion protein 1); Protease 2A (P2A) (EC 3.4.22.29) (Protein 2A); Protein 2B (P2B); Protein 2C (P2C) (EC 3.6.1.15); Protein 3A (P3A); Protein 3B (P3B) (VPg); Protease 3C (P3C) (EC 3.4.22.28) (Picornain 3C); RN…	P04936	23621	TPCKTKLQPSVFYDVFPGSKEPAVLSEKDARLQVDFNEALFSKYKGNTDCSINDHI	11	25
26403	GIWGCSGKIICPTNV	15	Human immunodeficiency virus 1	Human immunodeficiency virus type 1 group M subtype A (isolate Z321) (HIV-1)	Envelope glycoprotein gp160 (Env polyprotein) [Cleaved into: Surface protein gp120 (SU) (Glycoprotein 120) (gp120); Transmembrane protein gp41 (TM) (Glycoprotein 41) (gp41)]	P05881	23996	DQQLLGIWGCSGKIICPTNVPWNSSWSNKSQSDIWDKMTWLEWDKEVSNYTQVIYN	6	20
26404	DQQLLGIWGCSGKII	15	Human immunodeficiency virus 1	Human immunodeficiency virus type 1 group M subtype A (isolate Z321) (HIV-1)	Envelope glycoprotein gp160 (Env polyprotein) [Cleaved into: Surface protein gp120 (SU) (Glycoprotein 120) (gp120); Transmembrane protein gp41 (TM) (Glycoprotein 41) (gp41)]	P05881	23996	DQQLLGIWGCSGKIICPTNVPWNSSWSNKSQSDIWDKMTWLEWDKEVSNYTQVIYN	1	15
26975	TNRTNQDEIDDLFNA	15	Human parainfluenza virus 3	Human parainfluenza 3 virus (strain Wash/47885/57) (HPIV-3) (Human parainfluenza 3 virus (strain NIH 47885))	Nucleoprotein (Nucleocapsid protein) (NP) (Protein N)	P06159	24178	RLNKRLNDKKKQGSQPSTNPTNRTNQDEIDDLFNAFGSN	21	35
26976	NQDEIDDLFNAFGSN	15	Human parainfluenza virus 3	Human parainfluenza 3 virus (strain Wash/47885/57) (HPIV-3) (Human parainfluenza 3 virus (strain NIH 47885))	Nucleoprotein (Nucleocapsid protein) (NP) (Protein N)	P06159	24178	RLNKRLNDKKKQGSQPSTNPTNRTNQDEIDDLFNAFGSN	25	39
27547	VQVKSEILSSYNESN	15	Human parainfluenza virus 3	Human parainfluenza 3 virus (strain Wash/47885/57) (HPIV-3) (Human parainfluenza 3 virus (strain NIH 47885))	Phosphoprotein (Protein P)	P06162	24197	LMEAQGIDKNIPDLYRHAGNTLENDVQVKSEILSSYNESNATRLIPRKVSSTMRSL	26	40
27833	LAEDVEKDKPNRPVV	15	Human herpesvirus 1	Human herpesvirus 1 (strain 17) (HHV-1) (Human herpes simplex virus 1)	Envelope glycoprotein G (gG) (gG-1)	P06484	24525	LAEDVEKDKPNRPVVPSPDPNNSPARPETSRPKTPPTIIGPLATRPTTRLTSKGRP	1	15
27834	EKDKPNRPVVPSPDP	15	Human herpesvirus 1	Human herpesvirus 1 (strain 17) (HHV-1) (Human herpes simplex virus 1)	Envelope glycoprotein G (gG) (gG-1)	P06484	24525	LAEDVEKDKPNRPVVPSPDPNNSPARPETSRPKTPPTIIGPLATRPTTRLTSKGRP	6	20
28405	WKSFFTRLWTQLDLS	15	Betapapillomavirus 1	Human papillomavirus type 5	Replication protein E1 (EC 3.6.4.12) (ATP-dependent helicase E1)	P06920	24967	LTDQSWKSFFTRLWTQLDLSDQEEEGEDGESQRAFQCSARSANEHL	6	20
28691	RPIPKPSPWAPKKHR	15	Alphapapillomavirus 9	Human papillomavirus type 16	Probable protein E4	P06922	24987	RPIPKPSPWAPKKHRRLSSDQDQSQTPETPATPLSCCTETQWTVLQSSLHLTAHTK	1	15
28977	FCQMVSSVPFIPPMADLPDK	20	Rhinovirus A	Human rhinovirus A serotype 89 (strain 41467-Gallo) (HRV-89)	Genome polyprotein [Cleaved into: Protein VP0 (VP4-VP2); Protein VP4 (P1A) (Virion protein 4); Protein VP2 (P1B) (Virion protein 2); Protein VP3 (P1C) (Virion protein 3); Protein VP1 (P1D) (Virion protein 1); Protease 2A (P2A) (EC 3.4.22.29) (Protein 2A); Protein 2B (P2B); Protein 2C (P2C) (EC 3.6.1.15); Protein 3A (P3A); Protein 3B (P3B) (VPg); Protease 3C (P3C) (EC 3.4.22.28) (Picornain 3C); RN…	P07210	25073	DGYDQQSVVIMDDIMQNPSGEDMTLFCQMVSSVPFIPPMADLPDKGKPFTSKFVLA	26	45
28978	SSVPFIPPMADLPDKGKPFT	20	Rhinovirus A	Human rhinovirus A serotype 89 (strain 41467-Gallo) (HRV-89)	Genome polyprotein [Cleaved into: Protein VP0 (VP4-VP2); Protein VP4 (P1A) (Virion protein 4); Protein VP2 (P1B) (Virion protein 2); Protein VP3 (P1C) (Virion protein 3); Protein VP1 (P1D) (Virion protein 1); Protease 2A (P2A) (EC 3.4.22.29) (Protein 2A); Protein 2B (P2B); Protein 2C (P2C) (EC 3.6.1.15); Protein 3A (P3A); Protein 3B (P3B) (VPg); Protease 3C (P3C) (EC 3.4.22.28) (Picornain 3C); RN…	P07210	25073	DGYDQQSVVIMDDIMQNPSGEDMTLFCQMVSSVPFIPPMADLPDKGKPFTSKFVLA	31	50
28979	IPPMADLPDKGKPFTSKFVL	20	Rhinovirus A	Human rhinovirus A serotype 89 (strain 41467-Gallo) (HRV-89)	Genome polyprotein [Cleaved into: Protein VP0 (VP4-VP2); Protein VP4 (P1A) (Virion protein 4); Protein VP2 (P1B) (Virion protein 2); Protein VP3 (P1C) (Virion protein 3); Protein VP1 (P1D) (Virion protein 1); Protease 2A (P2A) (EC 3.4.22.29) (Protein 2A); Protein 2B (P2B); Protein 2C (P2C) (EC 3.6.1.15); Protein 3A (P3A); Protein 3B (P3B) (VPg); Protease 3C (P3C) (EC 3.4.22.28) (Picornain 3C); RN…	P07210	25073	DGYDQQSVVIMDDIMQNPSGEDMTLFCQMVSSVPFIPPMADLPDKGKPFTSKFVLA	36	55
31185	QILKDHYNISLDNPLENPSSLFDLVARIKNNLKNSPDLYS	40	Human parvovirus B19	Human parvovirus B19 (isolate AU) (HPV B19)	Capsid protein VP1 (Coat protein VP1) [Cleaved into: Capsid protein VP2 (Coat protein VP2)]	P07299	25129	KVTGTDLELIQILKDHYNISLDNPLENPSSLFDLVARIKNNLKNSPDLYSHHFQSH	11	50
31946	PARKPSASRRLFGSSADEDD	20	Human herpesvirus 5	Human cytomegalovirus (strain AD169) (HHV-5) (Human herpesvirus 5)	Large structural phosphoprotein (150 kDa matrix phosphoprotein) (150 kDa phosphoprotein) (pp150) (Basic phosphoprotein) (BPP) (Phosphoprotein UL32) (Tegument protein UL32)	P08318	25297	LKAWEERQQNLQQRQQQPPPPARKPSASRRLFGSSADEDDDDDDDEKNIFTPIKKP	21	40
31947	DDDDEKNIFTPIKKP	15	Human herpesvirus 5	Human cytomegalovirus (strain AD169) (HHV-5) (Human herpesvirus 5)	Large structural phosphoprotein (150 kDa matrix phosphoprotein) (150 kDa phosphoprotein) (pp150) (Basic phosphoprotein) (BPP) (Phosphoprotein UL32) (Tegument protein UL32)	P08318	25297	LKAWEERQQNLQQRQQQPPPPARKPSASRRLFGSSADEDDDDDDDEKNIFTPIKKP	42	56
32613	RHAAFSLVSPQVTKA	15	Human herpesvirus 5	Human cytomegalovirus (strain AD169) (HHV-5) (Human herpesvirus 5)	Large structural phosphoprotein (150 kDa matrix phosphoprotein) (150 kDa phosphoprotein) (pp150) (Basic phosphoprotein) (BPP) (Phosphoprotein UL32) (Tegument protein UL32)	P08318	25299	GTSGKGAASGGGVSSIFSGLLSSGSQKPTSGPLNIPQQQQRHAAFSLVSPQVTKAS	41	55
32614	QQQQRHAAFSLVSPQVTKAS	20	Human herpesvirus 5	Human cytomegalovirus (strain AD169) (HHV-5) (Human herpesvirus 5)	Large structural phosphoprotein (150 kDa matrix phosphoprotein) (150 kDa phosphoprotein) (pp150) (Basic phosphoprotein) (BPP) (Phosphoprotein UL32) (Tegument protein UL32)	P08318	25299	GTSGKGAASGGGVSSIFSGLLSSGSQKPTSGPLNIPQQQQRHAAFSLVSPQVTKAS	37	56
33280	GNSPWAPTAPLPGDM	15	Human herpesvirus 5	Human cytomegalovirus (strain AD169) (HHV-5) (Human herpesvirus 5)	Large structural phosphoprotein (150 kDa matrix phosphoprotein) (150 kDa phosphoprotein) (pp150) (Basic phosphoprotein) (BPP) (Phosphoprotein UL32) (Tegument protein UL32)	P08318	25305	QTPVNGNSPWAPTAPLPGDMNPANWPRERAWALKNPHLAYNPFRMPTTSTASQNTV	6	20
33281	PRERAWALKNPHLAYNPFRM	20	Human herpesvirus 5	Human cytomegalovirus (strain AD169) (HHV-5) (Human herpesvirus 5)	Large structural phosphoprotein (150 kDa matrix phosphoprotein) (150 kDa phosphoprotein) (pp150) (Basic phosphoprotein) (BPP) (Phosphoprotein UL32) (Tegument protein UL32)	P08318	25305	QTPVNGNSPWAPTAPLPGDMNPANWPRERAWALKNPHLAYNPFRMPTTSTASQNTV	26	45
33282	NPANWPRERAWALKN	15	Human herpesvirus 5	Human cytomegalovirus (strain AD169) (HHV-5) (Human herpesvirus 5)	Large structural phosphoprotein (150 kDa matrix phosphoprotein) (150 kDa phosphoprotein) (pp150) (Basic phosphoprotein) (BPP) (Phosphoprotein UL32) (Tegument protein UL32)	P08318	25305	QTPVNGNSPWAPTAPLPGDMNPANWPRERAWALKNPHLAYNPFRMPTTSTASQNTV	21	35
33283	PRERAWALKNPHLAY	15	Human herpesvirus 5	Human cytomegalovirus (strain AD169) (HHV-5) (Human herpesvirus 5)	Large structural phosphoprotein (150 kDa matrix phosphoprotein) (150 kDa phosphoprotein) (pp150) (Basic phosphoprotein) (BPP) (Phosphoprotein UL32) (Tegument protein UL32)	P08318	25305	QTPVNGNSPWAPTAPLPGDMNPANWPRERAWALKNPHLAYNPFRMPTTSTASQNTV	26	40
34519	VLGKRVATPHASARA	15	Human herpesvirus 5	Human cytomegalovirus (strain AD169) (HHV-5) (Human herpesvirus 5)	Large structural phosphoprotein (150 kDa matrix phosphoprotein) (150 kDa phosphoprotein) (pp150) (Basic phosphoprotein) (BPP) (Phosphoprotein UL32) (Tegument protein UL32)	P08318	25310	RIRKAKLSSPMTTTSTSQKPVLGKRVATPHASARAQTVTSTPVQGRLEKQVSGTPS	21	35
34520	TSQKPVLGKRVATPH	15	Human herpesvirus 5	Human cytomegalovirus (strain AD169) (HHV-5) (Human herpesvirus 5)	Large structural phosphoprotein (150 kDa matrix phosphoprotein) (150 kDa phosphoprotein) (pp150) (Basic phosphoprotein) (BPP) (Phosphoprotein UL32) (Tegument protein UL32)	P08318	25310	RIRKAKLSSPMTTTSTSQKPVLGKRVATPHASARAQTVTSTPVQGRLEKQVSGTPS	16	30
35091	VPSLKPTLGGKAVVGRPPSV	20	Human herpesvirus 5	Human cytomegalovirus (strain AD169) (HHV-5) (Human herpesvirus 5)	Large structural phosphoprotein (150 kDa matrix phosphoprotein) (150 kDa phosphoprotein) (pp150) (Basic phosphoprotein) (BPP) (Phosphoprotein UL32) (Tegument protein UL32)	P08318	25314	SPLSMLSSASPSPAKSAPPSPVKGRGSRVGVPSLKPTLGGKAVVGRPPSVPVSGSA	31	50
35092	PSLKPTLGGKAVVGRPPSVPVSGSA	25	Human herpesvirus 5	Human cytomegalovirus (strain AD169) (HHV-5) (Human herpesvirus 5)	Large structural phosphoprotein (150 kDa matrix phosphoprotein) (150 kDa phosphoprotein) (pp150) (Basic phosphoprotein) (BPP) (Phosphoprotein UL32) (Tegument protein UL32)	P08318	25314	SPLSMLSSASPSPAKSAPPSPVKGRGSRVGVPSLKPTLGGKAVVGRPPSVPVSGSA	32	56
35948	TTVYPPSSTAKSSVS	15	Human herpesvirus 5	Human cytomegalovirus (strain AD169) (HHV-5) (Human herpesvirus 5)	Large structural phosphoprotein (150 kDa matrix phosphoprotein) (150 kDa phosphoprotein) (pp150) (Basic phosphoprotein) (BPP) (Phosphoprotein UL32) (Tegument protein UL32)	P08318	25316	PGRLSGSSRAASTTPTYPAVTTVYPPSSTAKSSVSNAPPVASPSILKPGASAALQS	21	35
35949	KSSVSNAPPVASPSILKPGASAALQ	25	Human herpesvirus 5	Human cytomegalovirus (strain AD169) (HHV-5) (Human herpesvirus 5)	Large structural phosphoprotein (150 kDa matrix phosphoprotein) (150 kDa phosphoprotein) (pp150) (Basic phosphoprotein) (BPP) (Phosphoprotein UL32) (Tegument protein UL32)	P08318	25316	PGRLSGSSRAASTTPTYPAVTTVYPPSSTAKSSVSNAPPVASPSILKPGASAALQS	31	55
36710	PQKSGTGPQPGSAGMGGAKTPSDAV	25	Human herpesvirus 5	Human cytomegalovirus (strain AD169) (HHV-5) (Human herpesvirus 5)	Large structural phosphoprotein (150 kDa matrix phosphoprotein) (150 kDa phosphoprotein) (pp150) (Basic phosphoprotein) (BPP) (Phosphoprotein UL32) (Tegument protein UL32)	P08318	25319	PQKSGTGPQPGSAGMGGAKTPSDAVQNILQKIEKIKNTEE	1	25
37186	ASRKPDPAVAPTSAASRKPDPAVAP	25	Human herpesvirus 3	Varicella-zoster virus (strain Dumas) (HHV-3) (Human herpesvirus 3)	Envelope glycoprotein C (gC) (Glycoprotein V) (gpV)	P09256	25889	PDPAVAPTSAASRKPDPAVAPTSAASRKPDPAVAPTSAATRKPDPAVAPTSAASRK	11	35
37187	SRKPDPAVAPTSAATRKPDPAVAPTSAASR	30	Human herpesvirus 3	Varicella-zoster virus (strain Dumas) (HHV-3) (Human herpesvirus 3)	Envelope glycoprotein C (gC) (Glycoprotein V) (gpV)	P09256	25889	PDPAVAPTSAASRKPDPAVAPTSAASRKPDPAVAPTSAATRKPDPAVAPTSAASRK	26	55
38233	KFREAQEMIKYMTLVSAAER	20	Human herpesvirus 3	Varicella-zoster virus (strain Dumas) (HHV-3) (Human herpesvirus 3)	Envelope glycoprotein B (gB) (Glycoprotein II)	P09257	25937	EKPNATDTPIEEIGDSQNTEPSVNSGFDPDKFREAQEMIKYMTLVSAAERQESKAR	31	50
38234	EMIKYMTLVSAAERQESKAR	20	Human herpesvirus 3	Varicella-zoster virus (strain Dumas) (HHV-3) (Human herpesvirus 3)	Envelope glycoprotein B (gB) (Glycoprotein II)	P09257	25937	EKPNATDTPIEEIGDSQNTEPSVNSGFDPDKFREAQEMIKYMTLVSAAERQESKAR	37	56
38235	GFDPDKFREAQEMIKYMTLV	20	Human herpesvirus 3	Varicella-zoster virus (strain Dumas) (HHV-3) (Human herpesvirus 3)	Envelope glycoprotein B (gB) (Glycoprotein II)	P09257	25937	EKPNATDTPIEEIGDSQNTEPSVNSGFDPDKFREAQEMIKYMTLVSAAERQESKAR	26	45
39376	EPMYAQVRKPKSRTD	15	Human herpesvirus 3	Varicella-zoster virus (strain Dumas) (HHV-3) (Human herpesvirus 3)	Tegument protein VP22 (ORF9 protein) (Tegument protein 9)	P09272	26170	VHEGLNLIQAANEADLGEGASVSKRGHNRKTGDLQGGMGNEPMYAQVRKPKSRTDT	41	55
39662	KGQTLSHTGQSGNASRSRRV	20	Human herpesvirus 3	Varicella-zoster virus (strain Dumas) (HHV-3) (Human herpesvirus 3)	Capsid protein VP26 homolog	P09279	26375	AQGVPQSTPPPTQNTPQGGKGQTLSHTGQSGNASRSRRV	20	39
40043	DNDDEDVVTGDNDDEDVVTGDNDDEDVVTGDNDDE	35	Human coronavirus HKU1	Human coronavirus HKU1 (isolate N1) (HCoV-HKU1)	Replicase polyprotein 1ab (pp1ab) (ORF1ab polyprotein) [Cleaved into: Non-structural protein 1 (nsp1) (p28); Non-structural protein 2 (nsp2) (p65); Non-structural protein 3 (nsp3) (EC 3.4.19.12) (EC 3.4.22.69) (PL1-PRO/PL2-PRO) (PL1/PL2) (Papain-like proteinases 1/2) (p210); Non-structural protein 4 (nsp4) (Peptide HD2) (p44); 3C-like proteinase (3CL-PRO) (3CLp) (EC 3.4.22.-) (M-PRO) (nsp5) (p27)…	P0C6X2	28530	DVVTGDNDDEDVVTGDNDDEDVVTGDNDDEDVVTGDNDDEDVVTGDNDDEDVVTGD	6	40
40709	VPCSICSNNPTCWAICKRIP	20	Human respiratory syncytial virus	Human respiratory syncytial virus	Attachment G glycoprotein (Fragment)	A8TET3	2933	STTKQRQNKPQNKPNNDFHFEVFNFVPCSICSNNPTCWAICKRIPNKKPGKKTTTK	26	45
40710	STTKQRQNKPQNKPN	15	Human respiratory syncytial virus	Human respiratory syncytial virus	Attachment G glycoprotein (Fragment)	A8TET3	2933	STTKQRQNKPQNKPNNDFHFEVFNFVPCSICSNNPTCWAICKRIPNKKPGKKTTTK	1	15
41376	NKSAGWPLNKFGKAS	15	Human coronavirus NL63	Human coronavirus NL63 (HCoV-NL63)	Replicase polyprotein 1ab (pp1ab) (ORF1ab polyprotein) [Cleaved into: Non-structural protein 1 (nsp1) (p9); Non-structural protein 2 (nsp2) (p87); Non-structural protein 3 (nsp3) (EC 3.4.19.12) (EC 3.4.22.-) (PL1-PRO/PL2-PRO) (PLP1/PLP2) (Papain-like proteinases 1/2) (p195); Non-structural protein 4 (nsp4) (Peptide HD2); 3C-like proteinase (3CL-PRO) (3CLp) (EC 3.4.22.-) (M-PRO) (nsp5) (p34); Non-…	P0C6X5	29421	NKSAGWPLNKFGKASLYYESISYEEQDALFALTKRNVLPTMTQLNLKYAISGKERA	1	15
41377	WPLNKFGKASLYYES	15	Human coronavirus NL63	Human coronavirus NL63 (HCoV-NL63)	Replicase polyprotein 1ab (pp1ab) (ORF1ab polyprotein) [Cleaved into: Non-structural protein 1 (nsp1) (p9); Non-structural protein 2 (nsp2) (p87); Non-structural protein 3 (nsp3) (EC 3.4.19.12) (EC 3.4.22.-) (PL1-PRO/PL2-PRO) (PLP1/PLP2) (Papain-like proteinases 1/2) (p195); Non-structural protein 4 (nsp4) (Peptide HD2); 3C-like proteinase (3CL-PRO) (3CLp) (EC 3.4.22.-) (M-PRO) (nsp5) (p34); Non-…	P0C6X5	29421	NKSAGWPLNKFGKASLYYESISYEEQDALFALTKRNVLPTMTQLNLKYAISGKERA	6	20
41948	DTARAADLFVSQMMG	15	Human herpesvirus 1	Human herpesvirus 1 (strain 17) (HHV-1) (Human herpes simplex virus 1)	Capsid scaffolding protein (Capsid protein P40) (Protease precursor) (pPR) (Virion structural protein UL26) [Cleaved into: Assemblin (EC 3.4.21.97) (Capsid protein VP24) (Protease); Assembly protein (Capsid protein VP22A)]	P10210	30396	PPAATGSQPEASNAEAGALVNASSAAHVDVDTARAADLFVSQMMGAR	31	45
41949	ARAADLFVSQMMGAR	15	Human herpesvirus 1	Human herpesvirus 1 (strain 17) (HHV-1) (Human herpes simplex virus 1)	Capsid scaffolding protein (Capsid protein P40) (Protease precursor) (pPR) (Virion structural protein UL26) [Cleaved into: Assemblin (EC 3.4.21.97) (Capsid protein VP24) (Protease); Assembly protein (Capsid protein VP22A)]	P10210	30396	PPAATGSQPEASNAEAGALVNASSAAHVDVDTARAADLFVSQMMGAR	33	47
42520	QPQPQPQPQPQPQPQPQPQPQPQPQ	25	Human herpesvirus 1	Human herpesvirus 1 (strain 17) (HHV-1) (Human herpes simplex virus 1)	Deneddylase (EC 3.4.19.12) (EC 3.4.22.-) (Tegument protein VP1-2) (Tegument protein VP1/2)	P10220	30607	TTRQPVATPTTSARPRGHLTVSRLSAPQPQPQPQPQPQPQPQPQPQPQPQPQPQPQ	32	56
42521	PQPQPQPQPQPQPQPQPQPQPQPQP	25	Human herpesvirus 1	Human herpesvirus 1 (strain 17) (HHV-1) (Human herpes simplex virus 1)	Deneddylase (EC 3.4.19.12) (EC 3.4.22.-) (Tegument protein VP1-2) (Tegument protein VP1/2)	P10220	30607	TTRQPVATPTTSARPRGHLTVSRLSAPQPQPQPQPQPQPQPQPQPQPQPQPQPQPQ	31	55
43472	AVERPIALSKQAVRRMLSMN	20	Influenza B virus	Influenza B virus (strain B/Ann Arbor/1/1986)	Nucleoprotein (Nucleocapsid protein) (Protein N)	P11102	31012	GGNEVGGDGGSGQISCNPVFAVERPIALSKQAVRRMLSMNIEGRDADVKGNLLKMM	21	40
43853	NAQRALKEHPSRAKVVQNRWGRSVVQLKND	30	Human adenovirus F	Human adenovirus F serotype 40 (HAdV-40) (Human adenovirus 40)	Early E2A DNA-binding protein	P11806	31225	EGVLRCYHGLEMIQKEQLVEMDVASENAQRALKEHPSRAKVVQNRWGRSVVQLKND	27	56
44424	TRPSKTTRRRIHIGP	15	Human immunodeficiency virus 1	Human immunodeficiency virus type 1 group M subtype B (isolate JH32) (HIV-1)	Envelope glycoprotein gp160 (Env polyprotein) [Cleaved into: Surface protein gp120 (SU) (Glycoprotein 120) (gp120); Transmembrane protein gp41 (TM) (Glycoprotein 41) (gp41)]	P12489	31638	TRPSKTTRRRIHIGPGRAFYTTKQIAGDLRQAHCNINRARWNATLKQIVGKLRKQF	1	15
44425	TTRRRIHIGPGRAFY	15	Human immunodeficiency virus 1	Human immunodeficiency virus type 1 group M subtype B (isolate JH32) (HIV-1)	Envelope glycoprotein gp160 (Env polyprotein) [Cleaved into: Surface protein gp120 (SU) (Glycoprotein 120) (gp120); Transmembrane protein gp41 (TM) (Glycoprotein 41) (gp41)]	P12489	31638	TRPSKTTRRRIHIGPGRAFYTTKQIAGDLRQAHCNINRARWNATLKQIVGKLRKQF	6	20
44426	IHIGPGRAFYTTKQI	15	Human immunodeficiency virus 1	Human immunodeficiency virus type 1 group M subtype B (isolate JH32) (HIV-1)	Envelope glycoprotein gp160 (Env polyprotein) [Cleaved into: Surface protein gp120 (SU) (Glycoprotein 120) (gp120); Transmembrane protein gp41 (TM) (Glycoprotein 41) (gp41)]	P12489	31638	TRPSKTTRRRIHIGPGRAFYTTKQIAGDLRQAHCNINRARWNATLKQIVGKLRKQF	11	25
45282	VERYLKDQQLLGIWG	15	Human immunodeficiency virus 1	Human immunodeficiency virus type 1 group M subtype B (isolate JH32) (HIV-1)	Envelope glycoprotein gp160 (Env polyprotein) [Cleaved into: Surface protein gp120 (SU) (Glycoprotein 120) (gp120); Transmembrane protein gp41 (TM) (Glycoprotein 41) (gp41)]	P12489	31648	ARILAVERYLKDQQLLGIWGCSGKLICTTAVPWNASWSNKSLEEIWDNMTWMEWER	6	20
45283	LGIWGCSGKLICTTA	15	Human immunodeficiency virus 1	Human immunodeficiency virus type 1 group M subtype B (isolate JH32) (HIV-1)	Envelope glycoprotein gp160 (Env polyprotein) [Cleaved into: Surface protein gp120 (SU) (Glycoprotein 120) (gp120); Transmembrane protein gp41 (TM) (Glycoprotein 41) (gp41)]	P12489	31648	ARILAVERYLKDQQLLGIWGCSGKLICTTAVPWNASWSNKSLEEIWDNMTWMEWER	16	30
45284	CSGKLICTTAVPWNA	15	Human immunodeficiency virus 1	Human immunodeficiency virus type 1 group M subtype B (isolate JH32) (HIV-1)	Envelope glycoprotein gp160 (Env polyprotein) [Cleaved into: Surface protein gp120 (SU) (Glycoprotein 120) (gp120); Transmembrane protein gp41 (TM) (Glycoprotein 41) (gp41)]	P12489	31648	ARILAVERYLKDQQLLGIWGCSGKLICTTAVPWNASWSNKSLEEIWDNMTWMEWER	21	35
45285	KDQQLLGIWGCSGKL	15	Human immunodeficiency virus 1	Human immunodeficiency virus type 1 group M subtype B (isolate JH32) (HIV-1)	Envelope glycoprotein gp160 (Env polyprotein) [Cleaved into: Surface protein gp120 (SU) (Glycoprotein 120) (gp120); Transmembrane protein gp41 (TM) (Glycoprotein 41) (gp41)]	P12489	31648	ARILAVERYLKDQQLLGIWGCSGKLICTTAVPWNASWSNKSLEEIWDNMTWMEWER	11	25
46426	EIRKTLRQKKIDRLIDRIRERAEDS	25	Human immunodeficiency virus 1	Human immunodeficiency virus type 1 group M subtype B (isolate RF/HAT3) (HIV-1)	Protein Vpu (U ORF protein)	P12518	31723	EIRKTLRQKKIDRLIDRIRERAEDSGNESDGDEEELSALVEMGHHAPWDVDDL	1	25
46902	DLDEEDTSIYLSPPPVPPVQ	20	Human herpesvirus 5	Human cytomegalovirus (strain AD169) (HHV-5) (Human herpesvirus 5)	Tegument protein UL11 homolog (28 kDa structural phosphoprotein) (pp28)	P13200	32211	KKKPSKHHHHQQSSIMQETDDLDEEDTSIYLSPPPVPPVQVVAKRLPRPDTPRTPR	21	40
46903	PPVQVVAKRLPRPDTPRTPR	20	Human herpesvirus 5	Human cytomegalovirus (strain AD169) (HHV-5) (Human herpesvirus 5)	Tegument protein UL11 homolog (28 kDa structural phosphoprotein) (pp28)	P13200	32211	KKKPSKHHHHQQSSIMQETDDLDEEDTSIYLSPPPVPPVQVVAKRLPRPDTPRTPR	37	56
46904	KKKPSKHHHHQQSSI	15	Human herpesvirus 5	Human cytomegalovirus (strain AD169) (HHV-5) (Human herpesvirus 5)	Tegument protein UL11 homolog (28 kDa structural phosphoprotein) (pp28)	P13200	32211	KKKPSKHHHHQQSSIMQETDDLDEEDTSIYLSPPPVPPVQVVAKRLPRPDTPRTPR	1	15
47950	ASTAAPPYTNEQAYQMLLAL	20	Human herpesvirus 5	Human cytomegalovirus (strain Towne) (HHV-5) (Human herpesvirus 5)	Envelope glycoprotein B (gB) [Cleaved into: Glycoprotein GP55]	P13201	32242	SYEESVYNSGRKGPGPPSSDASTAAPPYTNEQAYQMLLALVRLDAEQRAQQNGTDS	21	40
47951	EQAYQMLLALVRLDAEQRAQ	20	Human herpesvirus 5	Human cytomegalovirus (strain Towne) (HHV-5) (Human herpesvirus 5)	Envelope glycoprotein B (gB) [Cleaved into: Glycoprotein GP55]	P13201	32242	SYEESVYNSGRKGPGPPSSDASTAAPPYTNEQAYQMLLALVRLDAEQRAQQNGTDS	31	50
47952	SYEESVYNSGRKGPG	15	Human herpesvirus 5	Human cytomegalovirus (strain Towne) (HHV-5) (Human herpesvirus 5)	Envelope glycoprotein B (gB) [Cleaved into: Glycoprotein GP55]	P13201	32242	SYEESVYNSGRKGPGPPSSDASTAAPPYTNEQAYQMLLALVRLDAEQRAQQNGTDS	1	15
47953	PPSSDASTAAPPYTN	15	Human herpesvirus 5	Human cytomegalovirus (strain Towne) (HHV-5) (Human herpesvirus 5)	Envelope glycoprotein B (gB) [Cleaved into: Glycoprotein GP55]	P13201	32242	SYEESVYNSGRKGPGPPSSDASTAAPPYTNEQAYQMLLALVRLDAEQRAQQNGTDS	16	30
49284	GQKPNLLDRLRHRKN	15	Human herpesvirus 5	Human cytomegalovirus (strain Towne) (HHV-5) (Human herpesvirus 5)	Envelope glycoprotein B (gB) [Cleaved into: Glycoprotein GP55]	P13201	32244	LDGQTGTQDKGQKPNLLDRLRHRKNGYRHLKDSDEEENV	11	25
49285	LLDRLRHRKNGYRHL	15	Human herpesvirus 5	Human cytomegalovirus (strain Towne) (HHV-5) (Human herpesvirus 5)	Envelope glycoprotein B (gB) [Cleaved into: Glycoprotein GP55]	P13201	32244	LDGQTGTQDKGQKPNLLDRLRHRKNGYRHLKDSDEEENV	16	30
49286	RHRKNGYRHLKDSDE	15	Human herpesvirus 5	Human cytomegalovirus (strain Towne) (HHV-5) (Human herpesvirus 5)	Envelope glycoprotein B (gB) [Cleaved into: Glycoprotein GP55]	P13201	32244	LDGQTGTQDKGQKPNLLDRLRHRKNGYRHLKDSDEEENV	21	35
50142	AGAHAHLGGSSATPVQQAQA	20	Human herpesvirus 4	Epstein-Barr virus (strain B95-8) (HHV-4) (Human herpesvirus 4)	Capsid protein VP26	P14348	33027	AGAHAHLGGSSATPVQQAQAAASAGTGALASSAPSTAVAQSATPSVSSSISSLRAA	1	20
50143	SATPVQQAQAAASAGTGALA	20	Human herpesvirus 4	Epstein-Barr virus (strain B95-8) (HHV-4) (Human herpesvirus 4)	Capsid protein VP26	P14348	33027	AGAHAHLGGSSATPVQQAQAAASAGTGALASSAPSTAVAQSATPSVSSSISSLRAA	11	30
50144	QQAQAAASAGTGALASSAPS	20	Human herpesvirus 4	Epstein-Barr virus (strain B95-8) (HHV-4) (Human herpesvirus 4)	Capsid protein VP26	P14348	33027	AGAHAHLGGSSATPVQQAQAAASAGTGALASSAPSTAVAQSATPSVSSSISSLRAA	16	35
51285	GGQPHDTAPRGARKK	15	Human herpesvirus 4	Epstein-Barr virus (strain B95-8) (HHV-4) (Human herpesvirus 4)	Capsid protein VP26	P14348	33029	TSGATAAASAAAAVDTGSGGGGQPHDTAPRGARKKQ	21	35
51286	GQPHDTAPRGARKKQ	15	Human herpesvirus 4	Epstein-Barr virus (strain B95-8) (HHV-4) (Human herpesvirus 4)	Capsid protein VP26	P14348	33029	TSGATAAASAAAAVDTGSGGGGQPHDTAPRGARKKQ	22	36
51857	SHHDSLESRRLREEEDDDDD	20	Human herpesvirus 5	Human cytomegalovirus (strain AD169) (HHV-5) (Human herpesvirus 5)	Envelope glycoprotein M (gM)	P16733	33882	TASGEEVAVLSHHDSLESRRLREEEDDDDDEDFEDA	11	30
51858	HHDSLESRRLREEEDDDDDEDFEDA	25	Human herpesvirus 5	Human cytomegalovirus (strain AD169) (HHV-5) (Human herpesvirus 5)	Envelope glycoprotein M (gM)	P16733	33882	TASGEEVAVLSHHDSLESRRLREEEDDDDDEDFEDA	12	36
52714	VKKKKPTAAALLSSA	15	Human herpesvirus 5	Human cytomegalovirus (strain AD169) (HHV-5) (Human herpesvirus 5)	Tegument protein UL71	P16823	34792	DLMRHSPDVPREAVMSPTMVTIPPPQIPFVGSARELRGVKKKKPTAAALLSSA	39	53
52715	GSARELRGVKKKKPT	15	Human herpesvirus 5	Human cytomegalovirus (strain AD169) (HHV-5) (Human herpesvirus 5)	Tegument protein UL71	P16823	34792	DLMRHSPDVPREAVMSPTMVTIPPPQIPFVGSARELRGVKKKKPTAAALLSSA	31	45
53286	TLTINPRSGWDDIKIRAYRA	20	Human parainfluenza virus 4	Human parainfluenza 4a virus (strain Toshiba) (HPIV-4a)	Nucleoprotein (Nucleocapsid protein) (NP) (Protein N)	P17240	35174	TLTINPRSGWDDIKIRAYRALSRDLPISLADRTVFVSRDAEHAVCDDMDTYLNRIF	1	20
53287	PRSGWDDIKIRAYRALSRDL	20	Human parainfluenza virus 4	Human parainfluenza 4a virus (strain Toshiba) (HPIV-4a)	Nucleoprotein (Nucleocapsid protein) (NP) (Protein N)	P17240	35174	TLTINPRSGWDDIKIRAYRALSRDLPISLADRTVFVSRDAEHAVCDDMDTYLNRIF	6	25
54048	NPFNHPRFTARAPLI	15	Human parainfluenza virus 4	Human parainfluenza 4a virus (strain Toshiba) (HPIV-4a)	Nucleoprotein (Nucleocapsid protein) (NP) (Protein N)	P17240	35186	GIDQDETRDTLPESTMHRFQNIDSTNSDHNELQMPEFENDINPFNHPRFTARAPLI	42	56
54334	RSSNIPDDILGDLDN	15	Human parainfluenza virus 4	Human parainfluenza 4a virus (strain Toshiba) (HPIV-4a)	Nucleoprotein (Nucleocapsid protein) (NP) (Protein N)	P17240	35188	PEISHQTPTIRMNRNVNIRDSTRDDRQDANEDRSSNIPDDILGDLDN	33	47
54620	TTPTKSHFANLKGTK	15	Influenza B virus	Influenza B virus (strain B/Beijing/1/1987)	Hemagglutinin [Cleaved into: Hemagglutinin HA1 chain; Hemagglutinin HA2 chain]	P17504	35342	HVVKTATQGEVNVTGVIPLTTTPTKSHFANLKGTKTRGKLCPKCLNCTDLDVALGR	21	35
54906	PLGVAPTKAKRRVVQ	15	Human immunodeficiency virus 1	Human immunodeficiency virus type 1 group M subtype B (isolate SF162) (HIV-1)	Envelope glycoprotein gp160 (Env polyprotein) [Cleaved into: Surface protein gp120 (SU) (Glycoprotein 120) (gp120); Transmembrane protein gp41 (TM) (Glycoprotein 41) (gp41)]	P19550	35924	GKEISNTTEIFRPGGGDMRDNWRSELYKYKVVKIEPLGVAPTKAKRRVVQREKRAV	36	50
54907	PTKAKRRVVQREKRA	15	Human immunodeficiency virus 1	Human immunodeficiency virus type 1 group M subtype B (isolate SF162) (HIV-1)	Envelope glycoprotein gp160 (Env polyprotein) [Cleaved into: Surface protein gp120 (SU) (Glycoprotein 120) (gp120); Transmembrane protein gp41 (TM) (Glycoprotein 41) (gp41)]	P19550	35924	GKEISNTTEIFRPGGGDMRDNWRSELYKYKVVKIEPLGVAPTKAKRRVVQREKRAV	41	55
54908	TKAKRRVVQREKRAV	15	Human immunodeficiency virus 1	Human immunodeficiency virus type 1 group M subtype B (isolate SF162) (HIV-1)	Envelope glycoprotein gp160 (Env polyprotein) [Cleaved into: Surface protein gp120 (SU) (Glycoprotein 120) (gp120); Transmembrane protein gp41 (TM) (Glycoprotein 41) (gp41)]	P19550	35924	GKEISNTTEIFRPGGGDMRDNWRSELYKYKVVKIEPLGVAPTKAKRRVVQREKRAV	42	56
55764	KVSLRSLNKESEQVP	15	Human parainfluenza virus 4	Human parainfluenza 4a virus (strain Toshiba) (HPIV-4a)	Phosphoprotein (Protein P)	P22044	37466	MKIMDPGVPSKVSLRSLNKESEQVPIIVTGNGDVSKFVDQDNTITLDSLARPILSG	11	25
56050	IAEAKVEKEPIAEAKVEKEP	20	Bat coronavirus 1B	Bat coronavirus 1B	ORF1ab polyprotein	B1PHI6	3785	IAEAKVEKEPIAEAKVEKEPIAEAKVEKKPTADAKKADKKLATEKSVVAESKQVSA	1	20
56051	VEKEPIAEAKVEKEPIAEAK	20	Bat coronavirus 1B	Bat coronavirus 1B	ORF1ab polyprotein	B1PHI6	3785	IAEAKVEKEPIAEAKVEKEPIAEAKVEKKPTADAKKADKKLATEKSVVAESKQVSA	6	25
56052	IAEAKVEKEPIAEAKVEKKP	20	Bat coronavirus 1B	Bat coronavirus 1B	ORF1ab polyprotein	B1PHI6	3785	IAEAKVEKEPIAEAKVEKEPIAEAKVEKKPTADAKKADKKLATEKSVVAESKQVSA	11	30
56053	IAEAKVEKKPTADAKKADKK	20	Bat coronavirus 1B	Bat coronavirus 1B	ORF1ab polyprotein	B1PHI6	3785	IAEAKVEKEPIAEAKVEKEPIAEAKVEKKPTADAKKADKKLATEKSVVAESKQVSA	21	40
56054	VEKKPTADAKKADKKLATEK	20	Bat coronavirus 1B	Bat coronavirus 1B	ORF1ab polyprotein	B1PHI6	3785	IAEAKVEKEPIAEAKVEKEPIAEAKVEKKPTADAKKADKKLATEKSVVAESKQVSA	26	45
57955	KLQLPPPPTDEEEYW	15	Human adenovirus C	Human adenovirus C serotype 5 (HAdV-5) (Human adenovirus 5)	Splicing factor (Splicing factor 33K) (L4-33K)	P24940	38668	MAPKKKLQLPPPPTDEEEYWDSQAEEVLDEEEEDMMEDWESLDEEASEVEEVSDET	6	20
57956	PPPTDEEEYWDSQAEEVLDE	20	Human adenovirus C	Human adenovirus C serotype 5 (HAdV-5) (Human adenovirus 5)	Splicing factor (Splicing factor 33K) (L4-33K)	P24940	38668	MAPKKKLQLPPPPTDEEEYWDSQAEEVLDEEEEDMMEDWESLDEEASEVEEVSDET	11	30
57957	EEEYWDSQAEEVLDEEEEDM	20	Human adenovirus C	Human adenovirus C serotype 5 (HAdV-5) (Human adenovirus 5)	Splicing factor (Splicing factor 33K) (L4-33K)	P24940	38668	MAPKKKLQLPPPPTDEEEYWDSQAEEVLDEEEEDMMEDWESLDEEASEVEEVSDET	16	35
59003	HKARKKGTSALLSAK	15	Human herpesvirus 2	Herpes simplex virus type 2 (strain SA8) (Simian agent 8)	Envelope glycoprotein B (gB) (gB-2) (gB2)	P24994	38706	MERTEHKARKKGTSALLSAKVTDAVMRKRARPRYSPLRDTDEEEL	6	20
59289	NLNKSAGYPLNKFGK	15	Bat coronavirus 1B	Bat coronavirus 1B	ORF1ab polyprotein	B1PHI6	3898	CIAARDVVVTNLNKSAGYPLNKFGKAGLYYEALSYEEQDALYAVTKRNILPTMTQL	11	25
59290	AGYPLNKFGKAGLYY	15	Bat coronavirus 1B	Bat coronavirus 1B	ORF1ab polyprotein	B1PHI6	3898	CIAARDVVVTNLNKSAGYPLNKFGKAGLYYEALSYEEQDALYAVTKRNILPTMTQL	16	30
59291	EALSYEEQDALYAVT	15	Bat coronavirus 1B	Bat coronavirus 1B	ORF1ab polyprotein	B1PHI6	3898	CIAARDVVVTNLNKSAGYPLNKFGKAGLYYEALSYEEQDALYAVTKRNILPTMTQL	31	45
60147	AGSLSSMPPLEGEPGDPDLE	20	Hepatitis C virus	Hepatitis C virus genotype 2b (isolate HC-J8) (HCV)	Genome polyprotein [Cleaved into: Core protein p21 (Capsid protein C) (p21); Core protein p19; Envelope glycoprotein E1 (gp32) (gp35); Envelope glycoprotein E2 (NS1) (gp68) (gp70); p7; Protease NS2-3 (p23) (EC 3.4.22.-); Serine protease NS3 (EC 3.4.21.98) (EC 3.6.1.15) (EC 3.6.4.13) (Hepacivirin) (NS3P) (p70); Non-structural protein 4A (NS4A) (p8); Non-structural protein 4B (NS4B) (p27); Non-stru…	P26661	39381	TAASEAGSLSSMPPLEGEPGDPDLEFEPVGSAPPSEGECEVIDSDSKSWSTVSDQE	6	25
60148	EGEPGDPDLEFEPVGSAPPS	20	Hepatitis C virus	Hepatitis C virus genotype 2b (isolate HC-J8) (HCV)	Genome polyprotein [Cleaved into: Core protein p21 (Capsid protein C) (p21); Core protein p19; Envelope glycoprotein E1 (gp32) (gp35); Envelope glycoprotein E2 (NS1) (gp68) (gp70); p7; Protease NS2-3 (p23) (EC 3.4.22.-); Serine protease NS3 (EC 3.4.21.98) (EC 3.6.1.15) (EC 3.6.4.13) (Hepacivirin) (NS3P) (p70); Non-structural protein 4A (NS4A) (p8); Non-structural protein 4B (NS4B) (p27); Non-stru…	P26661	39381	TAASEAGSLSSMPPLEGEPGDPDLEFEPVGSAPPSEGECEVIDSDSKSWSTVSDQE	16	35
60909	TNSEAIPALTAVETG	15	Enterovirus B	Enterovirus B	Polyprotein (Fragment)	A3R4H6	395	FSVRMLKDTPFIEQSNELQGDVKEAVENAMGRVADTIRSGPTNSEAIPALTAVETG	42	56
60910	VENAMGRVADTIRSGPTNSE	20	Enterovirus B	Enterovirus B	Polyprotein (Fragment)	A3R4H6	395	FSVRMLKDTPFIEQSNELQGDVKEAVENAMGRVADTIRSGPTNSEAIPALTAVETG	26	45
61576	RPIPKPAPWAPQKPR	15	Alphapapillomavirus 9	Human papillomavirus type 35	Probable protein E4	P27224	39920	RPIPKPAPWAPQKPRRQITNDFEGVPSSPTTPPSECDSVPWTVLTEGSTLHLTAQT	1	15
61862	NAARTTQALTSFFSPGAKQD	20	Hepatitis C virus	Hepatitis C virus (isolate HCT27) (HCV)	Genome polyprotein [Cleaved into: Core protein p21 (Capsid protein C) (p21); Core protein p19; Envelope glycoprotein E1 (gp32) (gp35); Envelope glycoprotein E2 (NS1) (gp68) (gp70)] (Fragment)	P27955	40765	VDATTYTTGGNAARTTQALTSFFSPGAKQDIQLINTNGSWHINRTALNCNASLDTG	11	30
61863	TQALTSFFSPGAKQDIQLIN	20	Hepatitis C virus	Hepatitis C virus (isolate HCT27) (HCV)	Genome polyprotein [Cleaved into: Core protein p21 (Capsid protein C) (p21); Core protein p19; Envelope glycoprotein E1 (gp32) (gp35); Envelope glycoprotein E2 (NS1) (gp68) (gp70)] (Fragment)	P27955	40765	VDATTYTTGGNAARTTQALTSFFSPGAKQDIQLINTNGSWHINRTALNCNASLDTG	16	35
61864	TQALTSFFSPGAKQD	15	Hepatitis C virus	Hepatitis C virus (isolate HCT27) (HCV)	Genome polyprotein [Cleaved into: Core protein p21 (Capsid protein C) (p21); Core protein p19; Envelope glycoprotein E1 (gp32) (gp35); Envelope glycoprotein E2 (NS1) (gp68) (gp70)] (Fragment)	P27955	40765	VDATTYTTGGNAARTTQALTSFFSPGAKQDIQLINTNGSWHINRTALNCNASLDTG	16	30
62910	TTESIKKIVKRSDFP	15	Human herpesvirus 6A	Human herpesvirus 6A (strain GS) (HHV-6 variant A) (Human B lymphotropic virus)	Glycoprotein U47	P30005	41583	DTIKVTPNTPTITTQTTESIKKIVKRSDFPRPMYTPTDIPTLTIRLNATIKTEQNT	16	30
62911	KKIVKRSDFPRPMYTPTDIP	20	Human herpesvirus 6A	Human herpesvirus 6A (strain GS) (HHV-6 variant A) (Human B lymphotropic virus)	Glycoprotein U47	P30005	41583	DTIKVTPNTPTITTQTTESIKKIVKRSDFPRPMYTPTDIPTLTIRLNATIKTEQNT	21	40
63577	PKNSIYLKSKSQQSTTKFTD	20	Human herpesvirus 6A	Human herpesvirus 6A (strain GS) (HHV-6 variant A) (Human B lymphotropic virus)	Glycoprotein U47	P30005	41587	PKNSIYLKSKSQQSTTKFTDAEHTTPILKFTTWQNTARTYMSHNTEVQNMTDRFQR	1	20
63958	ELSPLYDTTRVYLVD	15	Human adenovirus A	Human adenovirus A serotype 12 (HAdV-12) (Human adenovirus 12)	Penton protein (CP-P) (Penton base protein) (Protein III)	P36716	43187	PYVPPRYLGPTEGRNSIRYSELSPLYDTTRVYLVDNKSSDIASLNYQNDHSNFLTT	21	35
64244	VKVRPIKKVAPGLGVQTVDI	20	Human adenovirus A	Human adenovirus A serotype 12 (HAdV-12) (Human adenovirus 12)	Core-capsid bridging protein (Core protein V)	P36717	43209	EAMDELQPTMQLMVPKRQKLEDVLEHMKVDPSVQPDVKVRPIKKVAPGLGVQTVDI	37	56
64245	PIKKVAPGLGVQTVD	15	Human adenovirus A	Human adenovirus A serotype 12 (HAdV-12) (Human adenovirus 12)	Core-capsid bridging protein (Core protein V)	P36717	43209	EAMDELQPTMQLMVPKRQKLEDVLEHMKVDPSVQPDVKVRPIKKVAPGLGVQTVDI	41	55
64911	YNKLDDTENSNIAHG	15	Alphapapillomavirus 2	Human papillomavirus type 3	Major capsid protein L1	P36731	43466	LGVGLSGHPLYNKLDDTENSNIAHGDIGKDSRDNISVDNKQTQLCIVGCTPPMGEH	11	25
64912	SRDNISVDNKQTQLCIVGCT	20	Alphapapillomavirus 2	Human papillomavirus type 3	Major capsid protein L1	P36731	43466	LGVGLSGHPLYNKLDDTENSNIAHGDIGKDSRDNISVDNKQTQLCIVGCTPPMGEH	31	50
65578	LSVTKAKARNAIEVH	15	Alphapapillomavirus 2	Human papillomavirus type 10	Regulatory protein E2	P36781	44026	QVVPPLSVTKAKARNAIEVHVALQQLQESAYAHEPWTLRDTSREMWDTAPKGCWKK	6	20
65579	AKARNAIEVHVALQQ	15	Alphapapillomavirus 2	Human papillomavirus type 10	Regulatory protein E2	P36781	44026	QVVPPLSVTKAKARNAIEVHVALQQLQESAYAHEPWTLRDTSREMWDTAPKGCWKK	11	25
66150	HWVLAIYAAKDELID	15	Betapapillomavirus 2	Human papillomavirus type 22	Replication protein E1 (EC 3.6.4.12) (ATP-dependent helicase E1)	P50760	44888	HWVLAIYAAKDELIDASKQLLQQHCTYLWLQTFSPMSLYLCCFNVGKSRETVMRLL	1	15
66151	TYLWLQTFSPMSLYL	15	Betapapillomavirus 2	Human papillomavirus type 22	Replication protein E1 (EC 3.6.4.12) (ATP-dependent helicase E1)	P50760	44888	HWVLAIYAAKDELIDASKQLLQQHCTYLWLQTFSPMSLYLCCFNVGKSRETVMRLL	26	40
66152	CCFNVGKSRETVMRL	15	Betapapillomavirus 2	Human papillomavirus type 22	Replication protein E1 (EC 3.6.4.12) (ATP-dependent helicase E1)	P50760	44888	HWVLAIYAAKDELIDASKQLLQQHCTYLWLQTFSPMSLYLCCFNVGKSRETVMRLL	41	55
66153	CFNVGKSRETVMRLL	15	Betapapillomavirus 2	Human papillomavirus type 22	Replication protein E1 (EC 3.6.4.12) (ATP-dependent helicase E1)	P50760	44888	HWVLAIYAAKDELIDASKQLLQQHCTYLWLQTFSPMSLYLCCFNVGKSRETVMRLL	42	56
66154	ASKQLLQQHCTYLWL	15	Betapapillomavirus 2	Human papillomavirus type 22	Replication protein E1 (EC 3.6.4.12) (ATP-dependent helicase E1)	P50760	44888	HWVLAIYAAKDELIDASKQLLQQHCTYLWLQTFSPMSLYLCCFNVGKSRETVMRLL	16	30
66155	QTFSPMSLYLCCFNV	15	Betapapillomavirus 2	Human papillomavirus type 22	Replication protein E1 (EC 3.6.4.12) (ATP-dependent helicase E1)	P50760	44888	HWVLAIYAAKDELIDASKQLLQQHCTYLWLQTFSPMSLYLCCFNVGKSRETVMRLL	31	45
67866	EEELQLEKPLLNKQD	15	Human herpesvirus 7	Human herpesvirus 7 (strain JI) (HHV-7) (Human T lymphotropic virus)	Tegument protein UL11 homolog	P52358	46164	INLEKEFSALSDTESEEELQLEKPLLNKQDSSVSLTQKKLENQSK	16	30
68152	LHNSNKVIDIVSSPK	15	Human herpesvirus 7	Human herpesvirus 7 (strain JI) (HHV-7) (Human T lymphotropic virus)	Large structural phosphoprotein (100 kDa phosphoprotein) (pp100)	P52519	47070	LSKLDLHNSNKVIDIVSSPKVNVVQLPKNKIDYHSTFFLPENEVNRQNGVQSRDQL	6	20
68153	LPKNKIDYHSTFFLP	15	Human herpesvirus 7	Human herpesvirus 7 (strain JI) (HHV-7) (Human T lymphotropic virus)	Large structural phosphoprotein (100 kDa phosphoprotein) (pp100)	P52519	47070	LSKLDLHNSNKVIDIVSSPKVNVVQLPKNKIDYHSTFFLPENEVNRQNGVQSRDQL	26	40
68724	SFTEKMQPVRSPFFL	15	Human herpesvirus 7	Human herpesvirus 7 (strain JI) (HHV-7) (Human T lymphotropic virus)	Large structural phosphoprotein (100 kDa phosphoprotein) (pp100)	P52519	47078	TDVSNIATFNDNNLKNLLNSRKRDPLFQNFSFTEKMQPVRSPFFLPNAEIQDFDSG	31	45
69010	TESIKKVVKRSDFPR	15	Human herpesvirus 6B	Human herpesvirus 6B (strain Z29) (HHV-6 variant B) (Human B lymphotropic virus)	Glycoprotein U47	P52549	47295	TIKVTPNTPTITAQTTESIKKVVKRSDFPRPMYTPTDIPTLTIRRNATIKTEQNTE	16	30
69011	KVVKRSDFPRPMYTP	15	Human herpesvirus 6B	Human herpesvirus 6B (strain Z29) (HHV-6 variant B) (Human B lymphotropic virus)	Glycoprotein U47	P52549	47295	TIKVTPNTPTITAQTTESIKKVVKRSDFPRPMYTPTDIPTLTIRRNATIKTEQNTE	21	35
69582	SDNIYSSPKNSIYLKSKSQQ	20	Human herpesvirus 6B	Human herpesvirus 6B (strain Z29) (HHV-6 variant B) (Human B lymphotropic virus)	Glycoprotein U47	P52549	47298	TTVATNTTQKLESTTFATTIGIEEISDNIYSSPKNSIYLKSKSQQSTTKFTDTEHT	26	45
69963	STEVQTVKTFKEDRFQRTTL	20	Human herpesvirus 6B	Human herpesvirus 6B (strain Z29) (HHV-6 variant B) (Human B lymphotropic virus)	Glycoprotein U47	P52549	47302	NQTEYANETHSTEVQTVKTFKEDRFQRTTLKSSSEPPTVQTLSVTPKKKLPSNVTA	11	30
69964	TVKTFKEDRFQRTTLKSSSE	20	Human herpesvirus 6B	Human herpesvirus 6B (strain Z29) (HHV-6 variant B) (Human B lymphotropic virus)	Glycoprotein U47	P52549	47302	NQTEYANETHSTEVQTVKTFKEDRFQRTTLKSSSEPPTVQTLSVTPKKKLPSNVTA	16	35
70725	TPILNAHTWEKSTTP	15	Human herpesvirus 6B	Human herpesvirus 6B (strain Z29) (HHV-6 variant B) (Human B lymphotropic virus)	Glycoprotein U47	P52549	47305	QNRMSASTHGEINHTEIPRMTPILNAHTWEKSTTPQWPFTAETSLTTSSKSAILTW	21	35
71011	LSDEEYDEYKRIREERNGKYSIEEYLQDRDKYYEE	35	Norwalk virus	Lordsdale virus (strain GII/Human/United Kingdom/Lordsdale/1993) (Human enteric calicivirus) (Hu/NV/LD/1993/UK)	Genome polyprotein [Cleaved into: Protein p37; NTPase (EC 3.6.1.15) (p40); Protein p20; Viral genome-linked protein (VPG); 3C-like protease (3CLpro) (EC 3.4.22.66) (Calicivirin); RNA-directed RNA polymerase (RdRp) (EC 2.7.7.48)]	P54634	47356	LSDEEYDEYKRIREERNGKYSIEEYLQDRDKYYEEVAIARATEEDFCEEEEAKIRQ	1	35
71012	SIEEYLQDRDKYYEEVAIARATEED	25	Norwalk virus	Lordsdale virus (strain GII/Human/United Kingdom/Lordsdale/1993) (Human enteric calicivirus) (Hu/NV/LD/1993/UK)	Genome polyprotein [Cleaved into: Protein p37; NTPase (EC 3.6.1.15) (p40); Protein p20; Viral genome-linked protein (VPG); 3C-like protease (3CLpro) (EC 3.4.22.66) (Calicivirin); RNA-directed RNA polymerase (RdRp) (EC 2.7.7.48)]	P54634	47356	LSDEEYDEYKRIREERNGKYSIEEYLQDRDKYYEEVAIARATEEDFCEEEEAKIRQ	21	45
72153	PPSTSSKLRPRWTFT	15	Human herpesvirus 4	Epstein-Barr virus (strain AG876) (HHV-4) (Human herpesvirus 4)	Envelope glycoprotein GP350 (Membrane antigen) (MA)	P68343	47679	DSTTPRTRYNATTYLPPSTSSKLRPRWTFTSPPVTTAQATVPVPPTSQPRFSNLSM	16	30
72154	SKLRPRWTFTSPPVT	15	Human herpesvirus 4	Epstein-Barr virus (strain AG876) (HHV-4) (Human herpesvirus 4)	Envelope glycoprotein GP350 (Membrane antigen) (MA)	P68343	47679	DSTTPRTRYNATTYLPPSTSSKLRPRWTFTSPPVTTAQATVPVPPTSQPRFSNLSM	21	35
73790	RGNVYWVRDSVSGLRVPVRT	20	Human adenovirus C	Human adenovirus C serotype 2 (HAdV-2) (Human adenovirus 2)	Pre-histone-like nucleoprotein (Pre-core protein VII) (pVII) [Cleaved into: Histone-like nucleoprotein (NP) (Core protein VII)]	P68950	47922	MTQGRRGNVYWVRDSVSGLRVPVRTRPPRN	6	25
74171	DFDNNVYTVKDKNYTNAVIEYPVVC	25	Cowpox virus	Cowpox virus (strain GRI-90 / Grishak) (CPV)	Probable host range protein 2	P87604	48091	DFDNNVYTVKDKNYTNAVIEYPVVCNFRRYSESDSDSDVDDRAELHKRNNDSDSDD	1	25
74647	SVSHHAEIDRYGDSDGDPIYDEVAP	25	Human herpesvirus 2	Human herpesvirus 2 (strain HG52) (HHV-2) (Human herpes simplex virus 2)	Envelope glycoprotein M (gM)	P89433	48462	ETPYASVSHHAEIDRYGDSDGDPIYDEVAPDHEAELYARVQRPGPVPDAEPIYDTV	6	30
75123	ARAADLFVSQMMGSR	15	Human herpesvirus 2	Human herpesvirus 2 (strain HG52) (HHV-2) (Human herpes simplex virus 2)	Capsid scaffolding protein (Capsid protein P40) (Protease precursor) (pPR) (Virion structural protein UL26) [Cleaved into: Assemblin (EC 3.4.21.97) (Capsid protein VP24) (Protease); Assembly protein (Capsid protein VP22A)]	P89449	48632	TPPPAASLPQPEAPGAEAGALVNASSAAHVNVDTARAADLFVSQMMGSR	35	49
75409	YYSESEDEAANDFLVRMGRQ	20	Human herpesvirus 2	Human herpesvirus 2 (strain HG52) (HHV-2) (Human herpes simplex virus 2)	Envelope protein US9 (10 kDa protein)	P89477	49030	MTSRPADQDSVRSSASVPLYPAASPVPAEAYYSESEDEAANDFLVRMGRQQSVLRR	31	50
75410	EDEAANDFLVRMGRQQSVLR	20	Human herpesvirus 2	Human herpesvirus 2 (strain HG52) (HHV-2) (Human herpes simplex virus 2)	Envelope protein US9 (10 kDa protein)	P89477	49030	MTSRPADQDSVRSSASVPLYPAASPVPAEAYYSESEDEAANDFLVRMGRQQSVLRR	36	55
75411	DEAANDFLVRMGRQQSVLRR	20	Human herpesvirus 2	Human herpesvirus 2 (strain HG52) (HHV-2) (Human herpes simplex virus 2)	Envelope protein US9 (10 kDa protein)	P89477	49030	MTSRPADQDSVRSSASVPLYPAASPVPAEAYYSESEDEAANDFLVRMGRQQSVLRR	37	56
76552	QEFAQDPGKFTEPVKDIMIK	20	Enterovirus B	Coxsackievirus B5 (strain Peterborough / 1954/UK/85)	Genome polyprotein [Cleaved into: Protein VP0 (VP4-VP2); Protein VP4 (P1A) (Virion protein 4); Protein VP2 (P1B) (Virion protein 2); Protein VP3 (P1C) (Virion protein 3); Protein VP1 (P1D) (Virion protein 1); Protease 2A (P2A) (EC 3.4.22.29) (Protein 2A); Protein 2B (P2B); Protein 2C (P2C) (EC 3.6.1.15); Protein 3A (P3A); Protein 3B (P3B) (VPg); Protease 3C (P3C) (EC 3.4.22.28) (Picornain 3C); RN…	Q03053	49755	NINYYKDAASNSANRQEFAQDPGKFTEPVKDIMIKSMPALNSPSAEECGYSDRVRS	16	35
76553	DPGKFTEPVKDIMIK	15	Enterovirus B	Coxsackievirus B5 (strain Peterborough / 1954/UK/85)	Genome polyprotein [Cleaved into: Protein VP0 (VP4-VP2); Protein VP4 (P1A) (Virion protein 4); Protein VP2 (P1B) (Virion protein 2); Protein VP3 (P1C) (Virion protein 3); Protein VP1 (P1D) (Virion protein 1); Protease 2A (P2A) (EC 3.4.22.29) (Protein 2A); Protein 2B (P2B); Protein 2C (P2C) (EC 3.6.1.15); Protein 3A (P3A); Protein 3B (P3B) (VPg); Protease 3C (P3C) (EC 3.4.22.28) (Picornain 3C); RN…	Q03053	49755	NINYYKDAASNSANRQEFAQDPGKFTEPVKDIMIKSMPALNSPSAEECGYSDRVRS	21	35
77219	TDQSWKSFFKRLWTQLDLSD	20	Betapapillomavirus 2	Human papillomavirus type 9	Replication protein E1 (EC 3.6.4.12) (ATP-dependent helicase E1)	Q05111	50266	TDQSWKSFFKRLWTQLDLSDQEDEGEDGNSQRTFQCTARDFNGPV	1	20
77600	GVCVNYDLYGITGQG	15	Human coronavirus HKU1	Human coronavirus HKU1 (isolate N2) (HCoV-HKU1)	Spike glycoprotein (S glycoprotein) (E2) (Peplomer protein) [Cleaved into: Spike protein S1; Spike protein S2]	Q14EB0	52557	GVCVNYDLYGITGQGIFKEVSAAYYNNWQNLLYDSNGNIIGFKDFLTNKTYTILPC	1	15
77601	IFKEVSAAYYNNWQN	15	Human coronavirus HKU1	Human coronavirus HKU1 (isolate N2) (HCoV-HKU1)	Spike glycoprotein (S glycoprotein) (E2) (Peplomer protein) [Cleaved into: Spike protein S1; Spike protein S2]	Q14EB0	52557	GVCVNYDLYGITGQGIFKEVSAAYYNNWQNLLYDSNGNIIGFKDFLTNKTYTILPC	16	30
77602	NNWQNLLYDSNGNII	15	Human coronavirus HKU1	Human coronavirus HKU1 (isolate N2) (HCoV-HKU1)	Spike glycoprotein (S glycoprotein) (E2) (Peplomer protein) [Cleaved into: Spike protein S1; Spike protein S2]	Q14EB0	52557	GVCVNYDLYGITGQGIFKEVSAAYYNNWQNLLYDSNGNIIGFKDFLTNKTYTILPC	26	40
77603	NGNIIGFKDFLTNKT	15	Human coronavirus HKU1	Human coronavirus HKU1 (isolate N2) (HCoV-HKU1)	Spike glycoprotein (S glycoprotein) (E2) (Peplomer protein) [Cleaved into: Spike protein S1; Spike protein S2]	Q14EB0	52557	GVCVNYDLYGITGQGIFKEVSAAYYNNWQNLLYDSNGNIIGFKDFLTNKTYTILPC	36	50
77604	FKDFLTNKTYTILPC	15	Human coronavirus HKU1	Human coronavirus HKU1 (isolate N2) (HCoV-HKU1)	Spike glycoprotein (S glycoprotein) (E2) (Peplomer protein) [Cleaved into: Spike protein S1; Spike protein S2]	Q14EB0	52557	GVCVNYDLYGITGQGIFKEVSAAYYNNWQNLLYDSNGNIIGFKDFLTNKTYTILPC	42	56
79030	SSPYRFVTFEPFNVS	15	Human coronavirus HKU1	Human coronavirus HKU1 (isolate N2) (HCoV-HKU1)	Spike glycoprotein (S glycoprotein) (E2) (Peplomer protein) [Cleaved into: Spike protein S1; Spike protein S2]	Q14EB0	52561	YSVSSCDLRMGSGFCIDYALPSSRRKRRGISSPYRFVTFEPFNVSFVNDSVETVGG	31	45
79316	RPQKRPSCIGCKGAH	15	Human herpesvirus 4	Epstein-Barr virus (strain AG876) (HHV-4) (Human herpesvirus 4)	Epstein-Barr nuclear antigen 1 (EBNA-1) (EBV nuclear antigen 1)	Q1HVF7	52913	PGGSGSGPRHRDGVRRPQKRPSCIGCKGAHGGTGAGGGAGAGGAGAGGAGAGGAGA	16	30
79317	RDGVRRPQKRPSCIGCKGAHGGTGA	25	Human herpesvirus 4	Epstein-Barr virus (strain AG876) (HHV-4) (Human herpesvirus 4)	Epstein-Barr nuclear antigen 1 (EBNA-1) (EBV nuclear antigen 1)	Q1HVF7	52913	PGGSGSGPRHRDGVRRPQKRPSCIGCKGAHGGTGAGGGAGAGGAGAGGAGAGGAGA	11	35
80078	SPPRRPPPGRRPFFH	15	Human herpesvirus 4	Epstein-Barr virus (strain AG876) (HHV-4) (Human herpesvirus 4)	Epstein-Barr nuclear antigen 1 (EBNA-1) (EBV nuclear antigen 1)	Q1HVF7	52925	SPPRRPPPGRRPFFHPVAEADYFEYHQEGGPDGEPDMPPGAIEQGPADDPGEGPST	1	15
80079	PPPGRRPFFHPVAEADYFEYHQEGG	25	Human herpesvirus 4	Epstein-Barr virus (strain AG876) (HHV-4) (Human herpesvirus 4)	Epstein-Barr nuclear antigen 1 (EBNA-1) (EBV nuclear antigen 1)	Q1HVF7	52925	SPPRRPPPGRRPFFHPVAEADYFEYHQEGGPDGEPDMPPGAIEQGPADDPGEGPST	6	30
80840	GDDGDEGGDGDEGEE	15	Human herpesvirus 4	Epstein-Barr virus (strain AG876) (HHV-4) (Human herpesvirus 4)	Epstein-Barr nuclear antigen 1 (EBNA-1) (EBV nuclear antigen 1)	Q1HVF7	52932	PTCNIKVTVCSFDDGVDLPPWFPPMVEGAAAEGDDGDDGDEGGDGDEGEEGQE	36	50
80841	PPWFPPMVEGAAAEGDDGDDGDEGGDGDEGEEGQE	35	Human herpesvirus 4	Epstein-Barr virus (strain AG876) (HHV-4) (Human herpesvirus 4)	Epstein-Barr nuclear antigen 1 (EBNA-1) (EBV nuclear antigen 1)	Q1HVF7	52932	PTCNIKVTVCSFDDGVDLPPWFPPMVEGAAAEGDDGDDGDEGGDGDEGEEGQE	19	53
81792	DVQREFSGLRVIGDEDEDGS	20	Human herpesvirus 4	Epstein-Barr virus (strain AG876) (HHV-4) (Human herpesvirus 4)	Tegument protein BRRF2	Q1HVF8	52949	GSRESPSLPSSKKGADEFEAWLEAQDANFEDVQREFSGLRVIGDEDEDGSEDGEFS	31	50
81793	SKKGADEFEAWLEAQ	15	Human herpesvirus 4	Epstein-Barr virus (strain AG876) (HHV-4) (Human herpesvirus 4)	Tegument protein BRRF2	Q1HVF8	52949	GSRESPSLPSSKKGADEFEAWLEAQDANFEDVQREFSGLRVIGDEDEDGSEDGEFS	11	25
82459	ARPGPPGIGPEGPLGQLLRR	20	Human herpesvirus 4	Epstein-Barr virus (strain AG876) (HHV-4) (Human herpesvirus 4)	Epstein-Barr nuclear antigen leader protein (EBNA-LP) (EBV nuclear antigen leader protein) (Epstein-Barr nuclear antigen 5) (EBNA-5) (EBV nuclear antigen 5)	Q1HVI8	53212	EVVSGSPSGPRGDRSEVPGPARPGPPGIGPEGPLGQLLRRHRSPSPTRGGQEPRRV	21	40
82460	PGIGPEGPLGQLLRRHRSPS	20	Human herpesvirus 4	Epstein-Barr virus (strain AG876) (HHV-4) (Human herpesvirus 4)	Epstein-Barr nuclear antigen leader protein (EBNA-LP) (EBV nuclear antigen leader protein) (Epstein-Barr nuclear antigen 5) (EBNA-5) (EBV nuclear antigen 5)	Q1HVI8	53212	EVVSGSPSGPRGDRSEVPGPARPGPPGIGPEGPLGQLLRRHRSPSPTRGGQEPRRV	26	45
83221	SPSSISWSGLGGRKH	15	Mamastrovirus 1	Human astrovirus-2 (HAstV-2)	Capsid protein (Fragment)	Q2EGK2	53735	SPSSISWSGLGGRKHMDVTVGRNAVFKLRPSD	1	15
83222	SWSGLGGRKHMDVTV	15	Mamastrovirus 1	Human astrovirus-2 (HAstV-2)	Capsid protein (Fragment)	Q2EGK2	53735	SPSSISWSGLGGRKHMDVTVGRNAVFKLRPSD	6	20
83793	SDDETAADFLMRMGR	15	Papiine herpesvirus 2	Cercopithecine herpesvirus 16 (CeHV-16) (Herpesvirus papio 2)	Tegument protein	Q2HWW7	54169	MEPPRPPDADSLLSDATSVIPLTPPAQGAEAYYTESDDETAADFLMRMGRQQTALR	36	50
84079	VTRADEPPSYEEAVK	15	Human adenovirus B	Human adenovirus B serotype 16 (HAdV-16) (Human adenovirus 16)	Protein VI	Q2KRX1	54276	TPGEMEVEEELPPLEKRGDKRPRPELEQTLVTRADEPPSYEEAVKLGMPTTRPVAH	31	45
84365	ESLVDKMSRWKTYAQ	15	Human adenovirus B	Human adenovirus B serotype 16 (HAdV-16) (Human adenovirus 16)	Peripentonal hexon associated protein IIIa (Protein IIIa)	Q2KRX6	54317	PNNGIESLVDKMSRWKTYAQDHRDEPRILGATSRPSRRRQRHDRQMGLVWDDEDSA	6	20
84366	ESLVDKMSRWKTYAQDHRDE	20	Human adenovirus B	Human adenovirus B serotype 16 (HAdV-16) (Human adenovirus 16)	Peripentonal hexon associated protein IIIa (Protein IIIa)	Q2KRX6	54317	PNNGIESLVDKMSRWKTYAQDHRDEPRILGATSRPSRRRQRHDRQMGLVWDDEDSA	6	25
85032	VRPIKQVAPGLGVQT	15	Human adenovirus B	Human adenovirus 21	Protein V	Q2KSB5	54386	TMQLMVPKRQRLEDVLEKMKVDPDIQPEVKVRPIKQVAPGLGVQTVDIKIPTESME	31	45
85033	TMQLMVPKRQRLEDVLEKMKVDPDIQPEVK	30	Human adenovirus B	Human adenovirus 21	Protein V	Q2KSB5	54386	TMQLMVPKRQRLEDVLEKMKVDPDIQPEVKVRPIKQVAPGLGVQTVDIKIPTESME	1	30
85889	RPIKQVAPGLGVQTV	15	Human adenovirus E	Human adenovirus E serotype 4 (HAdV-4) (Human adenovirus 4)	Protein V	Q2KSF1	54442	DVYPTMQLMVPKRQKLEDVLETMKVDPDAQPEVKVRPIKQVAPGLGVQTVDIKIPT	36	50
85890	PEVKVRPIKQVAPGLGVQTVDIKIP	25	Human adenovirus E	Human adenovirus E serotype 4 (HAdV-4) (Human adenovirus 4)	Protein V	Q2KSF1	54442	DVYPTMQLMVPKRQKLEDVLETMKVDPDAQPEVKVRPIKQVAPGLGVQTVDIKIPT	31	55
86651	SNPTHEKVLAIVNALVENKAIRGDEAGLVYNALLERVARY	40	Human adenovirus E	Human adenovirus E serotype 4 (HAdV-4) (Human adenovirus 4)	L1 protein IIIa (Protein IIIa)	Q2KSF4	54469	AILEAVVPSRSNPTHEKVLAIVNALVENKAIRGDEAGLVYNALLERVARYNSTNVQ	11	50
87412	ESLVDKMNRWKTYAQ	15	Human adenovirus E	Human adenovirus E serotype 4 (HAdV-4) (Human adenovirus 4)	L1 protein IIIa (Protein IIIa)	Q2KSF4	54484	ELGRITRPRLLGEEEYLNNSLLRPEREKNFPNNGIESLVDKMNRWKTYAQEHRDDP	36	50
87698	PPRAPREPRTPREPR	15	Papiine herpesvirus 2	Cercopithecine herpesvirus 16 (CeHV-16) (Herpesvirus papio 2)	RNA-binding tegument protein (Tegument protein) (US11)	Q2QBA5	54664	AAAAPPTPAFAAALGSAALCDDDRAPQGRGAAPLSAEVGRPPRAPREPRTPREPRT	41	55
87699	PRAPREPRTPREPRT	15	Papiine herpesvirus 2	Cercopithecine herpesvirus 16 (CeHV-16) (Herpesvirus papio 2)	RNA-binding tegument protein (Tegument protein) (US11)	Q2QBA5	54664	AAAAPPTPAFAAALGSAALCDDDRAPQGRGAAPLSAEVGRPPRAPREPRTPREPRT	42	56
88270	GVLFPGPSPLEAQIAALVGA	20	Papiine herpesvirus 2	Cercopithecine herpesvirus 16 (CeHV-16) (Herpesvirus papio 2)	UL26	Q2QBF1	55197	PPHPGGVYHPGVLFPGPSPLEAQIAALVGAIAADRQPPPAAPGKRRRYETERECDH	11	30
88271	GPSPLEAQIAALVGAIAADR	20	Papiine herpesvirus 2	Cercopithecine herpesvirus 16 (CeHV-16) (Herpesvirus papio 2)	UL26	Q2QBF1	55197	PPHPGGVYHPGVLFPGPSPLEAQIAALVGAIAADRQPPPAAPGKRRRYETERECDH	16	35
89032	LQPTMQLMVPKRQKLEEVLE	20	Human adenovirus F	Human adenovirus F serotype 41 (HAdV-41) (Human adenovirus 41)	Minor core protein	B5SNS2	5571	LQPTMQLMVPKRQKLEEVLENMKVDPSVEPEVKVRPIKEIGPGLGVQTVDIQIPVR	1	20
89033	EVKVRPIKEIGPGLGVQTVD	20	Human adenovirus F	Human adenovirus F serotype 41 (HAdV-41) (Human adenovirus 41)	Minor core protein	B5SNS2	5571	LQPTMQLMVPKRQKLEEVLENMKVDPSVEPEVKVRPIKEIGPGLGVQTVDIQIPVR	31	50
89034	PIKEIGPGLGVQTVD	15	Human adenovirus F	Human adenovirus F serotype 41 (HAdV-41) (Human adenovirus 41)	Minor core protein	B5SNS2	5571	LQPTMQLMVPKRQKLEEVLENMKVDPSVEPEVKVRPIKEIGPGLGVQTVDIQIPVR	36	50
90080	YQGYQEQPAPQAPYQGYQEP	20	Human herpesvirus 4	Epstein-Barr virus (strain GD1) (HHV-4) (Human herpesvirus 4)	Epstein-Barr nuclear antigen 6 (EBNA-6) (EBV nuclear antigen 6) (Epstein-Barr nuclear antigen 3C) (EBNA-3C) (EBV nuclear antigen 3C) (Epstein-Barr nuclear antigen 4B) (EBNA-4B) (EBV nuclear antigen 4B)	Q3KST0	55869	QPAPQAPYQGYQEQPPPQAPYQGYQEQPAPQAPYQGYQEPPAHGLQSSSYPGYAGP	21	40
90461	LPPTPLLTVLQRPTE	15	Human herpesvirus 4	Epstein-Barr virus (strain GD1) (HHV-4) (Human herpesvirus 4)	Epstein-Barr nuclear antigen 2 (EBNA-2) (EBV nuclear antigen 2)	Q3KSV2	56027	PTPLPPATLTVPPRPTRPTTLPPTPLLTVLQRPTELQPTPSPPRMHLPVLHVPDQS	21	35
90747	NFVPCSICGNNQLCKSICKT	20	Human respiratory syncytial virus	Human respiratory syncytial virus	Attachment glycoprotein (Fragment)	Q4KVA9	56504	NKPSTKPRPKNPPKKPKDDYHFEVFNFVPCSICGNNQLCKSICKTIPSNKPKKKPT	26	45
90748	NKPSTKPRPKNPPKKPKDDY	20	Human respiratory syncytial virus	Human respiratory syncytial virus	Attachment glycoprotein (Fragment)	Q4KVA9	56504	NKPSTKPRPKNPPKKPKDDYHFEVFNFVPCSICGNNQLCKSICKTIPSNKPKKKPT	1	20
90749	KPRPKNPPKKPKDDYHFEVF	20	Human respiratory syncytial virus	Human respiratory syncytial virus	Attachment glycoprotein (Fragment)	Q4KVA9	56504	NKPSTKPRPKNPPKKPKDDYHFEVFNFVPCSICGNNQLCKSICKTIPSNKPKKKPT	6	25
91890	TQNPVENYIDEVLNEVLVVP	20	Rhinovirus A	Human rhinovirus A39	Polyprotein	Q5XLP5	57885	TDMHVQNVPITQNPVENYIDEVLNEVLVVPNIRESHPTTSNAATALDAAETGHTSS	11	30
91891	ENYIDEVLNEVLVVPNIRES	20	Rhinovirus A	Human rhinovirus A39	Polyprotein	Q5XLP5	57885	TDMHVQNVPITQNPVENYIDEVLNEVLVVPNIRESHPTTSNAATALDAAETGHTSS	16	35
91892	QNVPITQNPVENYIDEVLNE	20	Rhinovirus A	Human rhinovirus A39	Polyprotein	Q5XLP5	57885	TDMHVQNVPITQNPVENYIDEVLNEVLVVPNIRESHPTTSNAATALDAAETGHTSS	6	25
93033	PPAIADLLQSVRTPE	15	Rhinovirus A	Human rhinovirus A39	Polyprotein	Q5XLP5	57915	DKRRRQVIDVMSAIFQGPISLQNPPPPAIADLLQSVRTPEVIKYCEENKWIIPAEC	26	40
93319	MSKEIPTPYMWSYQP	15	Human adenovirus B	Human adenovirus B serotype 3 (HAdV-3) (Human adenovirus 3)	Protein VIII (Fragment)	Q64834	58373	MSKEIPTPYMWSYQPNRLAAGASRTTTPLVLLSAGPSMISRVNDIELIETSSPRTV	1	15
93605	LGTGLVPALQAAETGASSNA	20	Enterovirus A	Coxsackievirus A16 (strain G-10)	Genome polyprotein [Cleaved into: Protein VP0 (VP4-VP2); Protein VP4 (P1A) (Virion protein 4); Protein VP2 (P1B) (Virion protein 2); Protein VP3 (P1C) (Virion protein 3); Protein VP1 (P1D) (Virion protein 1); Protease 2A (P2A) (EC 3.4.22.29) (Protein 2A); Protein 2B (P2B); Protein 2C (P2C) (EC 3.6.1.15); Protein 3A (P3A); Protein 3B (P3B) (VPg); Protease 3C (P3C) (EC 3.4.22.28) (Picornain 3C); RN…	Q65900	58496	QVEPTAANTNASEHRLGTGLVPALQAAETGASSNAQDENLIETRCVLNHHSTQETT	16	35
93986	DPRLEVDFEQALFSK	15	Enterovirus A	Coxsackievirus A16 (strain G-10)	Genome polyprotein [Cleaved into: Protein VP0 (VP4-VP2); Protein VP4 (P1A) (Virion protein 4); Protein VP2 (P1B) (Virion protein 2); Protein VP3 (P1C) (Virion protein 3); Protein VP1 (P1D) (Virion protein 1); Protease 2A (P2A) (EC 3.4.22.29) (Protein 2A); Protein 2B (P2B); Protein 2C (P2C) (EC 3.6.1.15); Protein 3A (P3A); Protein 3B (P3B) (VPg); Protease 3C (P3C) (EC 3.4.22.28) (Picornain 3C); RN…	Q65900	58537	VKPNKETGRLNINGPTRTKLEPSVFHDVFEGNKEPAVLHSRDPRLEVDFEQALFSK	42	56
93987	NINGPTRTKLEPSVFHDVFE	20	Enterovirus A	Coxsackievirus A16 (strain G-10)	Genome polyprotein [Cleaved into: Protein VP0 (VP4-VP2); Protein VP4 (P1A) (Virion protein 4); Protein VP2 (P1B) (Virion protein 2); Protein VP3 (P1C) (Virion protein 3); Protein VP1 (P1D) (Virion protein 1); Protease 2A (P2A) (EC 3.4.22.29) (Protein 2A); Protein 2B (P2B); Protein 2C (P2C) (EC 3.6.1.15); Protein 3A (P3A); Protein 3B (P3B) (VPg); Protease 3C (P3C) (EC 3.4.22.28) (Picornain 3C); RN…	Q65900	58537	VKPNKETGRLNINGPTRTKLEPSVFHDVFEGNKEPAVLHSRDPRLEVDFEQALFSK	11	30
94653	IPALTAAETGHTSQV	15	Enterovirus B	Echovirus 12 (strain Travis)	Genome polyprotein [Cleaved into: Protein VP0 (VP4-VP2); Protein VP4 (P1A) (Virion protein 4); Protein VP2 (P1B) (Virion protein 2); Protein VP3 (P1C) (Virion protein 3); Protein VP1 (P1D) (Virion protein 1); Protease 2A (P2A) (EC 3.4.22.29) (Protein 2A); Protein 2B (P2B); Protein 2C (P2C) (EC 3.6.1.15); Protein 3A (P3A); Protein 3B (P3B) (VPg); Protease 3C (P3C) (EC 3.4.22.28) (Picornain 3C); RN…	Q66575	58836	IEQKQLLQGDVEEAVNRAVARVADTLPTGPRNSESIPALTAAETGHTSQVVPGDTM	36	50
94654	LLQGDVEEAVNRAVARVADTLPTGP	25	Enterovirus B	Echovirus 12 (strain Travis)	Genome polyprotein [Cleaved into: Protein VP0 (VP4-VP2); Protein VP4 (P1A) (Virion protein 4); Protein VP2 (P1B) (Virion protein 2); Protein VP3 (P1C) (Virion protein 3); Protein VP1 (P1D) (Virion protein 1); Protease 2A (P2A) (EC 3.4.22.29) (Protein 2A); Protein 2B (P2B); Protein 2C (P2C) (EC 3.6.1.15); Protein 3A (P3A); Protein 3B (P3B) (VPg); Protease 3C (P3C) (EC 3.4.22.28) (Picornain 3C); RN…	Q66575	58836	IEQKQLLQGDVEEAVNRAVARVADTLPTGPRNSESIPALTAAETGHTSQVVPGDTM	6	30
95415	RRQRHDRQRGLVWDD	15	Human adenovirus D	Human adenovirus 64	PIIIa (PIIIa protein)	B6C6Y1	5888	SLLQPPRVKNAMANNGIESLVDKLNRWKTYAQDHREPAPAPRRQRHDRQRGLVWDD	42	56
95416	AMANNGIESLVDKLNRWKTY	20	Human adenovirus D	Human adenovirus 64	PIIIa (PIIIa protein)	B6C6Y1	5888	SLLQPPRVKNAMANNGIESLVDKLNRWKTYAQDHREPAPAPRRQRHDRQRGLVWDD	11	30
95417	GIESLVDKLNRWKTYAQDHR	20	Human adenovirus D	Human adenovirus 64	PIIIa (PIIIa protein)	B6C6Y1	5888	SLLQPPRVKNAMANNGIESLVDKLNRWKTYAQDHREPAPAPRRQRHDRQRGLVWDD	16	35
95418	GIESLVDKLNRWKTYAQDHREPAPA	25	Human adenovirus D	Human adenovirus 64	PIIIa (PIIIa protein)	B6C6Y1	5888	SLLQPPRVKNAMANNGIESLVDKLNRWKTYAQDHREPAPAPRRQRHDRQRGLVWDD	16	40
96939	PVYQFNNENWKSFFQRSWAQ	20	Alphapapillomavirus 3	Human papillomavirus type 62	Replication protein E1 (EC 3.6.4.12)	Q676V0	59389	YKCPLDDKGDPVYQFNNENWKSFFQRSWAQIEGTPEEEEEEEEEDNGNTGRPFRCV	11	30
96940	NNENWKSFFQRSWAQIEGTP	20	Alphapapillomavirus 3	Human papillomavirus type 62	Replication protein E1 (EC 3.6.4.12)	Q676V0	59389	YKCPLDDKGDPVYQFNNENWKSFFQRSWAQIEGTPEEEEEEEEEDNGNTGRPFRCV	16	35
97701	PESHNSPEAPILFPDDWYPP	20	Human herpesvirus 4	Epstein-Barr virus (strain GD1) (HHV-4) (Human herpesvirus 4)	Epstein-Barr virus nuclear antigen (EBNA2) (Fragment)	Q69018	59986	SPIHEPESHNSPEAPILFPDDWYPPSIDPADLDESWDYIFETTESPSSDEDYVEGP	6	25
97702	SPEAPILFPDDWYPPSIDPADLDES	25	Human herpesvirus 4	Epstein-Barr virus (strain GD1) (HHV-4) (Human herpesvirus 4)	Epstein-Barr virus nuclear antigen (EBNA2) (Fragment)	Q69018	59986	SPIHEPESHNSPEAPILFPDDWYPPSIDPADLDESWDYIFETTESPSSDEDYVEGP	11	35
98558	KAPKRIRLPHIREDD	15	Human herpesvirus 1	Human herpesvirus 1 (strain 17) (HHV-1) (Human herpes simplex virus 1)	Envelope glycoprotein D (gD)	Q69091	60049	RRHTQKAPKRIRLPHIREDDQPSSHQPLFY	6	20
98559	RRHTQKAPKRIRLPH	15	Human herpesvirus 1	Human herpesvirus 1 (strain 17) (HHV-1) (Human herpes simplex virus 1)	Envelope glycoprotein D (gD)	Q69091	60049	RRHTQKAPKRIRLPHIREDDQPSSHQPLFY	1	15
99130	VKFTPDPYQVPFVQA	15	Human herpesvirus 4	Epstein-Barr virus (strain GD1) (HHV-4) (Human herpesvirus 4)	BZLF1	Q69115	60123	MMDPNSTSEDVKFTPDPYQVPFVQAFDQATRVYQDLGGPSQAPLPCVLWPVLPEPL	11	25
99131	DPYQVPFVQAFDQAT	15	Human herpesvirus 4	Epstein-Barr virus (strain GD1) (HHV-4) (Human herpesvirus 4)	BZLF1	Q69115	60123	MMDPNSTSEDVKFTPDPYQVPFVQAFDQATRVYQDLGGPSQAPLPCVLWPVLPEPL	16	30
99132	MMDPNSTSEDVKFTP	15	Human herpesvirus 4	Epstein-Barr virus (strain GD1) (HHV-4) (Human herpesvirus 4)	BZLF1	Q69115	60123	MMDPNSTSEDVKFTPDPYQVPFVQAFDQATRVYQDLGGPSQAPLPCVLWPVLPEPL	1	15
99133	PFVQAFDQATRVYQDLGGPS	20	Human herpesvirus 4	Epstein-Barr virus (strain GD1) (HHV-4) (Human herpesvirus 4)	BZLF1	Q69115	60123	MMDPNSTSEDVKFTPDPYQVPFVQAFDQATRVYQDLGGPSQAPLPCVLWPVLPEPL	21	40
100369	SSEAVSHRANETIYNTTLKY	20	Human herpesvirus 5	Human cytomegalovirus (HHV-5) (Human herpesvirus 5)	Glycoprotein gp58/116 (Fragment)	Q69178	60278	SHATSSAHNGSHTSRTTSAQTRSVSSQHVTSSEAVSHRANETIYNTTLKYGDVVG	31	50
100370	SHATSSAHNGSHTSR	15	Human herpesvirus 5	Human cytomegalovirus (HHV-5) (Human herpesvirus 5)	Glycoprotein gp58/116 (Fragment)	Q69178	60278	SHATSSAHNGSHTSRTTSAQTRSVSSQHVTSSEAVSHRANETIYNTTLKYGDVVG	1	15
100371	TRSVSSQHVTSSEAV	15	Human herpesvirus 5	Human cytomegalovirus (HHV-5) (Human herpesvirus 5)	Glycoprotein gp58/116 (Fragment)	Q69178	60278	SHATSSAHNGSHTSRTTSAQTRSVSSQHVTSSEAVSHRANETIYNTTLKYGDVVG	21	35
101322	RKQKKLDLLGSWTKEKNDKA	20	Human herpesvirus 6B	Human herpesvirus 6B (strain Z29) (HHV-6 variant B) (Human B lymphotropic virus)	Large structural phosphoprotein (100 kDa phosphoprotein) (pp100) (Major antigenic structural protein)	Q69535	60519	DKDGFRKQKKLDLLGSWTKEKNDKAIVHSREVTGDSGDATETVTARDSPVLRKTKH	6	25
101703	LPAGPQAKPPVKPQAKPPAE	20	Human herpesvirus 6A	Human herpesvirus 6A (strain Uganda-1102) (HHV-6 variant A) (Human B lymphotropic virus)	U87	Q69565	60667	EPPAGILAGPQVKPQEKPPAEPPAGLPAGPQAKPPVKPQAKPPAEPPVGILAGPQA	26	45
101704	QAKPPVKPQAKPPAEPPVGI	20	Human herpesvirus 6A	Human herpesvirus 6A (strain Uganda-1102) (HHV-6 variant A) (Human B lymphotropic virus)	U87	Q69565	60667	EPPAGILAGPQVKPQEKPPAEPPAGLPAGPQAKPPVKPQAKPPAEPPVGILAGPQA	31	50
102465	WRMRRGQRVDLPPKV	15	Human coronavirus NL63	Human coronavirus NL63 (HCoV-NL63)	Nucleoprotein (Nucleocapsid protein) (NC) (Protein N)	Q6Q1R8	61377	NVQERWRMRRGQRVDLPPKVHFYYLGTGPHKDLKFRQRSDGVVWVAKEGAKTVNTS	6	20
102466	QRSDGVVWVAKEGAKTVNTS	20	Human coronavirus NL63	Human coronavirus NL63 (HCoV-NL63)	Nucleoprotein (Nucleocapsid protein) (NC) (Protein N)	Q6Q1R8	61377	NVQERWRMRRGQRVDLPPKVHFYYLGTGPHKDLKFRQRSDGVVWVAKEGAKTVNTS	37	56
103132	GTSTPKKPNKPLSQP	15	Human coronavirus NL63	Human coronavirus NL63 (HCoV-NL63)	Nucleoprotein (Nucleocapsid protein) (NC) (Protein N)	Q6Q1R8	61381	RQQSRTRSDSNQSSSDLVAAVTLALKNLGFDNQSKSPSSSGTSTPKKPNKPLSQPR	41	55
103133	TSTPKKPNKPLSQPR	15	Human coronavirus NL63	Human coronavirus NL63 (HCoV-NL63)	Nucleoprotein (Nucleocapsid protein) (NC) (Protein N)	Q6Q1R8	61381	RQQSRTRSDSNQSSSDLVAAVTLALKNLGFDNQSKSPSSSGTSTPKKPNKPLSQPR	42	56
103134	TRSDSNQSSSDLVAAVTLAL	20	Human coronavirus NL63	Human coronavirus NL63 (HCoV-NL63)	Nucleoprotein (Nucleocapsid protein) (NC) (Protein N)	Q6Q1R8	61381	RQQSRTRSDSNQSSSDLVAAVTLALKNLGFDNQSKSPSSSGTSTPKKPNKPLSQPR	6	25
104085	PVQPAQPVQPAQPAQTVQPAQPAQPVQPAQPAQPA	35	Human herpesvirus 3	Human herpesvirus 3 (HHV-3) (Varicella-zoster virus)	Tegument protein	Q6QCN3	61546	QTVQPAQPAQPVQPAQPVQPAQPAQTVQPAQPAQPVQPAQPAQPAQPVQPAQPAQP	11	45
104086	QTVQPAQPAQPVQPAQPVQPAQPAQ	25	Human herpesvirus 3	Human herpesvirus 3 (HHV-3) (Varicella-zoster virus)	Tegument protein	Q6QCN3	61546	QTVQPAQPAQPVQPAQPVQPAQPAQTVQPAQPAQPVQPAQPAQPAQPVQPAQPAQP	1	25
105227	PPPAIADLLKSVDSE	15	Enterovirus B	Echovirus E2	Polyprotein	Q6W9F9	63940	RHSVGTTLEALFQGPPVYREIKISVAPETPPPPAIADLLKSVDSEAVREYCKEKGW	31	45
105228	LFQGPPVYREIKISVAPETPPPPAI	25	Enterovirus B	Echovirus E2	Polyprotein	Q6W9F9	63940	RHSVGTTLEALFQGPPVYREIKISVAPETPPPPAIADLLKSVDSEAVREYCKEKGW	11	35
105989	HYGHHHHQLPFLGHD	15	Rubella virus	Rubella virus (strain BRD1) (RUBV)	Structural polyprotein (p110) [Cleaved into: Capsid protein (Coat protein) (C); E2 envelope glycoprotein (Spike glycoprotein E2); E1 envelope glycoprotein (Spike glycoprotein E1)]	Q6X2U3	64023	AAPPAPPQAPRAHGKHYGHHHHQLPFLGHDGHHGGTLRVGQHHRNASDVLPGHWLQ	16	30
105990	HHQLPFLGHDGHHGG	15	Rubella virus	Rubella virus (strain BRD1) (RUBV)	Structural polyprotein (p110) [Cleaved into: Capsid protein (Coat protein) (C); E2 envelope glycoprotein (Spike glycoprotein E2); E1 envelope glycoprotein (Spike glycoprotein E1)]	Q6X2U3	64023	AAPPAPPQAPRAHGKHYGHHHHQLPFLGHDGHHGGTLRVGQHHRNASDVLPGHWLQ	21	35
105991	TLRVGQHHRNASDVL	15	Rubella virus	Rubella virus (strain BRD1) (RUBV)	Structural polyprotein (p110) [Cleaved into: Capsid protein (Coat protein) (C); E2 envelope glycoprotein (Spike glycoprotein E2); E1 envelope glycoprotein (Spike glycoprotein E1)]	Q6X2U3	64023	AAPPAPPQAPRAHGKHYGHHHHQLPFLGHDGHHGGTLRVGQHHRNASDVLPGHWLQ	36	50
106847	NFRVYYRDSRDPIWKGPAKLLWKGEGAVVIQDNSD	35	Human immunodeficiency virus 1	Human immunodeficiency virus type 1 group M subtype C (isolate ETH2220) (HIV-1)	Gag-Pol polyprotein (Pr160Gag-Pol) [Cleaved into: Matrix protein p17 (MA); Capsid protein p24 (CA); Spacer peptide p2; Nucleocapsid protein p7 (NC); Transframe peptide (TF); p6-pol (p6*); Protease (EC 3.4.23.16) (PR) (Retropepsin); Reverse transcriptase/ribonuclease H (EC 2.7.7.49) (EC 2.7.7.7) (EC 3.1.26.13) (Exoribonuclease H) (EC 3.1.13.2) (p66 RT); p51 RT; p15; Integrase (IN)]	Q75002	64646	NFRVYYRDSRDPIWKGPAKLLWKGEGAVVIQDNSDIKVVPRRKAKIIRDYGKQMAG	1	35
106848	QDNSDIKVVPRRKAKIIRDYGKQMA	25	Human immunodeficiency virus 1	Human immunodeficiency virus type 1 group M subtype C (isolate ETH2220) (HIV-1)	Gag-Pol polyprotein (Pr160Gag-Pol) [Cleaved into: Matrix protein p17 (MA); Capsid protein p24 (CA); Spacer peptide p2; Nucleocapsid protein p7 (NC); Transframe peptide (TF); p6-pol (p6*); Protease (EC 3.4.23.16) (PR) (Retropepsin); Reverse transcriptase/ribonuclease H (EC 2.7.7.49) (EC 2.7.7.7) (EC 3.1.26.13) (Exoribonuclease H) (EC 3.1.13.2) (p66 RT); p51 RT; p15; Integrase (IN)]	Q75002	64646	NFRVYYRDSRDPIWKGPAKLLWKGEGAVVIQDNSDIKVVPRRKAKIIRDYGKQMAG	31	55
107989	VDVDVGRAADLFVSQMMGGR	20	Macacine herpesvirus 1	Cercopithecine herpesvirus 1 (CeHV-1) (Simian herpes B virus)	Capsid maturation protease (Protease)	Q806A3	66563	AAGAAPPIAEAGETEAVGALVNASAATHVDVDVGRAADLFVSQMMGGR	29	48
108370	QRAVQSLSSLRRALY	15	Betapapillomavirus 2	Human papillomavirus type 37	Minor capsid protein L2	Q80905	66974	SSTPVQRAVQSLSSLRRALYNRRLTEQVAVTDPLFLSRPSQLVQFQFDNPAFEEEV	6	20
108371	SLSSLRRALYNRRLT	15	Betapapillomavirus 2	Human papillomavirus type 37	Minor capsid protein L2	Q80905	66974	SSTPVQRAVQSLSSLRRALYNRRLTEQVAVTDPLFLSRPSQLVQFQFDNPAFEEEV	11	25
108942	LCETNWKCFFARLSS	15	Alphapapillomavirus 10	Human papillomavirus type 44	Replication protein E1 (EC 3.6.4.12) (ATP-dependent helicase E1)	Q80915	67070	FDRNGNALYDLCETNWKCFFARLSSSLDIQTSEDEDDGDNSQAFRCVPGTVVRTV	11	25
109228	SRDAADEVWALRDQTAESPV	20	Human herpesvirus 5	Human cytomegalovirus (HHV-5) (Human herpesvirus 5)	Matrix phosphoprotein (Fragment)	Q80GM7	67524	VTQTASRDAADEVWALRDQTAESPVEDSEEEDDSSDTGSVVSLGHTTPSSDYNNDV	6	25
109229	DEVWALRDQTAESPVEDSEE	20	Human herpesvirus 5	Human cytomegalovirus (HHV-5) (Human herpesvirus 5)	Matrix phosphoprotein (Fragment)	Q80GM7	67524	VTQTASRDAADEVWALRDQTAESPVEDSEEEDDSSDTGSVVSLGHTTPSSDYNNDV	11	30
109230	SRDAADEVWALRDQT	15	Human herpesvirus 5	Human cytomegalovirus (HHV-5) (Human herpesvirus 5)	Matrix phosphoprotein (Fragment)	Q80GM7	67524	VTQTASRDAADEVWALRDQTAESPVEDSEEEDDSSDTGSVVSLGHTTPSSDYNNDV	6	20
110276	QPRGRRQPIPKARRP	15	Hepatitis C virus	Hepatitis C virus genotype 1c (isolate HC-G9) (HCV)	Genome polyprotein [Cleaved into: Core protein p21 (Capsid protein C) (p21); Core protein p19; Envelope glycoprotein E1 (gp32) (gp35); Envelope glycoprotein E2 (NS1) (gp68) (gp70); p7; Protease NS2-3 (p23) (EC 3.4.22.-); Serine protease NS3 (EC 3.4.21.98) (EC 3.6.1.15) (EC 3.6.4.13) (Hepacivirin) (NS3P) (p70); Non-structural protein 4A (NS4A) (p8); Non-structural protein 4B (NS4B) (p27); Non-stru…	Q81754	68058	QPRGRRQPIPKARRPEGRSWAQPGYPWPLYGNEGCGWAGWLLSPRGSRPSWGPSDP	1	15
110277	EGRSWAQPGYPWPLY	15	Hepatitis C virus	Hepatitis C virus genotype 1c (isolate HC-G9) (HCV)	Genome polyprotein [Cleaved into: Core protein p21 (Capsid protein C) (p21); Core protein p19; Envelope glycoprotein E1 (gp32) (gp35); Envelope glycoprotein E2 (NS1) (gp68) (gp70); p7; Protease NS2-3 (p23) (EC 3.4.22.-); Serine protease NS3 (EC 3.4.21.98) (EC 3.6.1.15) (EC 3.6.4.13) (Hepacivirin) (NS3P) (p70); Non-structural protein 4A (NS4A) (p8); Non-structural protein 4B (NS4B) (p27); Non-stru…	Q81754	68058	QPRGRRQPIPKARRPEGRSWAQPGYPWPLYGNEGCGWAGWLLSPRGSRPSWGPSDP	16	30
110848	QSVPALTANETGATL	15	Rhinovirus B	Human rhinovirus 3 (HRV-3)	Genome polyprotein [Cleaved into: Protein VP0 (VP4-VP2); Protein VP4 (P1A) (Virion protein 4); Protein VP2 (P1B) (Virion protein 2); Protein VP3 (P1C) (Virion protein 3); Protein VP1 (P1D) (Virion protein 1); Protease 2A (P2A) (EC 3.4.22.29) (Protein 2A); Protein 2B (P2B); Protein 2C (P2C) (EC 3.6.1.15); Protein 3A (P3A); Protein 3B (P3B) (VPg); Protease 3C (P3C) (EC 3.4.22.28) (Picornain 3C); RN…	Q82081	68477	QTDALTEGLSDELEEVIVEKTKQTLASVSSGPKHTQSVPALTANETGATLPTRPSD	36	50
110849	QTDALTEGLSDELEEVIVEK	20	Rhinovirus B	Human rhinovirus 3 (HRV-3)	Genome polyprotein [Cleaved into: Protein VP0 (VP4-VP2); Protein VP4 (P1A) (Virion protein 4); Protein VP2 (P1B) (Virion protein 2); Protein VP3 (P1C) (Virion protein 3); Protein VP1 (P1D) (Virion protein 1); Protease 2A (P2A) (EC 3.4.22.29) (Protein 2A); Protein 2B (P2B); Protein 2C (P2C) (EC 3.6.1.15); Protein 3A (P3A); Protein 3B (P3B) (VPg); Protease 3C (P3C) (EC 3.4.22.28) (Picornain 3C); RN…	Q82081	68477	QTDALTEGLSDELEEVIVEKTKQTLASVSSGPKHTQSVPALTANETGATLPTRPSD	1	20
110850	TEGLSDELEEVIVEKTKQTL	20	Rhinovirus B	Human rhinovirus 3 (HRV-3)	Genome polyprotein [Cleaved into: Protein VP0 (VP4-VP2); Protein VP4 (P1A) (Virion protein 4); Protein VP2 (P1B) (Virion protein 2); Protein VP3 (P1C) (Virion protein 3); Protein VP1 (P1D) (Virion protein 1); Protease 2A (P2A) (EC 3.4.22.29) (Protein 2A); Protein 2B (P2B); Protein 2C (P2C) (EC 3.6.1.15); Protein 3A (P3A); Protein 3B (P3B) (VPg); Protease 3C (P3C) (EC 3.4.22.28) (Picornain 3C); RN…	Q82081	68477	QTDALTEGLSDELEEVIVEKTKQTLASVSSGPKHTQSVPALTANETGATLPTRPSD	6	25
111896	EAWIPRAPRALPYVS	15	Rhinovirus B	Human rhinovirus 3 (HRV-3)	Genome polyprotein [Cleaved into: Protein VP0 (VP4-VP2); Protein VP4 (P1A) (Virion protein 4); Protein VP2 (P1B) (Virion protein 2); Protein VP3 (P1C) (Virion protein 3); Protein VP1 (P1D) (Virion protein 1); Protease 2A (P2A) (EC 3.4.22.29) (Protein 2A); Protein 2B (P2B); Protein 2C (P2C) (EC 3.6.1.15); Protein 3A (P3A); Protein 3B (P3B) (VPg); Protease 3C (P3C) (EC 3.4.22.28) (Picornain 3C); RN…	Q82081	68486	RAKHVEAWIPRAPRALPYVSIGRTNYPRDSKTIVKKRTNIKTY	6	20
111897	RAPRALPYVSIGRTN	15	Rhinovirus B	Human rhinovirus 3 (HRV-3)	Genome polyprotein [Cleaved into: Protein VP0 (VP4-VP2); Protein VP4 (P1A) (Virion protein 4); Protein VP2 (P1B) (Virion protein 2); Protein VP3 (P1C) (Virion protein 3); Protein VP1 (P1D) (Virion protein 1); Protease 2A (P2A) (EC 3.4.22.29) (Protein 2A); Protein 2B (P2B); Protein 2C (P2C) (EC 3.6.1.15); Protein 3A (P3A); Protein 3B (P3B) (VPg); Protease 3C (P3C) (EC 3.4.22.28) (Picornain 3C); RN…	Q82081	68486	RAKHVEAWIPRAPRALPYVSIGRTNYPRDSKTIVKKRTNIKTY	11	25
111898	KRTNIKTYGLGPRFG	15	Rhinovirus B	Human rhinovirus 3 (HRV-3)	Genome polyprotein [Cleaved into: Protein VP0 (VP4-VP2); Protein VP4 (P1A) (Virion protein 4); Protein VP2 (P1B) (Virion protein 2); Protein VP3 (P1C) (Virion protein 3); Protein VP1 (P1D) (Virion protein 1); Protease 2A (P2A) (EC 3.4.22.29) (Protein 2A); Protein 2B (P2B); Protein 2C (P2C) (EC 3.6.1.15); Protein 3A (P3A); Protein 3B (P3B) (VPg); Protease 3C (P3C) (EC 3.4.22.28) (Picornain 3C); RN…	Q82081	68486	RAKHVEAWIPRAPRALPYVSIGRTNYPRDSKTIVKKRTNIKTY	36	50
111899	KTIIKKRTNIKTYGL	15	Rhinovirus B	Human rhinovirus 3 (HRV-3)	Genome polyprotein [Cleaved into: Protein VP0 (VP4-VP2); Protein VP4 (P1A) (Virion protein 4); Protein VP2 (P1B) (Virion protein 2); Protein VP3 (P1C) (Virion protein 3); Protein VP1 (P1D) (Virion protein 1); Protease 2A (P2A) (EC 3.4.22.29) (Protein 2A); Protein 2B (P2B); Protein 2C (P2C) (EC 3.6.1.15); Protein 3A (P3A); Protein 3B (P3B) (VPg); Protease 3C (P3C) (EC 3.4.22.28) (Picornain 3C); RN…	Q82081	68486	RAKHVEAWIPRAPRALPYVSIGRTNYPRDSKTIVKKRTNIKTY	31	45
113040	YGSGPALSTKTKFWR	15	Norwalk virus	Norwalk virus (strain GI/Human/United States/Norwalk/1968) (Hu/NV/NV/1968/US)	Genome polyprotein [Cleaved into: Protein p48; NTPase (EC 3.6.1.15) (p41); Protein p22; Viral genome-linked protein (VPG); 3C-like protease (3CLpro) (EC 3.4.22.66) (Calicivirin); RNA-directed RNA polymerase (RdRp) (EC 2.7.7.48)]	Q83883	68678	TKSGNTVVCAVQAGEGETALEGGDKGHYAGHEIVRYGSGPALSTKTKFWRSSPEPL	36	50
113326	YWVRDASGVRVPVRS	15	Human adenovirus F	Human adenovirus F serotype 40 (HAdV-40) (Human adenovirus 40)	Pre-histone-like nucleoprotein (Pre-core protein VII) (pVII) [Cleaved into: Histone-like nucleoprotein (NP) (Core protein VII)]	Q89532	69684	RARRQAARQAAAAIASMAQPRRGNIYWVRDASGVRVPVRSRPPRS	26	40
113327	SMAQPRRGNIYWVRD	15	Human adenovirus F	Human adenovirus F serotype 40 (HAdV-40) (Human adenovirus 40)	Pre-histone-like nucleoprotein (Pre-core protein VII) (pVII) [Cleaved into: Histone-like nucleoprotein (NP) (Core protein VII)]	Q89532	69684	RARRQAARQAAAAIASMAQPRRGNIYWVRDASGVRVPVRSRPPRS	16	30
113898	EEEEEEGAGDGEHLE	15	Human herpesvirus 1	Human herpesvirus 1 (HHV-1) (Human herpes simplex virus 1)	Glycoprotein G (Fragment)	Q8JQG9	70401	TPPMPSIGLEEEEEEEGAGDGEHLEGGDGTRDTLPQSPGPAFPLAEDVEKDKPNRP	11	25
113899	GDGTRDTLPQSPGPAFPLAEDVEKDKPNRP	30	Human herpesvirus 1	Human herpesvirus 1 (HHV-1) (Human herpes simplex virus 1)	Glycoprotein G (Fragment)	Q8JQG9	70401	TPPMPSIGLEEEEEEEGAGDGEHLEGGDGTRDTLPQSPGPAFPLAEDVEKDKPNRP	27	56
114755	LLSTLINQGMTVERA	15	Mamastrovirus 1	Human astrovirus-7 (HAstV-7)	Capsid protein (Fragment)	Q910Y5	71771	TETDTESEEDEDEDDEADRFDLHSSYGSEPEDDDESNRVTLLSTLINQGMTVERAT	41	55
114756	EDDDESNRVTLLSTL	15	Mamastrovirus 1	Human astrovirus-7 (HAstV-7)	Capsid protein (Fragment)	Q910Y5	71771	TETDTESEEDEDEDDEADRFDLHSSYGSEPEDDDESNRVTLLSTLINQGMTVERAT	31	45
115327	EQELEEQEQELEEQEQELEEQEQELEEQEQELEEQEQELE	40	Human herpesvirus 8	Human herpesvirus 8 (HHV-8) (Kaposi's sarcoma-associated herpesvirus)	ORF73	Q91LX9	72404	QEQELEEQEQELEEQEQELEEQEQELEEQEQELEEQEQELEEQEQELEEQEQELEE	16	55
116088	RATLLSTLLNQGISVERATRITNGAFPTRA	30	Mamastrovirus 1	Mamastrovirus 1	Capsid protein (Fragment)	Q96819	72493	VETAEVDRFDLHSSSESDDDDVENDRATLLSTLLNQGISVERATRITNGAFPTRAA	26	55
116659	KQVAPGLGVQTVDIQ	15	Human adenovirus D	Human adenovirus 48	PV	A4ZKJ9	758	KQVAPGLGVQTVDIQIPTDMDVDKKPSTSIEVQTDPWLPASTATVSTSTAATATEP	1	15
116945	PSPRHRGGPEEFEGA	15	Human herpesvirus 2	Human herpesvirus 2 (HHV-2) (Human herpes simplex virus 2)	Glycoprotein G-2 (Fragment)	Q9Q0C9	76866	TTAMPGTRGTARTPPTDPKTHPHGPTDAPPGSPAPPSPRHRGGPEEFEGAGDGEPP	36	50
116946	RGGPEEFEGAGDGEP	15	Human herpesvirus 2	Human herpesvirus 2 (HHV-2) (Human herpes simplex virus 2)	Glycoprotein G-2 (Fragment)	Q9Q0C9	76866	TTAMPGTRGTARTPPTDPKTHPHGPTDAPPGSPAPPSPRHRGGPEEFEGAGDGEPP	41	55
116947	ARTPPTDPKTHPHGP	15	Human herpesvirus 2	Human herpesvirus 2 (HHV-2) (Human herpes simplex virus 2)	Glycoprotein G-2 (Fragment)	Q9Q0C9	76866	TTAMPGTRGTARTPPTDPKTHPHGPTDAPPGSPAPPSPRHRGGPEEFEGAGDGEPP	11	25
116948	TDPKTHPHGPTDAPP	15	Human herpesvirus 2	Human herpesvirus 2 (HHV-2) (Human herpes simplex virus 2)	Glycoprotein G-2 (Fragment)	Q9Q0C9	76866	TTAMPGTRGTARTPPTDPKTHPHGPTDAPPGSPAPPSPRHRGGPEEFEGAGDGEPP	16	30
118089	TRKSIHIGPGRAFYA	15	Human immunodeficiency virus 1	Human immunodeficiency virus type 1 group M subtype K (isolate 97ZR-EQTB11) (HIV-1)	Envelope glycoprotein gp160 (Env polyprotein) [Cleaved into: Surface protein gp120 (SU) (Glycoprotein 120) (gp120); Transmembrane protein gp41 (TM) (Glycoprotein 41) (gp41)]	Q9QBZ8	77385	RSEDITKNTKNIIVQLNEAVEINCTRPSNNTRKSIHIGPGRAFYATGDIIGDIRQA	31	45
118375	NTRKGIHLGPGQTFY	15	Human immunodeficiency virus 1	Human immunodeficiency virus type 1 group M subtype F1 (isolate VI850) (HIV-1)	Envelope glycoprotein gp160 (Env polyprotein) [Cleaved into: Surface protein gp120 (SU) (Glycoprotein 120) (gp120); Transmembrane protein gp41 (TM) (Glycoprotein 41) (gp41)]	Q9QSQ7	78231	NGSLAEEGIVIRSQNISNNAKTIIVHLNESVQINCTRPNNNTRKGIHLGPGQTFYA	41	55
118376	TRKGIHLGPGQTFYA	15	Human immunodeficiency virus 1	Human immunodeficiency virus type 1 group M subtype F1 (isolate VI850) (HIV-1)	Envelope glycoprotein gp160 (Env polyprotein) [Cleaved into: Surface protein gp120 (SU) (Glycoprotein 120) (gp120); Transmembrane protein gp41 (TM) (Glycoprotein 41) (gp41)]	Q9QSQ7	78231	NGSLAEEGIVIRSQNISNNAKTIIVHLNESVQINCTRPNNNTRKGIHLGPGQTFYA	42	56
118947	RKWKPKMIGGIGGFIKVRQY	20	Human immunodeficiency virus 1	Human immunodeficiency virus type 1 group M subtype J (isolate SE9280) (HIV-1)	Gag-Pol polyprotein (Pr160Gag-Pol) [Cleaved into: Matrix protein p17 (MA); Capsid protein p24 (CA); Spacer peptide p2; Nucleocapsid protein p7 (NC); Transframe peptide (TF); p6-pol (p6*); Protease (EC 3.4.23.16) (PR) (Retropepsin); Reverse transcriptase/ribonuclease H (EC 2.7.7.49) (EC 2.7.7.7) (EC 3.1.26.13) (Exoribonuclease H) (EC 3.1.13.2) (p66 RT); p51 RT; p15; Integrase (IN)]	Q9WC54	78394	REALLDTGADDTVLEDIDLPRKWKPKMIGGIGGFIKVRQYNEVPIEIEGKKAIGTV	21	40
119328	GYNYTHPGERGREVG	15	Rhinovirus A	Rhinovirus A	Polyprotein	C7DUC8	7840	PEHQLANANATNADAGYNYTHPGERGREVGSDRVAHANLPSDDNWLNFDGTLLGNA	16	30
119614	ISLDLMTDAELARAVSNMPTSAGQI	25	Human metapneumovirus	Human metapneumovirus (strain CAN97-83) (HMPV)	Fusion glycoprotein F0 (Protein F) [Cleaved into: Fusion glycoprotein F2; Fusion glycoprotein F1]	Q6WB98	80261	NRRFLNVVRQFSDNAGITPAISLDLMTDAELARAVSNMPTSAGQIKLMLENRAMVR	21	45
120090	PKPKKNKKPKNPTPP	15	Human herpesvirus 1	Human herpesvirus 1 (strain Patton) (HHV-1) (Human herpes simplex virus 1)	Envelope glycoprotein B (gB) (gB-1) (gB1)	P08665	80359	PALGAAPTGDPKPKKNKKPKNPTPPRPAGDNATVAAGHATLREHLRDIKAENTDAN	11	25
120091	NKKPKNPTPPRPAGD	15	Human herpesvirus 1	Human herpesvirus 1 (strain Patton) (HHV-1) (Human herpes simplex virus 1)	Envelope glycoprotein B (gB) (gB-1) (gB1)	P08665	80359	PALGAAPTGDPKPKKNKKPKNPTPPRPAGDNATVAAGHATLREHLRDIKAENTDAN	16	30
120092	PALGAAPTGDPKPKKNKKPK	20	Human herpesvirus 1	Human herpesvirus 1 (strain Patton) (HHV-1) (Human herpes simplex virus 1)	Envelope glycoprotein B (gB) (gB-1) (gB1)	P08665	80359	PALGAAPTGDPKPKKNKKPKNPTPPRPAGDNATVAAGHATLREHLRDIKAENTDAN	1	20
120093	APTGDPKPKKNKKPKNPTPP	20	Human herpesvirus 1	Human herpesvirus 1 (strain Patton) (HHV-1) (Human herpes simplex virus 1)	Envelope glycoprotein B (gB) (gB-1) (gB1)	P08665	80359	PALGAAPTGDPKPKKNKKPKNPTPPRPAGDNATVAAGHATLREHLRDIKAENTDAN	6	25
121424	PAPPPPEHRGGPEEFEGAGD	20	Human herpesvirus 2	Human herpesvirus 2 (strain B4327UR) (HHV-2) (Human herpes simplex virus 2)	Envelope glycoprotein G (gG) (gG-2)	P81780	80405	PKTHPHGPADAPPGSPAPPPPEHRGGPEEFEGAGDGEPPEDDDSATGLAFRTPNPN	16	35
121425	PEHRGGPEEFEGAGDGEPPE	20	Human herpesvirus 2	Human herpesvirus 2 (strain B4327UR) (HHV-2) (Human herpes simplex virus 2)	Envelope glycoprotein G (gG) (gG-2)	P81780	80405	PKTHPHGPADAPPGSPAPPPPEHRGGPEEFEGAGDGEPPEDDDSATGLAFRTPNPN	21	40
121426	PKTHPHGPADAPPGS	15	Human herpesvirus 2	Human herpesvirus 2 (strain B4327UR) (HHV-2) (Human herpes simplex virus 2)	Envelope glycoprotein G (gG) (gG-2)	P81780	80405	PKTHPHGPADAPPGSPAPPPPEHRGGPEEFEGAGDGEPPEDDDSATGLAFRTPNPN	1	15
122472	TGEHAKAIGNCPIWVKTPLKLANGT	25	Influenza B virus	Influenza B virus (strain B/Bangkok/163/1990)	Hemagglutinin [Cleaved into: Hemagglutinin HA1 chain] (Fragment)	Q67369	81557	LHEKYGGLNKSKPYYTGEHAKAIGNCPIWVKTPLKLANGTKYRPPAKLLKER	16	40
122473	TGEHAKAIGNCPIWVKTPLKLANGTKYRPPAKLLK	35	Influenza B virus	Influenza B virus (strain B/Bangkok/163/1990)	Hemagglutinin [Cleaved into: Hemagglutinin HA1 chain] (Fragment)	Q67369	81557	LHEKYGGLNKSKPYYTGEHAKAIGNCPIWVKTPLKLANGTKYRPPAKLLKER	16	50
123614	HESLLQDINNEFMEI	15	Human parainfluenza virus 3	Human parainfluenza 3 virus (strain Tex/9305/82) (HPIV-3)	Hemagglutinin-neuraminidase (EC 3.2.1.18)	P12563	82055	KSEKAHESLLQDINNEFMEITEKIQMASDNTNDLIQSGVNTRLLTIQSHVQNYIPI	6	20
123900	HTNHGKDAGNELETS	15	Human parainfluenza virus 3	Human parainfluenza 3 virus (strain Wash/1511/73) (HPIV-3)	Hemagglutinin-neuraminidase (EC 3.2.1.18)	P12566	82077	MEYWKHTNHGKDAGNELETSMATHGNKLTNKITYILWTIILVLLSIVFIIVLINSI	6	20
123901	KDAGNELETSMATHG	15	Human parainfluenza virus 3	Human parainfluenza 3 virus (strain Wash/1511/73) (HPIV-3)	Hemagglutinin-neuraminidase (EC 3.2.1.18)	P12566	82077	MEYWKHTNHGKDAGNELETSMATHGNKLTNKITYILWTIILVLLSIVFIIVLINSI	11	25
124472	KSYVVRQEYLNDKEH	15	Human metapneumovirus	Human metapneumovirus (strain CAN97-83) (HMPV)	RNA-directed RNA polymerase L (Protein L) (Large structural protein) (Replicase) (Transcriptase) [Includes: RNA-directed RNA polymerase (EC 2.7.7.48); mRNA (guanine-N(7)-)-methyltransferase (EC 2.1.1.56); mRNA guanylyltransferase (EC 2.7.7.-)]	Q6WB93	82244	KSYVVRQEYLNDKEHIVSLTGKERELSVGRMFAMQPGKQRQIQILAEKLLADNIVP	1	15
124758	TTTTNPLIRHENRMVLASTT	20	Influenza A virus	Influenza A virus (strain A/Chicken/Hong Kong/96.1/2002 H5N1 genotype Y)	Matrix protein 1 (M1)	Q6J8C3	82719	EAAFGLVCATCEQIADSQHRSHRQMTTTTNPLIRHENRMVLASTTAKAMEQMAGSS	26	45
124759	PLIRHENRMVLASTTAKAME	20	Influenza A virus	Influenza A virus (strain A/Chicken/Hong Kong/96.1/2002 H5N1 genotype Y)	Matrix protein 1 (M1)	Q6J8C3	82719	EAAFGLVCATCEQIADSQHRSHRQMTTTTNPLIRHENRMVLASTTAKAMEQMAGSS	31	50
125520	AGLKDDLLENLQAYQKRMGV	20	Influenza A virus	Influenza A virus (strain A/Korea/426/1968 H2N2)	Matrix protein 1 (M1)	Q67180	82766	EQAAEAMEVASQARQMVQAMRAIGTPPSSSAGLKDDLLENLQAYQKRMGVQMQRFK	31	50
125521	DLLENLQAYQKRMGVQMQRF	20	Influenza A virus	Influenza A virus (strain A/Korea/426/1968 H2N2)	Matrix protein 1 (M1)	Q67180	82766	EQAAEAMEVASQARQMVQAMRAIGTPPSSSAGLKDDLLENLQAYQKRMGVQMQRFK	36	55
125522	LLENLQAYQKRMGVQMQRFK	20	Influenza A virus	Influenza A virus (strain A/Korea/426/1968 H2N2)	Matrix protein 1 (M1)	Q67180	82766	EQAAEAMEVASQARQMVQAMRAIGTPPSSSAGLKDDLLENLQAYQKRMGVQMQRFK	37	56
126663	EYQKKKNARDVKEGK	15	Influenza B virus	Influenza B virus (strain B/Ann Arbor/1/1966 [wild-type])	Nucleoprotein (Nucleocapsid protein) (Protein N)	P13885	83385	AVERILLAATDDKKTEYQKKKNARDVKEGKEEIDHNKTGGTFYKMVRDDKTIYFSP	16	30
126949	ADALLRLQAMAGISE	15	Measles virus	Measles virus (strain Shanghai-191 vaccine) (MeV)	Nucleoprotein (Nucleocapsid protein) (NP) (Protein N)	B1AAA7	83501	TAPESSQDPQDSRRSADALLRLQAMAGISEEQGSDTDTPTVHNDRNLLD	16	30
127235	GNVSVKYKYTHPGEQ	15	Rhinovirus B	Human rhinovirus B70	Polyprotein	A5GZD8	843	PEHQLASHTQGNVSVKYKYTHPGEQGIDLDSVAETGGASHDPVYSMNGTLIGNLLI	11	25
127236	KYKYTHPGEQGIDLD	15	Rhinovirus B	Human rhinovirus B70	Polyprotein	A5GZD8	843	PEHQLASHTQGNVSVKYKYTHPGEQGIDLDSVAETGGASHDPVYSMNGTLIGNLLI	16	30
128872	NLITRTVDVIDMSKE	15	Rotavirus A	Rotavirus A (strain Human/Venezuela/M37/1982 G1-P2A[6]-Ix-Rx-Cx-Mx-A1-Nx-Tx-E1-Hx) (RV-A)	Non-structural glycoprotein 4 (NSP4) (NCVP5) (NS28)	Q82034	84473	IDKLTTREIEQVELLKRIHDNLITRTVDVIDMSKEFNQKNIKTLDEWESGKNPYEP	21	35
128873	FNQKNIKTLDEWESG	15	Rotavirus A	Rotavirus A (strain Human/Venezuela/M37/1982 G1-P2A[6]-Ix-Rx-Cx-Mx-A1-Nx-Tx-E1-Hx) (RV-A)	Non-structural glycoprotein 4 (NSP4) (NCVP5) (NS28)	Q82034	84473	IDKLTTREIEQVELLKRIHDNLITRTVDVIDMSKEFNQKNIKTLDEWESGKNPYEP	36	50
128874	IKTLDEWESGKNPYE	15	Rotavirus A	Rotavirus A (strain Human/Venezuela/M37/1982 G1-P2A[6]-Ix-Rx-Cx-Mx-A1-Nx-Tx-E1-Hx) (RV-A)	Non-structural glycoprotein 4 (NSP4) (NCVP5) (NS28)	Q82034	84473	IDKLTTREIEQVELLKRIHDNLITRTVDVIDMSKEFNQKNIKTLDEWESGKNPYEP	41	55
128875	KTLDEWESGKNPYEP	15	Rotavirus A	Rotavirus A (strain Human/Venezuela/M37/1982 G1-P2A[6]-Ix-Rx-Cx-Mx-A1-Nx-Tx-E1-Hx) (RV-A)	Non-structural glycoprotein 4 (NSP4) (NCVP5) (NS28)	Q82034	84473	IDKLTTREIEQVELLKRIHDNLITRTVDVIDMSKEFNQKNIKTLDEWESGKNPYEP	42	56
130016	GLLTLSADTETNQTLNKITE	20	Aichivirus A	Aichi virus (AiV)	Polyprotein	C9WSY1	8485	GIRRQGLLTLSADTETNQTLNKITESVNQAAQVVSQFDLSGPANSVSFAASDIREA	6	25
130397	ELSESSFFNLITPGA	15	Human parvovirus B19	Human parvovirus B19 (HPV B19)	Non-structural protein 1 (Fragment)	C9WT00	8530	LHPDLQTVPIVADTSVSSSGGESSEELSESSFFNLITPGAWNSETPRSSTPVPGTS	26	40
130683	EEDRKRYLMTLLDDI	15	Measles virus	Measles virus (strain IP-3-Ca) (MeV) (Subacute sclerose panencephalitis virus)	Phosphoprotein (Protein P)	P26033	85530	AVGFVPDTGPASRSVIRSIIKSSRIEEDRKRYLMTLLDDIKGANDLAKFHQMLMKI	26	40
130684	ASRSVIRSIIKSSRIEEDRK	20	Measles virus	Measles virus (strain IP-3-Ca) (MeV) (Subacute sclerose panencephalitis virus)	Phosphoprotein (Protein P)	P26033	85530	AVGFVPDTGPASRSVIRSIIKSSRIEEDRKRYLMTLLDDIKGANDLAKFHQMLMKI	11	30
131350	VKDYVEQLGNAFGSG	15	Enterovirus B	Echovirus 9 (strain Hill)	Genome polyprotein [Cleaved into: Protein VP0 (VP4-VP2); Protein VP4 (P1A) (Virion protein 4); Protein VP2 (P1B) (Virion protein 2); Protein VP3 (P1C) (Virion protein 3); Protein VP1 (P1D) (Virion protein 1); Picornain 2A (P2A) (Protein 2A) (EC 3.4.22.29); Protein 2B (P2B); Protein 2C (P2C) (EC 3.6.1.15); Protein 3A (P3A); Protein 3B (P3B) (VPg); Picornain 3C (EC 3.4.22.28) (Protease 3C) (P3C); R…	Q66849	87030	GIVTMGGEGVVGFADVRDLLWLEDDAMEQGVKDYVEQLGNAFGSGFTNQICEQVNL	31	45
131636	PPPRKMKGLFSQAKI	15	Hepatitis A virus	Human hepatitis A virus genotype IB (isolate HM175) (HHAV) (Human hepatitis A virus (isolate Human/Australia/HM175/1976))	Genome polyprotein [Cleaved into: Protein VP0 (VP4-VP2); Protein VP4 (P1A) (Virion protein 4); Protein VP2 (P1B) (Virion protein 2); Protein VP3 (P1C) (Virion protein 3); Protein VP1-2A (PX); Protein VP1 (P1D) (Virion protein 1); Protein 2A (P2A); Protein 2BC; Protein 2B (P2B); Protein 2C (P2C) (EC 3.6.1.15); Protein 3ABCD (P3); Protein 3ABC; Protein 3AB; Protein 3A (P3A); Protein 3B (P3B) (VPg);…	P08617	87399	EEDKRFESHIECRKPYKELRLEVGKQRLKYAQEELSNEVLPPPRKMKGLFSQAKIS	41	55
131637	PPRKMKGLFSQAKIS	15	Hepatitis A virus	Human hepatitis A virus genotype IB (isolate HM175) (HHAV) (Human hepatitis A virus (isolate Human/Australia/HM175/1976))	Genome polyprotein [Cleaved into: Protein VP0 (VP4-VP2); Protein VP4 (P1A) (Virion protein 4); Protein VP2 (P1B) (Virion protein 2); Protein VP3 (P1C) (Virion protein 3); Protein VP1-2A (PX); Protein VP1 (P1D) (Virion protein 1); Protein 2A (P2A); Protein 2BC; Protein 2B (P2B); Protein 2C (P2C) (EC 3.6.1.15); Protein 3ABCD (P3); Protein 3ABC; Protein 3AB; Protein 3A (P3A); Protein 3B (P3B) (VPg);…	P08617	87399	EEDKRFESHIECRKPYKELRLEVGKQRLKYAQEELSNEVLPPPRKMKGLFSQAKIS	42	56
131638	YKELRLEVGKQRLKYAQEEL	20	Hepatitis A virus	Human hepatitis A virus genotype IB (isolate HM175) (HHAV) (Human hepatitis A virus (isolate Human/Australia/HM175/1976))	Genome polyprotein [Cleaved into: Protein VP0 (VP4-VP2); Protein VP4 (P1A) (Virion protein 4); Protein VP2 (P1B) (Virion protein 2); Protein VP3 (P1C) (Virion protein 3); Protein VP1-2A (PX); Protein VP1 (P1D) (Virion protein 1); Protein 2A (P2A); Protein 2BC; Protein 2B (P2B); Protein 2C (P2C) (EC 3.6.1.15); Protein 3ABCD (P3); Protein 3ABC; Protein 3AB; Protein 3A (P3A); Protein 3B (P3B) (VPg);…	P08617	87399	EEDKRFESHIECRKPYKELRLEVGKQRLKYAQEELSNEVLPPPRKMKGLFSQAKIS	16	35
132589	GGGQIVGGVYLLPRR	15	Hepatitis C virus	Hepatitis C virus genotype 2a (isolate JFH-1) (HCV)	Genome polyprotein [Cleaved into: Core protein p21 (Capsid protein C) (p21); Core protein p19; Envelope glycoprotein E1 (gp32) (gp35); Envelope glycoprotein E2 (NS1) (gp68) (gp70); p7; Protease NS2-3 (p23) (EC 3.4.22.-); Serine protease NS3 (EC 3.4.21.98) (EC 3.6.1.15) (EC 3.6.4.13) (Hepacivirin) (NS3P) (p70); Non-structural protein 4A (NS4A) (p8); Non-structural protein 4B (NS4B) (p27); Non-stru…	Q99IB8	88229	MSTNPKPQRKTKRNTNRRPEDVKFPGGGQIVGGVYLLPRRGPRLGVRTTRKTSERS	26	40
132590	VGGVYLLPRRGPRLG	15	Hepatitis C virus	Hepatitis C virus genotype 2a (isolate JFH-1) (HCV)	Genome polyprotein [Cleaved into: Core protein p21 (Capsid protein C) (p21); Core protein p19; Envelope glycoprotein E1 (gp32) (gp35); Envelope glycoprotein E2 (NS1) (gp68) (gp70); p7; Protease NS2-3 (p23) (EC 3.4.22.-); Serine protease NS3 (EC 3.4.21.98) (EC 3.6.1.15) (EC 3.6.4.13) (Hepacivirin) (NS3P) (p70); Non-structural protein 4A (NS4A) (p8); Non-structural protein 4B (NS4B) (p27); Non-stru…	Q99IB8	88229	MSTNPKPQRKTKRNTNRRPEDVKFPGGGQIVGGVYLLPRRGPRLGVRTTRKTSERS	31	45
132591	LLPRRGPRLGVRTTR	15	Hepatitis C virus	Hepatitis C virus genotype 2a (isolate JFH-1) (HCV)	Genome polyprotein [Cleaved into: Core protein p21 (Capsid protein C) (p21); Core protein p19; Envelope glycoprotein E1 (gp32) (gp35); Envelope glycoprotein E2 (NS1) (gp68) (gp70); p7; Protease NS2-3 (p23) (EC 3.4.22.-); Serine protease NS3 (EC 3.4.21.98) (EC 3.6.1.15) (EC 3.6.4.13) (Hepacivirin) (NS3P) (p70); Non-structural protein 4A (NS4A) (p8); Non-structural protein 4B (NS4B) (p27); Non-stru…	Q99IB8	88229	MSTNPKPQRKTKRNTNRRPEDVKFPGGGQIVGGVYLLPRRGPRLGVRTTRKTSERS	36	50
132592	MSTNPKPQRKTKRNTNRRPE	20	Hepatitis C virus	Hepatitis C virus genotype 2a (isolate JFH-1) (HCV)	Genome polyprotein [Cleaved into: Core protein p21 (Capsid protein C) (p21); Core protein p19; Envelope glycoprotein E1 (gp32) (gp35); Envelope glycoprotein E2 (NS1) (gp68) (gp70); p7; Protease NS2-3 (p23) (EC 3.4.22.-); Serine protease NS3 (EC 3.4.21.98) (EC 3.6.1.15) (EC 3.6.4.13) (Hepacivirin) (NS3P) (p70); Non-structural protein 4A (NS4A) (p8); Non-structural protein 4B (NS4B) (p27); Non-stru…	Q99IB8	88229	MSTNPKPQRKTKRNTNRRPEDVKFPGGGQIVGGVYLLPRRGPRLGVRTTRKTSERS	1	20
132593	KPQRKTKRNTNRRPEDVKFP	20	Hepatitis C virus	Hepatitis C virus genotype 2a (isolate JFH-1) (HCV)	Genome polyprotein [Cleaved into: Core protein p21 (Capsid protein C) (p21); Core protein p19; Envelope glycoprotein E1 (gp32) (gp35); Envelope glycoprotein E2 (NS1) (gp68) (gp70); p7; Protease NS2-3 (p23) (EC 3.4.22.-); Serine protease NS3 (EC 3.4.21.98) (EC 3.6.1.15) (EC 3.6.4.13) (Hepacivirin) (NS3P) (p70); Non-structural protein 4A (NS4A) (p8); Non-structural protein 4B (NS4B) (p27); Non-stru…	Q99IB8	88229	MSTNPKPQRKTKRNTNRRPEDVKFPGGGQIVGGVYLLPRRGPRLGVRTTRKTSERS	6	25
132594	DVKFPGGGQIVGGVYLLPRR	20	Hepatitis C virus	Hepatitis C virus genotype 2a (isolate JFH-1) (HCV)	Genome polyprotein [Cleaved into: Core protein p21 (Capsid protein C) (p21); Core protein p19; Envelope glycoprotein E1 (gp32) (gp35); Envelope glycoprotein E2 (NS1) (gp68) (gp70); p7; Protease NS2-3 (p23) (EC 3.4.22.-); Serine protease NS3 (EC 3.4.21.98) (EC 3.6.1.15) (EC 3.6.4.13) (Hepacivirin) (NS3P) (p70); Non-structural protein 4A (NS4A) (p8); Non-structural protein 4B (NS4B) (p27); Non-stru…	Q99IB8	88229	MSTNPKPQRKTKRNTNRRPEDVKFPGGGQIVGGVYLLPRRGPRLGVRTTRKTSERS	21	40
134590	PALPIWARPDYNPPL	15	Hepatitis C virus	Hepatitis C virus genotype 3a (isolate NZL1) (HCV)	Genome polyprotein [Cleaved into: Core protein p21 (Capsid protein C) (p21); Core protein p19; Envelope glycoprotein E1 (gp32) (gp35); Envelope glycoprotein E2 (NS1) (gp68) (gp70); p7; Protease NS2-3 (p23) (EC 3.4.22.-); Serine protease NS3 (EC 3.4.21.98) (EC 3.6.1.15) (EC 3.6.4.13) (Hepacivirin) (NS3P) (p70); Non-structural protein 4A (NS4A) (p8); Non-structural protein 4B (NS4B) (p27); Non-stru…	Q81258	88570	TDDVEPSVAAECFKKPPKYPPALPIWARPDYNPPLLDRWKAPDYVPPTVHGCALPP	21	35
134591	WARPDYNPPLLDRWKAPDYVPPTVH	25	Hepatitis C virus	Hepatitis C virus genotype 3a (isolate NZL1) (HCV)	Genome polyprotein [Cleaved into: Core protein p21 (Capsid protein C) (p21); Core protein p19; Envelope glycoprotein E1 (gp32) (gp35); Envelope glycoprotein E2 (NS1) (gp68) (gp70); p7; Protease NS2-3 (p23) (EC 3.4.22.-); Serine protease NS3 (EC 3.4.21.98) (EC 3.6.1.15) (EC 3.6.4.13) (Hepacivirin) (NS3P) (p70); Non-structural protein 4A (NS4A) (p8); Non-structural protein 4B (NS4B) (p27); Non-stru…	Q81258	88570	TDDVEPSVAAECFKKPPKYPPALPIWARPDYNPPLLDRWKAPDYVPPTVHGCALPP	26	50
135352	DVDLIEANLLWRQEMGGNIT	20	Hepatitis C virus	Hepatitis C virus genotype 1b (isolate HCR6) (HCV)	Genome polyprotein [Cleaved into: Core protein p21 (Capsid protein C) (p21); Core protein p19; Envelope glycoprotein E1 (gp32) (gp35); Envelope glycoprotein E2 (NS1) (gp68) (gp70); p7; Protease NS2-3 (p23) (EC 3.4.22.-); Serine protease NS3 (EC 3.4.21.98) (EC 3.6.1.15) (EC 3.6.4.13) (Hepacivirin) (NS3P) (p70); Non-structural protein 4A (NS4A) (p8); Non-structural protein 4B (NS4B) (p27); Non-stru…	Q913V3	88658	ATCTTHHDSPDVDLIEANLLWRQEMGGNITRVESENKVVILDSFDPLRAEEDEREP	11	30
135733	AMPIWARPDYNPPLL	15	Hepatitis C virus	Hepatitis C virus genotype 1b (isolate HCR6) (HCV)	Genome polyprotein [Cleaved into: Core protein p21 (Capsid protein C) (p21); Core protein p19; Envelope glycoprotein E1 (gp32) (gp35); Envelope glycoprotein E2 (NS1) (gp68) (gp70); p7; Protease NS2-3 (p23) (EC 3.4.22.-); Serine protease NS3 (EC 3.4.21.98) (EC 3.6.1.15) (EC 3.6.4.13) (Hepacivirin) (NS3P) (p70); Non-structural protein 4A (NS4A) (p8); Non-structural protein 4B (NS4B) (p27); Non-stru…	Q913V3	88660	SVAAEILRKTKRFPPAMPIWARPDYNPPLLESWKDPDYVPPVVHGCPLPPTKAPPI	16	30
135734	KRFPPAMPIWARPDYNPPLLESWKD	25	Hepatitis C virus	Hepatitis C virus genotype 1b (isolate HCR6) (HCV)	Genome polyprotein [Cleaved into: Core protein p21 (Capsid protein C) (p21); Core protein p19; Envelope glycoprotein E1 (gp32) (gp35); Envelope glycoprotein E2 (NS1) (gp68) (gp70); p7; Protease NS2-3 (p23) (EC 3.4.22.-); Serine protease NS3 (EC 3.4.21.98) (EC 3.6.1.15) (EC 3.6.4.13) (Hepacivirin) (NS3P) (p70); Non-structural protein 4A (NS4A) (p8); Non-structural protein 4B (NS4B) (p27); Non-stru…	Q913V3	88660	SVAAEILRKTKRFPPAMPIWARPDYNPPLLESWKDPDYVPPVVHGCPLPPTKAPPI	11	35
136495	PDREVLYQEFDEMEE	15	Hepatitis C virus	Hepatitis C virus genotype 1b (isolate Taiwan) (HCV)	Genome polyprotein [Cleaved into: Core protein p21 (Capsid protein C) (p21); Core protein p19; Envelope glycoprotein E1 (gp32) (gp35); Envelope glycoprotein E2 (NS1) (gp68) (gp70); p7; Protease NS2-3 (p23) (EC 3.4.22.-); Serine protease NS3 (EC 3.4.21.98) (EC 3.6.1.15) (EC 3.6.4.13) (Hepacivirin) (NS3P) (p70); Non-structural protein 4A (NS4A) (p8); Non-structural protein 4B (NS4B) (p27); Non-stru…	P29846	88834	VIVGRIILSGKPAVVPDREVLYQEFDEMEECASHLPYIEQGMQLAEQFKQKALGLL	16	30
136781	EKPAPDAISDLLASVDSEEV	20	Enterovirus A	Human enterovirus 71 (strain BrCr) (Ev 71)	Genome polyprotein [Cleaved into: Protein VP0 (VP4-VP2); Protein VP4 (P1A) (Virion protein 4); Protein VP2 (P1B) (Virion protein 2); Protein VP3 (P1C) (Virion protein 3); Protein VP1 (P1D) (Virion protein 1); Picornain 2A (P2A) (Protein 2A) (EC 3.4.22.29); Protein 2B (P2B); Protein 2C (P2C) (EC 3.6.1.15); Protein 3A (P3A); Protein 3B (P3B) (VPg); Picornain 3C (EC 3.4.22.28) (Protease 3C) (P3C); R…	Q66478	88995	SAIGNTIEALFQGPPKFRPIRISLEEKPAPDAISDLLASVDSEEVRQYCREQGWII	26	45
136782	FQGPPKFRPIRISLEEKPAP	20	Enterovirus A	Human enterovirus 71 (strain BrCr) (Ev 71)	Genome polyprotein [Cleaved into: Protein VP0 (VP4-VP2); Protein VP4 (P1A) (Virion protein 4); Protein VP2 (P1B) (Virion protein 2); Protein VP3 (P1C) (Virion protein 3); Protein VP1 (P1D) (Virion protein 1); Picornain 2A (P2A) (Protein 2A) (EC 3.4.22.29); Protein 2B (P2B); Protein 2C (P2C) (EC 3.6.1.15); Protein 3A (P3A); Protein 3B (P3B) (VPg); Picornain 3C (EC 3.4.22.28) (Protease 3C) (P3C); R…	Q66478	88995	SAIGNTIEALFQGPPKFRPIRISLEEKPAPDAISDLLASVDSEEVRQYCREQGWII	11	30
137543	DYIKGLGDAFGTGFT	15	Enterovirus A	Human enterovirus 71 (strain 7423/MS/87) (Ev 71)	Genome polyprotein [Cleaved into: Protein VP0 (VP4-VP2); Protein VP4 (P1A) (Virion protein 4); Protein VP2 (P1B) (Virion protein 2); Protein VP3 (P1C) (Virion protein 3); Protein VP1 (P1D) (Virion protein 1); Picornain 2A (P2A) (Protein 2A) (EC 3.4.22.29); Protein 2B (P2B); Protein 2C (P2C) (EC 3.6.1.15); Protein 3A (P3A); Protein 3B (P3B) (VPg); Picornain 3C (EC 3.4.22.28) (Protease 3C) (P3C); R…	Q66479	89041	GVVGIASTGGNGLVGFADVRDLLWLDEEAMEQGVSDYIKGLGDAFGTGFTDAVSRE	36	50
137829	PATRDVSKMKSYMDKYGLDLPYSTY	25	Enterovirus A	Human enterovirus 71 (strain 7423/MS/87) (Ev 71)	Genome polyprotein [Cleaved into: Protein VP0 (VP4-VP2); Protein VP4 (P1A) (Virion protein 4); Protein VP2 (P1B) (Virion protein 2); Protein VP3 (P1C) (Virion protein 3); Protein VP1 (P1D) (Virion protein 1); Picornain 2A (P2A) (Protein 2A) (EC 3.4.22.29); Protein 2B (P2B); Protein 2C (P2C) (EC 3.6.1.15); Protein 3A (P3A); Protein 3B (P3B) (VPg); Picornain 3C (EC 3.4.22.28) (Protease 3C) (P3C); R…	Q66479	89067	YPYSALGIKKRDILDPATRDVSKMKSYMDKYGLDLPYSTYVKDELRSLDKIKKGKS	16	40
138305	SKEVPALTAVETGAT	15	Enterovirus C	Poliovirus type 3 (strains P3/Leon/37 and P3/Leon 12A[1]B)	Genome polyprotein [Cleaved into: Protein VP0 (VP4-VP2); Protein VP4 (P1A) (Virion protein 4); Protein VP2 (P1B) (Virion protein 2); Protein VP3 (P1C) (Virion protein 3); Protein VP1 (P1D) (Virion protein 1); Picornain 2A (P2A) (Protein 2A) (EC 3.4.22.29); Protein 2B (P2B); Protein 2C (P2C) (EC 3.6.1.15); Protein 3A (P3A); Protein 3B (P3B) (VPg); Picornain 3C (EC 3.4.22.28) (Protease 3C) (P3C); R…	P03302	89351	QGALTLSLPKQQDSLPDTKASGPAHSKEVPALTAVETGATNPLAPSDTVQTRHVVQ	26	40
138306	PDTKASGPAHSKEVP	15	Enterovirus C	Poliovirus type 3 (strains P3/Leon/37 and P3/Leon 12A[1]B)	Genome polyprotein [Cleaved into: Protein VP0 (VP4-VP2); Protein VP4 (P1A) (Virion protein 4); Protein VP2 (P1B) (Virion protein 2); Protein VP3 (P1C) (Virion protein 3); Protein VP1 (P1D) (Virion protein 1); Picornain 2A (P2A) (Protein 2A) (EC 3.4.22.29); Protein 2B (P2B); Protein 2C (P2C) (EC 3.6.1.15); Protein 3A (P3A); Protein 3B (P3B) (VPg); Picornain 3C (EC 3.4.22.28) (Protease 3C) (P3C); R…	P03302	89351	QGALTLSLPKQQDSLPDTKASGPAHSKEVPALTAVETGATNPLAPSDTVQTRHVVQ	16	30
138877	KNDPRLKTDFEEAIFSKYVG	20	Enterovirus C	Poliovirus type 3 (strains P3/Leon/37 and P3/Leon 12A[1]B)	Genome polyprotein [Cleaved into: Protein VP0 (VP4-VP2); Protein VP4 (P1A) (Virion protein 4); Protein VP2 (P1B) (Virion protein 2); Protein VP3 (P1C) (Virion protein 3); Protein VP1 (P1D) (Virion protein 1); Picornain 2A (P2A) (Protein 2A) (EC 3.4.22.29); Protein 2B (P2B); Protein 2C (P2C) (EC 3.6.1.15); Protein 3A (P3A); Protein 3B (P3B) (VPg); Picornain 3C (EC 3.4.22.28) (Protease 3C) (P3C); R…	P03302	89386	PTKTKLEPSAFHYVFEGVKEPAVLTKNDPRLKTDFEEAIFSKYVGNKITEVDEYMK	26	45
138878	LKTDFEEAIFSKYVGNKITE	20	Enterovirus C	Poliovirus type 3 (strains P3/Leon/37 and P3/Leon 12A[1]B)	Genome polyprotein [Cleaved into: Protein VP0 (VP4-VP2); Protein VP4 (P1A) (Virion protein 4); Protein VP2 (P1B) (Virion protein 2); Protein VP3 (P1C) (Virion protein 3); Protein VP1 (P1D) (Virion protein 1); Picornain 2A (P2A) (Protein 2A) (EC 3.4.22.29); Protein 2B (P2B); Protein 2C (P2C) (EC 3.6.1.15); Protein 3A (P3A); Protein 3B (P3B) (VPg); Picornain 3C (EC 3.4.22.28) (Protease 3C) (P3C); R…	P03302	89386	PTKTKLEPSAFHYVFEGVKEPAVLTKNDPRLKTDFEEAIFSKYVGNKITEVDEYMK	31	50
139639	LRTRIRKMLEEHKEP	15	Venezuelan equine encephalitis virus	Venezuelan equine encephalitis virus (strain Trinidad donkey) (VEEV)	Non-structural polyprotein (Polyprotein nsP1234) (P1234) [Cleaved into: P123; P123'; mRNA-capping enzyme nsP1 (EC 2.1.1.-) (EC 2.7.7.-) (Non-structural protein 1); Protease nsP2 (EC 3.1.3.33) (EC 3.4.22.-) (EC 3.6.1.15) (EC 3.6.4.13) (Non-structural protein 2) (nsP2); Non-structural protein 3 (nsP3); Non-structural protein 3' (nsP3'); RNA-directed RNA polymerase nsP4 (EC 2.7.7.48) (Non-structural…	P27282	90094	SFVLPRIGSNTLEIGLRTRIRKMLEEHKEPSPLITAEDVQEAKCAADEAKEVREAE	16	30
139640	SPLITAEDVQEAKCAADEAK	20	Venezuelan equine encephalitis virus	Venezuelan equine encephalitis virus (strain Trinidad donkey) (VEEV)	Non-structural polyprotein (Polyprotein nsP1234) (P1234) [Cleaved into: P123; P123'; mRNA-capping enzyme nsP1 (EC 2.1.1.-) (EC 2.7.7.-) (Non-structural protein 1); Protease nsP2 (EC 3.1.3.33) (EC 3.4.22.-) (EC 3.6.1.15) (EC 3.6.4.13) (Non-structural protein 2) (nsP2); Non-structural protein 3 (nsP3); Non-structural protein 3' (nsP3'); RNA-directed RNA polymerase nsP4 (EC 2.7.7.48) (Non-structural…	P27282	90094	SFVLPRIGSNTLEIGLRTRIRKMLEEHKEPSPLITAEDVQEAKCAADEAKEVREAE	31	50
140306	INRRVVAHASQLRAQ	15	Human adenovirus A	Human adenovirus A serotype 31 (HAdV-31) (Human adenovirus 31)	PTP protein	D0Z5S4	9152	INRRVVAHASQLRAQHLPLPERQADIRLPQAPAEAEVPVPARRRF	1	15
140592	KTKPTVHTRNNPSTA	15	Human metapneumovirus	Human metapneumovirus (strain CAN97-83) (HMPV)	Major surface glycoprotein G (Attachment glycoprotein G) (Membrane-bound glycoprotein) (mG)	Q6WB94	91688	SETEPASTPDTTNRLSSVDRSTAQPSESRTKTKPTVHTRNNPSTASSTQSPPRATT	31	45
140878	KLATGMRNVPEKQTR	15	Influenza A virus	Influenza A virus (strain A/Hong Kong/1/1968 H3N2)	Hemagglutinin (Fragment)	B2LBK8	92962	CITPNGSIPNDKPFQNVNKITYGACPKYVKQNTLKLATGMRNVPEKQTR	35	49
141164	SGATRPIIRPATLAPPSNKR	20	Influenza B virus	Influenza B virus (strain B/Memphis/3/1989)	Nucleoprotein	Q5V925	93248	MSNMDIDGINTGTIDKTPEEITSGTSGATRPIIRPATLAPPSNKRTRNPSPEGATT	26	45
141165	PIIRPATLAPPSNKRTRNPS	20	Influenza B virus	Influenza B virus (strain B/Memphis/3/1989)	Nucleoprotein	Q5V925	93248	MSNMDIDGINTGTIDKTPEEITSGTSGATRPIIRPATLAPPSNKRTRNPSPEGATT	31	50
141166	SGATRPIIRPATLAPPSNKRTRNPS	25	Influenza B virus	Influenza B virus (strain B/Memphis/3/1989)	Nucleoprotein	Q5V925	93248	MSNMDIDGINTGTIDKTPEEITSGTSGATRPIIRPATLAPPSNKRTRNPSPEGATT	26	50
142402	NPIENYVDEVLNEVLVVPNINSSHP	25	Rhinovirus A	Human rhinovirus 23 (HRV-23)	VP1 capsid protein (Fragment)	Q7T641	93698	NPIENYVDEVLNEVLVVPNINSSHPTTSNSAPALDAAETGHTSNVQPEDVIETRYV	1	25
142878	VQRNLPFDKPTIMAA	15	Influenza A virus	Influenza A virus (strain A/Leningrad/134/47/1957 H2N2)	Nucleoprotein (Fragment)	A6N9I2	94490	VQRNLPFDKPTIMAAFTGNAEGRTSDMRAEIIRMMEGAKPEEVSFQGRGVFELSDE	1	15
143164	ITFKRALGARPKQPPPREIL	20	Norwalk virus	Norovirus MD145 (isolate GII/Human/United States/MD145-12/1987) (Hu/NLV/GII/MD145-12/1987/US)	Non-structural polyprotein	Q8V0P3	94565	LSSMAITFKRALGARPKQPPPREILQRPPRPPTPELVKKIPPPPPNGEDELVVSYS	6	25
143165	ITFKRALGARPKQPP	15	Norwalk virus	Norovirus MD145 (isolate GII/Human/United States/MD145-12/1987) (Hu/NLV/GII/MD145-12/1987/US)	Non-structural polyprotein	Q8V0P3	94565	LSSMAITFKRALGARPKQPPPREILQRPPRPPTPELVKKIPPPPPNGEDELVVSYS	6	20
143831	APEVEKAKRDFPGQPDMWKN	20	Norwalk virus	Norovirus MD145 (isolate GII/Human/United States/MD145-12/1987) (Hu/NLV/GII/MD145-12/1987/US)	Non-structural polyprotein	Q8V0P3	94575	ITTNLANPAPLDYVNFEACSRRIDFLVYADAPEVEKAKRDFPGQPDMWKNAFSPDF	31	50
143832	KAKRDFPGQPDMWKNAFSPD	20	Norwalk virus	Norovirus MD145 (isolate GII/Human/United States/MD145-12/1987) (Hu/NLV/GII/MD145-12/1987/US)	Non-structural polyprotein	Q8V0P3	94575	ITTNLANPAPLDYVNFEACSRRIDFLVYADAPEVEKAKRDFPGQPDMWKNAFSPDF	36	55
143833	AKRDFPGQPDMWKNAFSPDF	20	Norwalk virus	Norovirus MD145 (isolate GII/Human/United States/MD145-12/1987) (Hu/NLV/GII/MD145-12/1987/US)	Non-structural polyprotein	Q8V0P3	94575	ITTNLANPAPLDYVNFEACSRRIDFLVYADAPEVEKAKRDFPGQPDMWKNAFSPDF	37	56
143834	KAKRDFPGQPDMWKN	15	Norwalk virus	Norovirus MD145 (isolate GII/Human/United States/MD145-12/1987) (Hu/NLV/GII/MD145-12/1987/US)	Non-structural polyprotein	Q8V0P3	94575	ITTNLANPAPLDYVNFEACSRRIDFLVYADAPEVEKAKRDFPGQPDMWKNAFSPDF	36	50
145260	KGKLWADDDRSVDYN	15	Norwalk virus	Norovirus MD145 (isolate GII/Human/United States/MD145-12/1987) (Hu/NLV/GII/MD145-12/1987/US)	Non-structural polyprotein	Q8V0P3	94584	RIFRPTRKQRKEERASLGLVTGSEIRKRNPDDFKPKGKLWADDDRSVDYNERLSFE	36	50
145546	CINDLLQAVDSQEVRDYCEK	20	Enterovirus C	Poliovirus type 1 (strain Sabin)	Polyprotein (Fragment)	Q5MJ65	95063	QGPLQYKDLKIDVKTSPPPECINDLLQAVDSQEVRDYCEKKGWIVNITSQVQTERN	21	40
145927	KEIPALTAVETGATN	15	Enterovirus C	Poliovirus type 1 (strain Sabin)	Capsid protein (Fragment)	Q7TBM5	95293	MIDNTVRETVGAATSRDALPNTEASGPAHSKEIPALTAVETGATNPLVPSDTVQTR	31	45
145928	NTEASGPAHSKEIPA	15	Enterovirus C	Poliovirus type 1 (strain Sabin)	Capsid protein (Fragment)	Q7TBM5	95293	MIDNTVRETVGAATSRDALPNTEASGPAHSKEIPALTAVETGATNPLVPSDTVQTR	21	35
146499	EIPALTAVETGATNP	15	Enterovirus C	Poliovirus type 1 (strain Sabin)	Polyprotein (Fragment)	F1D8W5	95330	DALPNTEASGPAHSKEIPALTAVETGATNPLVPSDTVQTRHVVQHRSRSESSIESF	16	30
146785	LGHHAVPNGTLVKTI	15	Influenza A virus	Influenza A virus (strain A/Memphis/3/1988 H3N2)	Hemagglutinin (Fragment)	H8PET1	95636	LGHHAVPNGTLVKTITNDQIEVTNATELVQSSSTGRICDSPHRILDGKNCTLIDAL	1	15
146786	VPNGTLVKTITNDQI	15	Influenza A virus	Influenza A virus (strain A/Memphis/3/1988 H3N2)	Hemagglutinin (Fragment)	H8PET1	95636	LGHHAVPNGTLVKTITNDQIEVTNATELVQSSSTGRICDSPHRILDGKNCTLIDAL	6	20
147357	MGTTGSYTPPQDGSFPPPPR	20	Human herpesvirus 5	Human cytomegalovirus (HHV-5) (Human herpesvirus 5)	Membrane glycoprotein UL139	D2W9V9	9709	KTTHAYTNAAFTSSDATLPMGTTGSYTPPQDGSFPPPPR	20	39
147358	KTTHAYTNAAFTSSDATLPM	20	Human herpesvirus 5	Human cytomegalovirus (HHV-5) (Human herpesvirus 5)	Membrane glycoprotein UL139	D2W9V9	9709	KTTHAYTNAAFTSSDATLPMGTTGSYTPPQDGSFPPPPR	1	20
