# Supplementary material for: Germline-encoded amino acid-binding motifs drive immunodominant public antibody responses
Source: Science. Author manuscript; Available in PMC 2023 Jun 16. (PMC10273302; doi:10.1126/science.adc9498)
Supplement: Table S5 [file NIHMS1901999-supplement-Table_S5.xlsx]

## Sheet: Table_S5A
Table S5. Consensus critical residues of kappa public epitopes.
	1	2	3	4	5	6	7	8	9	10	11	12	13	14	15	16	17	18	19	20	21	22	23	24	25	26	27	28	29	30	31	32	33	34	35	36	37	38	39	40	41	42	43	44	45	46	47	48	49
172					W		R	D			T	G		R
173	W		R	D			T	G		R
174										W		R	D			T	G		R
1410				C		G		D	W					C
2761									Y				Y	D
2762													E		S	N				W
4666				D	E		P	S
4667				D			P	S
5523		E				D				R	W			Y
6095					S			L	L		N
6096			L	L	H	N
8494										P	D		Y		K	G	V
8495					P	D		Y		K	G	V
8496															P	D		Y		K	G
10971					D	S	E			R				K
12114					P	D	V	A					M
14020							L	P
14021										H		P	L	F	Y
14022												L	P
14878														P	D	Y	G
14879																						P	E		G	P	F	E
15925																D	E	L		F	L	P	N
16402																													I		K	N			G	R	N	V
17543					D	M	N		H	A
17544											M	N		H	A			G		T	F
18305					E								R	W			Y
18306											H					G	L		W
18307						H					G	L		W
18308					H					G	L		W
20210		H		S						F	P
20212							H		S						F	P
21258					C		G				C
21259				L	L		I	W				G
21830			L			I						T	N	D		K	K
22307			P	L		N			L	T
22973														Y	S					W
25546							F	Y		V	F	P
25547				D	V	F			S	K
26403					C		G				C
26404				L	L		I	W			S	G
26976					I			L	F			F
28977												P	P	M	A	D	L	P		K
28978								P	M	A	D	L			K
28979			P	M	A	D	L	P		K
31946						S	A	S			L	F					D
31947									F	T	P	I	K
32613	R	H			F		L	V
32614					R	H			F		L	V
33280												P
33281												H				N	P	F
33282	N		A				R			A
33283			E			W				N			L
34519					R					H	A
35092				K	P		L	G	G
38233				E			E	M			Y	M
38235			D		D				E			E	M			Y	M
40709			C			C						C				C
41948									F			Q	M
43472					P	I	A	L	S			A
44425									G	P	G	R
44426				G	P	G	R
45282						K	D			L		G		W
45283						C		G				C
45284	C		G		L		C
45285	K				L		G		W
46426				K	T		R	Q		K		D
46902										Y				P				P
46903												R
47950									T	N	E		A	Y	Q		L	L
47951														D
51285						D			P	R	G
51286					D			P	R	G		R
51857									R
51858																						F	E	D	A
54334						P	D	D			G			D	N
57955					P	P	P	P	T	D	E
60147											E	G			G	D
60909							P	A		T	A		E	T
60910	V			A	M		R	V	A	D	T
61862		A			T	T		A	L			F	F
61863									S	P	G		K	Q
61864										P
63958					L	Y	D	T	T	R		Y
69963											K		D	R	F		R
69964						K		D	R	F		R
71011									Y											Y					Y
73790						W		R	D			S	G		R
74647												G	D						I	Y	D
75409							D		A	A			F	L
75410									L				G
75411				A			F	L
77219		D			W			F	F			L	W				D
79030						F			F	E
79316						P		C	I	G	C
79317										R	P		C	I	G	C
80078										R	R	P	F	F
80079					R	R	P	F	F
80840							G	G	D				G
80841																														G	E	E	G	Q	E
81792						F		G	L			I	G
82459								I		P					G
82460					P					G
84365	E								R	W			Y
84366	E								R	W			Y
86651					H			V				V			L	V					I					A			V	Y			L	L
87412	E								R	W			Y
87698								P	R
87699							P	R
88270								S		L	E			I				V
88271					L				I				V	G
90080													P	Y			Y	Q
90461				T		L	L			L	Q
90747					C			C			N			C				C
91890								Y	I	D			L	N
91891			Y	I	D			L	N
91892												N	Y	I	D			L	N
93033	P			I			L	L			V
93605							P
94653		P	A		T	A		E	T
94654													A	V		R	V	A
95415					H					G	L		W
95416								E								R	W			Y
95417			E								R	W			Y
95418			E								R	W			Y
96940					W	K		F	F		R		W
97701													F				W	Y
97702												W	Y
98558								L
98559								P			I		L	P
99130						D	P	Y	Q			F
99131	D	P	Y	Q			F
100369														Y			T	L		Y
102465	W	R	M			G		R
105227		P		A	I			L	L
105990	H	H
107989												F			Q	M
108370						S	L		S	L	R		A
108371	S	L		S	L	R		A
109228									W			R	D
109229				W			R	D
109230									W			R	D		T
110276				G					I
110277										Y		W
110848				P	A		T	A		E
110850								L			V	I			K
113326		W		R	D			G		R
113898											G		H	L
113899					R			L		Q
114755	L				L			Q		M
116945							G	G	P		E
116946							F	E	G		G	D
119328					T	H	P
120090								K	P		N	P		P
120091			K	P		N	P		P
120092													P	K		N	K	K
120093													K	P		N	P		P
121424									R	G	G	P		E
121425										F	E	G		G	D
123614				L			D	I			E	F
127235								K		T	H	P
127236			K		T	H	P
131350				Y				L	G		A	F
132589								G		Y			P
132590							L	P			G
132591				R
132592									R			K
132593									N			R	R	P		D
132594													G
134590				P		W
134591					D	Y		P	P
135352											W				M
135733					W					Y
135734								P		W
136495							Y
136781					P		A	I		D	L	L		S
137543		Y				L				F			G
138305					P	A		T	A		E	T
141164													L
141165				R			T
141166												T	L	A
142402						Y	V	D			L	N
143164					R
143831										D	F	P		Q			M	W
143832				R	D	F		G
145927				P	A		T	A		E	T
146499			P	A		T	A		E	T
146785							P		G	T	L		K
146786		P	N	G	T	L		K
147357															F	P		P
[truncated: 1 more columns]

## Sheet: Table_S5B
Table S5. Consensus critical residues of kappa public epitopes.
	1	2	3	4	5	6	7	8	9	10	11	12	13	14	15	16	17	18	19	20	21	22	23	24	25	26	27	28	29	30	31	32	33	34	35	36	37	38	39	40	41	42	43	44	45	46	47	48	49
172	W		R	D			T	G		R
173	W		R	D			T	G		R
174	W		R	D			T	G		R
1410	C		G		D	W					C
2761	Y				Y	D
2762	E		S	N				W
4666	D	E		P	S
4667	D			P	S
5523	E				D				R	W			Y
6095	S			L	L		N
6096	L	L	H	N
8494	P	D		Y		K	G	V
8495	P	D		Y		K	G	V
8496	P	D		Y		K	G
10971	D	S	E			R				K
12114	P	D	V	A					M
14020	L	P
14021	H		P	L	F	Y
14022	L	P
14878	P	D	Y	G
14879	P	E		G	P	F	E
15925	D	E	L		F	L	P	N
16402	I		K	N			G	R	N	V
17543	D	M	N		H	A
17544	M	N		H	A			G		T	F
18305	E								R	W			Y
18306	H					G	L		W
18307	H					G	L		W
18308	H					G	L		W
20210	H		S						F	P
20212	H		S						F	P
21258	C		G				C
21259	L	L		I	W				G
21830	L			I						T	N	D		K	K
22307	P	L		N			L	T
22973	Y	S					W
25546	F	Y		V	F	P
25547	D	V	F			S	K
26403	C		G				C
26404	L	L		I	W			S	G
26976	I			L	F			F
28977	P	P	M	A	D	L	P		K
28978	P	M	A	D	L			K
28979	P	M	A	D	L	P		K
31946	S	A	S			L	F					D
31947	F	T	P	I	K
32613	R	H			F		L	V
32614	R	H			F		L	V
33280	P
33281	H				N	P	F
33282	N		A				R			A
33283	E			W				N			L
34519	R					H	A
35092	K	P		L	G	G
38233	E			E	M			Y	M
38235	D		D				E			E	M			Y	M
40709	C			C						C				C
41948	F			Q	M
43472	P	I	A	L	S			A
44425	G	P	G	R
44426	G	P	G	R
45282	K	D			L		G		W
45283	C		G				C
45284	C		G		L		C
45285	K				L		G		W
46426	K	T		R	Q		K		D
46902	Y				P				P
46903	R
47950	T	N	E		A	Y	Q		L	L
47951	D
51285	D			P	R	G
51286	D			P	R	G		R
51857	R
51858	F	E	D	A
54334	P	D	D			G			D	N
57955	P	P	P	P	T	D	E
60147	E	G			G	D
60909	P	A		T	A		E	T
60910	V			A	M		R	V	A	D	T
61862	A			T	T		A	L			F	F
61863	S	P	G		K	Q
61864	P
63958	L	Y	D	T	T	R		Y
69963	K		D	R	F		R
69964	K		D	R	F		R
71011	Y											Y					Y
73790	W		R	D			S	G		R
74647	G	D						I	Y	D
75409	D		A	A			F	L
75410	L				G
75411	A			F	L
77219	D			W			F	F			L	W				D
79030	F			F	E
79316	P		C	I	G	C
79317	R	P		C	I	G	C
80078	R	R	P	F	F
80079	R	R	P	F	F
80840	G	G	D				G
80841	G	E	E	G	Q	E
81792	F		G	L			I	G
82459	I		P					G
82460	P					G
84365	E								R	W			Y
84366	E								R	W			Y
86651	H			V				V			L	V					I					A			V	Y			L	L
87412	E								R	W			Y
87698	P	R
87699	P	R
88270	S		L	E			I				V
88271	L				I				V	G
90080	P	Y			Y	Q
90461	T		L	L			L	Q
90747	C			C			N			C				C
91890	Y	I	D			L	N
91891	Y	I	D			L	N
91892	N	Y	I	D			L	N
93033	P			I			L	L			V
93605	P
94653	P	A		T	A		E	T
94654	A	V		R	V	A
95415	H					G	L		W
95416	E								R	W			Y
95417	E								R	W			Y
95418	E								R	W			Y
96940	W	K		F	F		R		W
97701	F				W	Y
97702	W	Y
98558	L
98559	P			I		L	P
99130	D	P	Y	Q			F
99131	D	P	Y	Q			F
100369	Y			T	L		Y
102465	W	R	M			G		R
105227	P		A	I			L	L
105990	H	H
107989	F			Q	M
108370	S	L		S	L	R		A
108371	S	L		S	L	R		A
109228	W			R	D
109229	W			R	D
109230	W			R	D		T
110276	G					I
110277	Y		W
110848	P	A		T	A		E
110850	L			V	I			K
113326	W		R	D			G		R
113898	G		H	L
113899	R			L		Q
114755	L				L			Q		M
116945	G	G	P		E
116946	F	E	G		G	D
119328	T	H	P
120090	K	P		N	P		P
120091	K	P		N	P		P
120092	P	K		N	K	K
120093	K	P		N	P		P
121424	R	G	G	P		E
121425	F	E	G		G	D
123614	L			D	I			E	F
127235	K		T	H	P
127236	K		T	H	P
131350	Y				L	G		A	F
132589	G		Y			P
132590	L	P			G
132591	R
132592	R			K
132593	N			R	R	P		D
132594	G
134590	P		W
134591	D	Y		P	P
135352	W				M
135733	W					Y
135734	P		W
136495	Y
136781	P		A	I		D	L	L		S
137543	Y				L				F			G
138305	P	A		T	A		E	T
141164	L
141165	R			T
141166	T	L	A
142402	Y	V	D			L	N
143164	R
143831	D	F	P		Q			M	W
143832	R	D	F		G
145927	P	A		T	A		E	T
146499	P	A		T	A		E	T
146785	P		G	T	L		K
146786	P	N	G	T	L		K
147357	F	P		P
[truncated: 3 more columns]
