# Supplementary material for: Germline-encoded amino acid-binding motifs drive immunodominant public antibody responses
Source: Science. Author manuscript; Available in PMC 2023 Jun 16. (PMC10273302; doi:10.1126/science.adc9498)
Supplement: Table S6 [file NIHMS1901999-supplement-Table_S6.xlsx]

## Sheet: Table_S6A
Table S6. Consensus critical residues of lambda public epitopes.
	1	2	3	4	5	6	7	8	9	10	11	12	13	14	15	16	17	18	19	20	21	22	23	24	25	26	27	28	29	30	31	32	33	34	35	36	37	38	39	40	41	42	43	44	45	46	47	48	49
172					W			D		V	T		M		V	P	V
174												R			V		G				P
6095				K		D	E		L	H
7732		K	P		P	E	K		K
8494							P		D	P					K
8495		P	G	D	P					K
8496												P		D	P					K
10590							W	D		Q
12590							K	G	R	P	G	N	F
12591		K	G	R	P	G	N	F
14020							L
14022												L
14878												D	P		D		G		Q		N
14879																				I		P			G	P	F	E
15925																			L		L	P	N	K
18305							L			K	M			W
18306										R		D	R	Q		G
18308						D	R	Q
18309									W			Y				H		D
20211										K			P		V	F			V
20212					K			P
21258					C		G	K			C
21259								W	G		S		K
22973				Y	D	P	E	P
22974							Y	D		E
22975		Y	D	P	E	P
24973								K	G	R	P	G	N	F
24974			K	G	R	P	G		F
25546	K			P			F
26403			W	G				K
26404							I	W	G		S		K
27547				K			I	L	S		Y	N
27833							K			P		R
27834		K			P	N	R	P
31946				K		S		S			L	F
31947								I	F
32613		H		A	F	S		V
32614						H			F		L
33281			E		A	W	A		K
34519				K					P	H				R
34520				K	P		L	G
35091					K	P		L	G	G	K
35092				K	P		L	G	G	K
35948			V			P			T		K
35949	K		S	V	S		A
36710															M	G	G		K
39376	E	P	M			Q	V		K
39662						S
40709			C			C						C	W	A		C		R
40710				K
41376					G			L
41948						A			F	V			M
41949				A			F	V		Q	M
43472					P		A			K
44424								R	R		I		I		P
44425						I			G
44426		H		G	P	G
45283						C			K			C
45284				K				T
45285								I	W	G		S		K
46902						D	T	S		Y	L
46903								K			P		P	D
46904						K			H	H	Q
49284			K			L				L
51285									P		G	A		K
51286									R	G	A	R	K
51857						L	E		R	R			E
51858																					D	F		D	A
52714												L	S
52715				R		L	R	G	V			K
54620					K		H			N		K
54907						R			V		R		K
54908					R			V		R		K
55764	K		S	L				N
57956										W	D		Q
57957					W	D		Q
59003					K		G	T			L	L
59289							G	Y	P	L	N		F		K
59290		G	Y		L	N		F		K
60147														P	G	D	P		L
60148				P	G	D	P	D	L
60910									A		T					P
61862									L			F	F		P	G		K
61863				L			F	F		P	G		K
61864				L			F	F			G		K
62911					K			D	F	P	R
63577		K	N		I	Y		K
64244							K			A		G	L	G
64245			K			A		G	L
65578							K		R	N		I
67866						L			P				K
69010									K			D	F	P	R
69011				K			D	F	P	R
69582									K			I	Y		K
69963										F	K		D	R	F
69964					F	K		D	R	F
70725		P	I			A	H		W
72153							K		R			W
72154		K		R			W		F
73790						W			D			S		L		V	P
74171										K	D		N	Y			A	V
75123				A			F				M
75409								E				D	F	L
75410			E				D	F	L
75411		E				D	F	L
76552									K	F		E					I
76553				K	F			P			D
79316				K				C	I	G	C
79317									K				C	I	G	C
80079								F	F	H				E			Y
80841																														G	E		G	Q
81793		K		G	A			F				L
82459												G	P	L			L
82460							G	P	L			L			R
83221							W	S	G		G	G		K
84366						K	M			W
85032					K			A		G	L
85889				K			A		G	L
85890									K			A		G	L	G
89033								K			G	P	G	L	G		Q
90747					C			C						C				C
90748										K		P			K
90749					K	N	P		K
91890								Y	I	D			L	N
91891	E		Y	I	D		V	L	N
91892											E		Y	I				L	N
95415						D	R	Q
97701												L	F				W	Y
97702												W
98558								L
98559									K	R	I		L
99132		M		P	N		T	S	E			K
101322					K		D	L	L			W
101703								K	P		V		P			K
101704			K	P		V		P			K
107989									A			F	V			M
110276				G			Q	P			K
110849													L		E	V	I	V		K
110850										E	V	I	V		K
111898	K	R		N	I		T
111899					K		R			I		T
113899																	P		A			V	E		D	K
116659	K			A		G	L
118089			K					G
118375				K		I	H		G	P
118376			K		I			G
119328						H	P	G	E			R
120090								K	P		N	P
120091						N	P
120092							P		G	D	P			K
120093												K	K		K	N	P
121426				H		H	G		A
122473																										K	Y	R	P		A	K
123900						K	D		G	N	E		E
123901	K	D		G	N
124472	K		Y	V	V					L	N
125520								L		N	L	Q				K
125521											K			G	V		M	Q	R
126663						K			R	D		K
127235								K		T	H	P	G	E
127236			K		T	H	P	G
130016					L	S		D							L		K
131350				Y				L	G		A	F
131636					K			G	L	F		Q
132589										Y
132590					Y	L	L		R	R
132591				R				R
132592										K
132593					K					T	N
132594								G
135352								N			W				M
136495								Q	E	F	D	E
137543		Y				L			A	F
138306							G	P		H		K
138877										F				I	F		K
138878					F		E	A		F		K
140878							R		V	P		K
141164													L		P	P			K
141165								L			P	S		K
141166									R				L	A	P				K
142402				E		Y	V	D			L	N
143164								G	A	R		K
143165								G	A			K
143831										D	F	P		Q			M	W
143832					D	F	P					M
143834					D	F
147358	K		T	H	A	Y
[truncated: 1 more columns]

## Sheet: Table_S6B
Table S6. Consensus critical residues of lambda public epitopes.
	1	2	3	4	5	6	7	8	9	10	11	12	13	14	15	16	17	18	19	20	21	22	23	24	25	26	27	28	29	30	31	32	33	34	35	36	37	38	39	40	41	42	43	44	45	46	47	48	49
172	W			D		V	T		M		V	P	V
174	R			V		G				P
6095	K		D	E		L	H
7732	K	P		P	E	K		K
8494	P		D	P					K
8495	P	G	D	P					K
8496	P		D	P					K
10590	W	D		Q
12590	K	G	R	P	G	N	F
12591	K	G	R	P	G	N	F
14020	L
14022	L
14878	D	P		D		G		Q		N
14879	I		P			G	P	F	E
15925	L		L	P	N	K
18305	L			K	M			W
18306	R		D	R	Q		G
18308	D	R	Q
18309	W			Y				H		D
20211	K			P		V	F			V
20212	K			P
21258	C		G	K			C
21259	W	G		S		K
22973	Y	D	P	E	P
22974	Y	D		E
22975	Y	D	P	E	P
24973	K	G	R	P	G	N	F
24974	K	G	R	P	G		F
25546	K			P			F
26403	W	G				K
26404	I	W	G		S		K
27547	K			I	L	S		Y	N
27833	K			P		R
27834	K			P	N	R	P
31946	K		S		S			L	F
31947	I	F
32613	H		A	F	S		V
32614	H			F		L
33281	E		A	W	A		K
34519	K					P	H				R
34520	K	P		L	G
35091	K	P		L	G	G	K
35092	K	P		L	G	G	K
35948	V			P			T		K
35949	K		S	V	S		A
36710	M	G	G		K
39376	E	P	M			Q	V		K
39662	S
40709	C			C						C	W	A		C		R
40710	K
41376	G			L
41948	A			F	V			M
41949	A			F	V		Q	M
43472	P		A			K
44424	R	R		I		I		P
44425	I			G
44426	H		G	P	G
45283	C			K			C
45284	K				T
45285	I	W	G		S		K
46902	D	T	S		Y	L
46903	K			P		P	D
46904	K			H	H	Q
49284	K			L				L
51285	P		G	A		K
51286	R	G	A	R	K
51857	L	E		R	R			E
51858	D	F		D	A
52714	L	S
52715	R		L	R	G	V			K
54620	K		H			N		K
54907	R			V		R		K
54908	R			V		R		K
55764	K		S	L				N
57956	W	D		Q
57957	W	D		Q
59003	K		G	T			L	L
59289	G	Y	P	L	N		F		K
59290	G	Y		L	N		F		K
60147	P	G	D	P		L
60148	P	G	D	P	D	L
60910	A		T					P
61862	L			F	F		P	G		K
61863	L			F	F		P	G		K
61864	L			F	F			G		K
62911	K			D	F	P	R
63577	K	N		I	Y		K
64244	K			A		G	L	G
64245	K			A		G	L
65578	K		R	N		I
67866	L			P				K
69010	K			D	F	P	R
69011	K			D	F	P	R
69582	K			I	Y		K
69963	F	K		D	R	F
69964	F	K		D	R	F
70725	P	I			A	H		W
72153	K		R			W
72154	K		R			W		F
73790	W			D			S		L		V	P
74171	K	D		N	Y			A	V
75123	A			F				M
75409	E				D	F	L
75410	E				D	F	L
75411	E				D	F	L
76552	K	F		E					I
76553	K	F			P			D
79316	K				C	I	G	C
79317	K				C	I	G	C
80079	F	F	H				E			Y
80841	G	E		G	Q
81793	K		G	A			F				L
82459	G	P	L			L
82460	G	P	L			L			R
83221	W	S	G		G	G		K
84366	K	M			W
85032	K			A		G	L
85889	K			A		G	L
85890	K			A		G	L	G
89033	K			G	P	G	L	G		Q
90747	C			C						C				C
90748	K		P			K
90749	K	N	P		K
91890	Y	I	D			L	N
91891	E		Y	I	D		V	L	N
91892	E		Y	I				L	N
95415	D	R	Q
97701	L	F				W	Y
97702	W
98558	L
98559	K	R	I		L
99132	M		P	N		T	S	E			K
101322	K		D	L	L			W
101703	K	P		V		P			K
101704	K	P		V		P			K
107989	A			F	V			M
110276	G			Q	P			K
110849	L		E	V	I	V		K
110850	E	V	I	V		K
111898	K	R		N	I		T
111899	K		R			I		T
113899	P		A			V	E		D	K
116659	K			A		G	L
118089	K					G
118375	K		I	H		G	P
118376	K		I			G
119328	H	P	G	E			R
120090	K	P		N	P
120091	N	P
120092	P		G	D	P			K
120093	K	K		K	N	P
121426	H		H	G		A
122473	K	Y	R	P		A	K
123900	K	D		G	N	E		E
123901	K	D		G	N
124472	K		Y	V	V					L	N
125520	L		N	L	Q				K
125521	K			G	V		M	Q	R
126663	K			R	D		K
127235	K		T	H	P	G	E
127236	K		T	H	P	G
130016	L	S		D							L		K
131350	Y				L	G		A	F
131636	K			G	L	F		Q
132589	Y
132590	Y	L	L		R	R
132591	R				R
132592	K
132593	K					T	N
132594	G
135352	N			W				M
136495	Q	E	F	D	E
137543	Y				L			A	F
138306	G	P		H		K
138877	F				I	F		K
138878	F		E	A		F		K
140878	R		V	P		K
141164	L		P	P			K
141165	L			P	S		K
141166	R				L	A	P				K
142402	E		Y	V	D			L	N
143164	G	A	R		K
143165	G	A			K
143831	D	F	P		Q			M	W
143832	D	F	P					M
143834	D	F
147358	K		T	H	A	Y
[truncated: 3 more columns]
