# Supplementary material for: Germline-encoded amino acid-binding motifs drive immunodominant public antibody responses
Source: Science. Author manuscript; Available in PMC 2023 Jun 16. (PMC10273302; doi:10.1126/science.adc9498)
Supplement: Table S7 [file NIHMS1901999-supplement-Table_S7.xlsx]

## Sheet: Table_S7
Table S7. Counts and proportions of kappa or lambda IP samples that recognize each minimal peptide and that share the consensus critical residues (i.e., are part of the dominant footprint group).
	count_dominant_footprint_group	count_total_positive_samples	proportion_dominant_footprint_group
K_critical_positions_100369	73	82	0.890244
K_critical_positions_102465	10	28	0.357143
K_critical_positions_105227	31	85	0.364706
K_critical_positions_105990	3	15	0.2
K_critical_positions_107989	8	30	0.266667
K_critical_positions_108370	20	25	0.8
K_critical_positions_108371	38	40	0.95
K_critical_positions_109228	33	37	0.891892
K_critical_positions_109229	29	38	0.763158
K_critical_positions_109230	8	20	0.4
K_critical_positions_10971	10	18	0.555556
K_critical_positions_110276	6	22	0.272727
K_critical_positions_110277	6	16	0.375
K_critical_positions_110848	18	76	0.236842
K_critical_positions_110850	4	13	0.307692
K_critical_positions_113326	35	42	0.833333
K_critical_positions_113898	15	52	0.288462
K_critical_positions_113899	3	19	0.157895
K_critical_positions_114755	9	16	0.5625
K_critical_positions_116945	11	19	0.578947
K_critical_positions_116946	7	24	0.291667
K_critical_positions_119328	22	49	0.44898
K_critical_positions_120090	16	30	0.533333
K_critical_positions_120091	9	15	0.6
K_critical_positions_120092	4	12	0.333333
K_critical_positions_120093	17	37	0.459459
K_critical_positions_12114	7	18	0.388889
K_critical_positions_121424	14	33	0.424242
K_critical_positions_121425	9	33	0.272727
K_critical_positions_123614	12	19	0.631579
K_critical_positions_127235	30	75	0.4
K_critical_positions_127236	38	73	0.520548
K_critical_positions_131350	6	12	0.5
K_critical_positions_132589	14	31	0.451613
K_critical_positions_132590	14	32	0.4375
K_critical_positions_132591	9	37	0.243243
K_critical_positions_132592	2	15	0.133333
K_critical_positions_132593	4	13	0.307692
K_critical_positions_132594	7	28	0.25
K_critical_positions_134590	13	24	0.541667
K_critical_positions_134591	3	13	0.230769
K_critical_positions_135352	8	23	0.347826
K_critical_positions_135733	8	24	0.333333
K_critical_positions_135734	9	23	0.391304
K_critical_positions_136495	6	25	0.24
K_critical_positions_136781	13	37	0.351351
K_critical_positions_137543	17	42	0.404762
K_critical_positions_138305	19	94	0.202128
K_critical_positions_14020	33	64	0.515625
K_critical_positions_14021	24	62	0.387097
K_critical_positions_14022	12	55	0.218182
K_critical_positions_1410	17	24	0.708333
K_critical_positions_141164	10	25	0.4
K_critical_positions_141165	3	18	0.166667
K_critical_positions_141166	10	28	0.357143
K_critical_positions_142402	11	101	0.108911
K_critical_positions_143164	3	12	0.25
K_critical_positions_143831	7	19	0.368421
K_critical_positions_143832	2	12	0.166667
K_critical_positions_145927	20	96	0.208333
K_critical_positions_146499	25	83	0.301205
K_critical_positions_146785	40	58	0.689655
K_critical_positions_146786	43	57	0.754386
K_critical_positions_147357	24	76	0.315789
K_critical_positions_14878	15	48	0.3125
K_critical_positions_14879	10	45	0.222222
K_critical_positions_15925	7	22	0.318182
K_critical_positions_16402	5	19	0.263158
K_critical_positions_172	43	99	0.434343
K_critical_positions_173	20	76	0.263158
K_critical_positions_174	42	99	0.424242
K_critical_positions_17543	17	39	0.435897
K_critical_positions_17544	23	85	0.270588
K_critical_positions_18305	31	45	0.688889
K_critical_positions_18306	53	76	0.697368
K_critical_positions_18307	30	51	0.588235
K_critical_positions_18308	36	70	0.514286
K_critical_positions_20210	7	26	0.269231
K_critical_positions_20212	7	29	0.241379
K_critical_positions_21258	30	34	0.882353
K_critical_positions_21259	3	13	0.230769
K_critical_positions_21830	2	35	0.0571429
K_critical_positions_22307	11	15	0.733333
K_critical_positions_22973	34	49	0.693878
K_critical_positions_25546	8	17	0.470588
K_critical_positions_25547	2	14	0.142857
K_critical_positions_26403	11	20	0.55
K_critical_positions_26404	3	11	0.272727
K_critical_positions_26976	15	24	0.625
K_critical_positions_2761	15	59	0.254237
K_critical_positions_2762	27	40	0.675
K_critical_positions_28977	14	36	0.388889
K_critical_positions_28978	25	69	0.362319
K_critical_positions_28979	40	53	0.754717
K_critical_positions_31946	10	20	0.5
K_critical_positions_31947	12	14	0.857143
K_critical_positions_32613	4	12	0.333333
K_critical_positions_32614	6	13	0.461538
K_critical_positions_33280	19	75	0.253333
K_critical_positions_33281	10	72	0.138889
K_critical_positions_33282	2	11	0.181818
K_critical_positions_33283	5	12	0.416667
K_critical_positions_34519	26	32	0.8125
K_critical_positions_35092	4	18	0.222222
K_critical_positions_38233	5	15	0.333333
K_critical_positions_38235	1	16	0.0625
K_critical_positions_40709	41	105	0.390476
K_critical_positions_41948	11	25	0.44
K_critical_positions_43472	3	11	0.272727
K_critical_positions_44425	5	12	0.416667
K_critical_positions_44426	11	18	0.611111
K_critical_positions_45282	7	15	0.466667
K_critical_positions_45283	24	35	0.685714
K_critical_positions_45284	10	34	0.294118
K_critical_positions_45285	2	22	0.0909091
K_critical_positions_46426	3	12	0.25
K_critical_positions_4666	9	20	0.45
K_critical_positions_4667	9	25	0.36
K_critical_positions_46902	4	45	0.0888889
K_critical_positions_46903	8	31	0.258065
K_critical_positions_47950	3	12	0.25
K_critical_positions_47951	7	36	0.194444
K_critical_positions_51285	27	65	0.415385
K_critical_positions_51286	16	68	0.235294
K_critical_positions_51857	8	32	0.25
K_critical_positions_51858	22	46	0.478261
K_critical_positions_54334	2	18	0.111111
K_critical_positions_5523	33	38	0.868421
K_critical_positions_57955	4	23	0.173913
K_critical_positions_60147	4	12	0.333333
K_critical_positions_60909	31	88	0.352273
K_critical_positions_60910	6	19	0.315789
K_critical_positions_6095	3	25	0.12
K_critical_positions_6096	10	12	0.833333
K_critical_positions_61862	2	14	0.142857
K_critical_positions_61863	2	11	0.181818
K_critical_positions_61864	2	11	0.181818
K_critical_positions_63958	13	21	0.619048
K_critical_positions_69963	13	15	0.866667
K_critical_positions_69964	15	17	0.882353
K_critical_positions_71011	3	22	0.136364
K_critical_positions_73790	39	101	0.386139
K_critical_positions_74647	4	13	0.307692
K_critical_positions_75409	6	47	0.12766
K_critical_positions_75410	10	35	0.285714
K_critical_positions_75411	8	26	0.307692
K_critical_positions_77219	2	17	0.117647
K_critical_positions_79030	11	40	0.275
K_critical_positions_79316	57	96	0.59375
K_critical_positions_79317	50	103	0.485437
K_critical_positions_80078	79	117	0.675214
K_critical_positions_80079	54	106	0.509434
K_critical_positions_80840	4	13	0.307692
K_critical_positions_80841	20	53	0.377358
K_critical_positions_81792	8	43	0.186047
K_critical_positions_82459	10	52	0.192308
K_critical_positions_82460	9	41	0.219512
K_critical_positions_84365	31	39	0.794872
K_critical_positions_84366	32	47	0.680851
K_critical_positions_8494	3	11	0.272727
K_critical_positions_8495	6	20	0.3
K_critical_positions_8496	10	17	0.588235
K_critical_positions_86651	4	13	0.307692
K_critical_positions_87412	30	40	0.75
K_critical_positions_87698	13	23	0.565217
K_critical_positions_87699	22	36	0.611111
K_critical_positions_88270	9	26	0.346154
K_critical_positions_88271	22	56	0.392857
K_critical_positions_90080	22	53	0.415094
K_critical_positions_90461	4	38	0.105263
K_critical_positions_90747	55	83	0.662651
K_critical_positions_91890	22	111	0.198198
K_critical_positions_91891	19	111	0.171171
K_critical_positions_91892	20	70	0.285714
K_critical_positions_93033	8	67	0.119403
K_critical_positions_93605	7	37	0.189189
K_critical_positions_94653	29	102	0.284314
K_critical_positions_94654	6	25	0.24
K_critical_positions_95415	36	56	0.642857
K_critical_positions_95416	16	28	0.571429
K_critical_positions_95417	32	38	0.842105
K_critical_positions_95418	22	34	0.647059
K_critical_positions_96940	23	48	0.479167
K_critical_positions_97701	23	69	0.333333
K_critical_positions_97702	24	86	0.27907
K_critical_positions_98558	33	72	0.458333
K_critical_positions_98559	17	35	0.485714
K_critical_positions_99130	38	60	0.633333
K_critical_positions_99131	35	55	0.636364
L_critical_positions_101322	13	22	0.590909
L_critical_positions_101703	18	45	0.4
L_critical_positions_101704	16	32	0.5
L_critical_positions_10590	12	21	0.571429
L_critical_positions_107989	17	39	0.435897
L_critical_positions_110276	16	28	0.571429
L_critical_positions_110849	40	119	0.336134
L_critical_positions_110850	42	134	0.313433
L_critical_positions_111898	9	13	0.692308
L_critical_positions_111899	26	45	0.577778
L_critical_positions_113899	15	43	0.348837
L_critical_positions_116659	21	36	0.583333
L_critical_positions_118089	19	44	0.431818
L_critical_positions_118375	9	13	0.692308
L_critical_positions_118376	7	19	0.368421
L_critical_positions_119328	10	14	0.714286
L_critical_positions_120090	6	32	0.1875
L_critical_positions_120091	11	36	0.305556
L_critical_positions_120092	13	37	0.351351
L_critical_positions_120093	8	50	0.16
L_critical_positions_121426	4	14	0.285714
L_critical_positions_122473	10	14	0.714286
L_critical_positions_123900	11	37	0.297297
L_critical_positions_123901	6	24	0.25
L_critical_positions_124472	19	26	0.730769
L_critical_positions_125520	2	25	0.08
L_critical_positions_125521	5	17	0.294118
L_critical_positions_12590	18	23	0.782609
L_critical_positions_12591	9	15	0.6
L_critical_positions_126663	8	21	0.380952
L_critical_positions_127235	6	13	0.461538
L_critical_positions_127236	9	14	0.642857
L_critical_positions_130016	8	19	0.421053
L_critical_positions_131350	42	51	0.823529
L_critical_positions_131636	4	12	0.333333
L_critical_positions_132589	8	38	0.210526
L_critical_positions_132590	2	11	0.181818
L_critical_positions_132591	2	15	0.133333
L_critical_positions_132592	12	28	0.428571
L_critical_positions_132593	15	36	0.416667
L_critical_positions_132594	17	34	0.5
L_critical_positions_135352	5	12	0.416667
L_critical_positions_136495	6	14	0.428571
L_critical_positions_137543	16	46	0.347826
L_critical_positions_138306	6	15	0.4
L_critical_positions_138877	6	11	0.545455
L_critical_positions_138878	5	18	0.277778
L_critical_positions_14020	12	46	0.26087
L_critical_positions_14022	8	33	0.242424
L_critical_positions_140878	8	16	0.5
L_critical_positions_141164	2	16	0.125
L_critical_positions_141165	4	14	0.285714
L_critical_positions_141166	2	14	0.142857
L_critical_positions_142402	27	83	0.325301
L_critical_positions_143164	48	117	0.410256
L_critical_positions_143165	28	65	0.430769
L_critical_positions_143831	11	19	0.578947
L_critical_positions_143832	5	14	0.357143
L_critical_positions_143834	5	13	0.384615
L_critical_positions_147358	31	54	0.574074
L_critical_positions_14878	4	16	0.25
L_critical_positions_14879	2	21	0.0952381
L_critical_positions_15925	29	80	0.3625
L_critical_positions_172	2	18	0.111111
L_critical_positions_174	1	18	0.0555556
L_critical_positions_18305	5	12	0.416667
L_critical_positions_18306	8	12	0.666667
L_critical_positions_18308	10	14	0.714286
L_critical_positions_18309	3	14	0.214286
L_critical_positions_20211	4	15	0.266667
L_critical_positions_20212	7	20	0.35
L_critical_positions_21258	18	46	0.391304
L_critical_positions_21259	23	36	0.638889
L_critical_positions_22973	14	27	0.518519
L_critical_positions_22974	39	50	0.78
L_critical_positions_22975	19	29	0.655172
L_critical_positions_24973	23	29	0.793103
L_critical_positions_24974	16	27	0.592593
L_critical_positions_25546	6	13	0.461538
L_critical_positions_26403	7	27	0.259259
L_critical_positions_26404	16	34	0.470588
L_critical_positions_27547	31	35	0.885714
L_critical_positions_27833	17	45	0.377778
L_critical_positions_27834	28	50	0.56
L_critical_positions_31946	12	33	0.363636
L_critical_positions_31947	24	56	0.428571
L_critical_positions_32613	4	12	0.333333
L_critical_positions_32614	6	19	0.315789
L_critical_positions_33281	5	14	0.357143
L_critical_positions_34519	4	17	0.235294
L_critical_positions_34520	31	60	0.516667
L_critical_positions_35091	83	111	0.747748
L_critical_positions_35092	85	110	0.772727
L_critical_positions_35948	29	40	0.725
L_critical_positions_35949	21	43	0.488372
L_critical_positions_36710	22	54	0.407407
L_critical_positions_39376	26	52	0.5
L_critical_positions_39662	4	21	0.190476
L_critical_positions_40709	44	95	0.463158
L_critical_positions_40710	38	85	0.447059
L_critical_positions_41376	2	11	0.181818
L_critical_positions_41948	14	24	0.583333
L_critical_positions_41949	10	27	0.37037
L_critical_positions_43472	27	47	0.574468
L_critical_positions_44424	3	11	0.272727
L_critical_positions_44425	9	24	0.375
L_critical_positions_44426	4	12	0.333333
L_critical_positions_45283	12	46	0.26087
L_critical_positions_45284	18	35	0.514286
L_critical_positions_45285	22	39	0.564103
L_critical_positions_46902	3	12	0.25
L_critical_positions_46903	2	14	0.142857
L_critical_positions_46904	24	51	0.470588
L_critical_positions_49284	42	62	0.677419
L_critical_positions_51285	19	117	0.162393
L_critical_positions_51286	10	129	0.0775194
L_critical_positions_51857	11	20	0.55
L_critical_positions_51858	17	73	0.232877
L_critical_positions_52714	13	24	0.541667
L_critical_positions_52715	2	20	0.1
L_critical_positions_54620	13	23	0.565217
L_critical_positions_54907	4	17	0.235294
L_critical_positions_54908	4	15	0.266667
L_critical_positions_55764	4	13	0.307692
L_critical_positions_57956	9	16	0.5625
L_critical_positions_57957	13	22	0.590909
L_critical_positions_59003	18	51	0.352941
L_critical_positions_59289	7	15	0.466667
L_critical_positions_59290	6	11	0.545455
L_critical_positions_60147	4	18	0.222222
L_critical_positions_60148	8	16	0.5
L_critical_positions_60910	4	11	0.363636
L_critical_positions_6095	23	53	0.433962
L_critical_positions_61862	8	16	0.5
L_critical_positions_61863	7	18	0.388889
L_critical_positions_61864	4	13	0.307692
L_critical_positions_62911	72	114	0.631579
L_critical_positions_63577	18	82	0.219512
L_critical_positions_64244	27	46	0.586957
L_critical_positions_64245	22	36	0.611111
L_critical_positions_65578	7	16	0.4375
L_critical_positions_67866	11	23	0.478261
L_critical_positions_69010	29	38	0.763158
L_critical_positions_69011	77	109	0.706422
L_critical_positions_69582	20	87	0.229885
L_critical_positions_69963	20	68	0.294118
L_critical_positions_69964	21	65	0.323077
L_critical_positions_70725	69	94	0.734043
L_critical_positions_72153	38	68	0.558824
L_critical_positions_72154	44	66	0.666667
L_critical_positions_73790	3	22	0.136364
L_critical_positions_74171	8	20	0.4
L_critical_positions_75123	12	26	0.461538
L_critical_positions_75409	11	22	0.5
L_critical_positions_75410	8	14	0.571429
L_critical_positions_75411	8	11	0.727273
L_critical_positions_76552	5	27	0.185185
L_critical_positions_76553	4	18	0.222222
L_critical_positions_7732	15	21	0.714286
L_critical_positions_79316	34	64	0.53125
L_critical_positions_79317	42	82	0.512195
L_critical_positions_80079	8	35	0.228571
L_critical_positions_80841	4	23	0.173913
L_critical_positions_81793	22	75	0.293333
L_critical_positions_82459	2	16	0.125
L_critical_positions_82460	3	15	0.2
L_critical_positions_83221	10	16	0.625
L_critical_positions_84366	5	15	0.333333
L_critical_positions_8494	8	19	0.421053
L_critical_positions_8495	16	24	0.666667
L_critical_positions_8496	8	23	0.347826
L_critical_positions_85032	28	34	0.823529
L_critical_positions_85889	33	38	0.868421
L_critical_positions_85890	25	44	0.568182
L_critical_positions_89033	6	11	0.545455
L_critical_positions_90747	25	78	0.320513
L_critical_positions_90748	20	67	0.298507
L_critical_positions_90749	16	74	0.216216
L_critical_positions_91890	21	91	0.230769
L_critical_positions_91891	20	81	0.246914
L_critical_positions_91892	31	69	0.449275
L_critical_positions_95415	6	12	0.5
L_critical_positions_97701	5	16	0.3125
L_critical_positions_97702	5	20	0.25
L_critical_positions_98558	33	81	0.407407
L_critical_positions_98559	23	69	0.333333
L_critical_positions_99132	4	12	0.333333
