# Supplementary material for: Germline-encoded amino acid-binding motifs drive immunodominant public antibody responses
Source: Science. Author manuscript; Available in PMC 2023 Jun 16. (PMC10273302; doi:10.1126/science.adc9498)
Supplement: Table S10 [file NIHMS1901999-supplement-Table_S10.xlsx]

## Sheet: Sheet1
Table S10. References for PDB structures.
PDB ID	Figure in which it appears	Reference
4HPY	Figure 5D	H.-X. Liao, M. Bonsignori, S. M. Alam, J. S. McLellan, G. D. Tomaras, M. A. Moody, D. M. Kozink, K.-K. Hwang, X. Chen, C.-Y. Tsao, P. Liu, X. Lu, R. J. Parks, D. C. Montefiori, G. Ferrari, J. Pollara, M. Rao, K. K. Peachman, S. Santra, N. L. Letvin, N. Karasavvas, Z.-Y. Yang, K. Dai, M. Pancera, J. Gorman, K. Wiehe, N. I. Nicely, S. Rerks-Ngarm, S. Nitayaphan, J. Kaewkungwal, P. Pitisuttithum, J.…
6PHD	Figure 5D	B. McLeod, K. Miura, S. W. Scally, A. Bosch, N. Nguyen, H. Shin, D. Kim, W. Volkmuth, S. Rämisch, J. A. Chichester, S. Streatfield, C. Woods, W. R. Schief, D. Emerling, C. R. King, J.-P. Julien, Potent antibody lineage against malaria transmission elicited by human vaccination with Pfs25. Nat. Commun. 10, 4328 (2019).
4RIS	Figure 5D	N. I. Nicely, K. Wiehe, T. B. Kepler, F. H. Jaeger, S. M. Dennison, S. Rerks-Ngarm, S. Nitayaphan, P. Pitisuttithum, J. Kaewkungwal, M. L. Robb, R. J. O’Connell, N. L. Michael, J. H. Kim, H.-X. Liao, S. Munir Alam, K.-K. Hwang, M. Bonsignori, B. F. Haynes, Structural analysis of the unmutated ancestor of the HIV-1 envelope V2 region antibody CH58 isolated from an RV144 vaccine efficacy trial vacc…
6KYZ	Figure 5D	B. Meng, K. Lan, J. Xie, R. A. Lerner, I. A. Wilson, B. Yang, Inhibitory antibodies identify unique sites of therapeutic vulnerability in rhinovirus and other enteroviruses. Proc. Natl. Acad. Sci. U. S. A. 117, 13499–13508 (2020).
6AZZ	Figure 5D	S. W. Scally, B. McLeod, A. Bosch, K. Miura, Q. Liang, S. Carroll, S. Reponen, N. Nguyen, E. Giladi, S. Rämisch, V. Yusibov, A. Bradley, F. Lemiale, W. R. Schief, D. Emerling, P. Kellam, C. R. King, J.-P. Julien, Molecular definition of multiple sites of antibody inhibition of malaria transmission-blocking vaccine antigen Pfs25. Nat. Commun. 8, 1568 (2017).
6IEK	Figure 5D	Q. Wang, T. Ma, Y. Wu, Z. Chen, H. Zeng, Z. Tong, F. Gao, J. Qi, Z. Zhao, Y. Chai, H. Yang, G. Wong, Y. Bi, L. Wu, R. Shi, M. Yang, J. Song, H. Jiang, Z. An, J. Wang, T. D. Yilma, Y. Shi, W. J. Liu, M. Liang, C. Qin, G. F. Gao, J. Yan, Neutralization mechanism of human monoclonal antibodies against Rift Valley fever virus. Nat Microbiol. 4, 1231–1241 (2019).
3S37	Figure 5E	M. C. Franklin, E. C. Navarro, Y. Wang, S. Patel, P. Singh, Y. Zhang, K. Persaud, A. Bari, H. Griffith, L. Shen, P. Balderes, P. Kussie, The structural basis for the function of two anti-VEGF receptor 2 antibodies. Structure 19, 1097–1107 (2011).
3UJJ	Figure 5E	M. K. Gorny, J. Sampson, H. Li, X. Jiang, M. Totrov, X.-H. Wang, C. Williams, T. O’Neal, B. Volsky, L. Li, T. Cardozo, P. Nyambi, S. Zolla-Pazner, X.-P. Kong, Human anti-V3 HIV-1 monoclonal antibodies encoded by the VH5-51/VL lambda genes define a conserved antigenic structure. PLoS One 6, e27780 (2011).
6MI2	Figure 5E	S. M. Chin, C. R. Kimberlin, Z. Roe-Zurz, P. Zhang, A. Xu, S. Liao-Chan, D. Sen, A. R. Nager, N. S. Oakdale, C. Brown, F. Wang, Y. Yang, K. Lindquist, Y. A. Yeung, S. Salek-Ardakani, J. Chaparro-Riggers, Structure of the 4-1BB/4-1BBL complex and distinct binding and functional properties of utomilumab and urelumab. Nat. Commun. 9, 4679 (2018).
5EA0	Figure 5E	R. T. Bushey, M. A. Moody, N. L. Nicely, B. F. Haynes, S. M. Alam, S. T. Keir, R. C. Bentley, K. Roy Choudhury, E. B. Gottlin, M. J. Campa, H.-X. Liao, E. F. Patz Jr, A Therapeutic Antibody for Cancer, Derived from Single Human B Cells. Cell Rep. 15, 1505–1513 (2016).
5MES	Figure 5E	J. W. Johannes, S. Bates, C. Beigie, M. A. Belmonte, J. Breen, S. Cao, P. A. Centrella, M. A. Clark, J. W. Cuozzo, C. E. Dumelin, A. D. Ferguson, S. Habeshian, D. Hargreaves, C. Joubran, S. Kazmirski, A. D. Keefe, M. L. Lamb, H. Lan, Y. Li, H. Ma, S. Mlynarski, M. J. Packer, P. B. Rawlins, D. W. Robbins, H. Shen, E. A. Sigel, H. H. Soutter, N. Su, D. M. Troast, H. Wang, K. F. Wickson, C. Wu, Y. Z…
4HPO	Figure 5F	H.-X. Liao, M. Bonsignori, S. M. Alam, J. S. McLellan, G. D. Tomaras, M. A. Moody, D. M. Kozink, K.-K. Hwang, X. Chen, C.-Y. Tsao, P. Liu, X. Lu, R. J. Parks, D. C. Montefiori, G. Ferrari, J. Pollara, M. Rao, K. K. Peachman, S. Santra, N. L. Letvin, N. Karasavvas, Z.-Y. Yang, K. Dai, M. Pancera, J. Gorman, K. Wiehe, N. I. Nicely, S. Rerks-Ngarm, S. Nitayaphan, J. Kaewkungwal, P. Pitisuttithum, J.…
4HWB	Figure 5F	N. T. Redpath, Y. Xu, N. J. Wilson, L. J. Fabri, M. Baca, A. E. Andrews, H. Braley, P. Lu, C. Ireland, R. E. Ernst, A. Woods, G. Forrest, Z. An, D. M. Zaller, W. R. Strohl, C. S. Luo, P. E. Czabotar, T. P. J. Garrett, D. J. Hilton, A. D. Nash, J.-G. Zhang, N. A. Nicola, Production of a human neutralizing monoclonal antibody and its crystal structure in complex with ectodomain 3 of the interleukin…
5MVZ	Figure 5F	W. Stark, V. Seibert., KTI (2017) Structure of a novel, fully Human Fab binding to Interleukin 1-beta doi: 10.2210/pdb5MVZ/pdb
5TZ2	Figure 5F	E. C. Pietsch, J. Dong, R. Cardoso, X. Zhang, D. Chin, R. Hawkins, T. Dinh, M. Zhou, B. Strake, P.-H. Feng, M. Rocca, C. D. Santos, X. Shan, G. Danet-Desnoyers, F. Shi, E. Kaiser, H. J. Millar, S. Fenton, R. Swanson, J. A. Nemeth, R. M. Attar, Anti-leukemic activity and tolerability of anti-human CD47 monoclonal antibodies. Blood Cancer J. 7, e536 (2017).
5WK3	Figure 5F	A. Teplyakov, G. Obmolova, G. L. Gilliland, Structural insights into chemokine CCL17 recognition by antibody M116. Biochem Biophys Rep. 13, 27–31 (2018).
5Y11	Figure 5F	Y. Wu, Y. Zhu, F. Gao, Y. Jiao, B. O. Oladejo, Y. Chai, Y. Bi, S. Lu, M. Dong, C. Zhang, G. Huang, G. Wong, N. Li, Y. Zhang, Y. Li, W.-H. Feng, Y. Shi, M. Liang, R. Zhang, J. Qi, G. F. Gao, Structures of phlebovirus glycoprotein Gn and identification of a neutralizing antibody epitope. Proc. Natl. Acad. Sci. U. S. A. 114, E7564–E7573 (2017).
6Z3P	Figure 5F	K.-Y. A. Huang, D. Zhou, E. E. Fry, A. Kotecha, P.-N. Huang, S.-L. Yang, K.-C. Tsao, Y.-C. Huang, T.-Y. Lin, J. Ren, D. I. Stuart, Structural and functional analysis of protective antibodies targeting the threefold plateau of enterovirus 71. Nat. Commun. 11, 5253 (2020).
5NUZ	Figure 7E	A. Zeltina, S. A. Krumm, M. Sahin, W. B. Struwe, K. Harlos, J. H. Nunberg, M. Crispin, D. D. Pinschewer, K. J. Doores, T. A. Bowden, Convergent immunological solutions to Argentine hemorrhagic fever virus neutralization. Proc. Natl. Acad. Sci. U. S. A. 114, 7031–7036 (2017).
1FBI	Figure 7E	J. Lescar, M. Pellegrini, H. Souchon, D. Tello, R. J. Poljak, N. Peterson, M. Greene, P. M. Alzari, Crystal structure of a cross-reaction complex between Fab F9.13.7 and guinea fowl lysozyme. J. Biol. Chem. 270, 18067–18076 (1995).
3IFP	Figure 7E	G. S. Basi, H. Feinberg, F. Oshidari, J. Anderson, R. Barbour, J. Baker, T. A. Comery, L. Diep, D. Gill, K. Johnson-Wood, A. Goel, K. Grantcharova, M. Lee, J. Li, A. Partridge, I. Griswold-Prenner, N. Piot, D. Walker, A. Widom, M. N. Pangalos, P. Seubert, J. S. Jacobsen, D. Schenk, W. I. Weis, Structural correlates of antibodies associated with acute reversal of amyloid beta-related behavioral de…
2J88	Figure 7E	S. Padavattan, T. Schirmer, M. Schmidt, C. Akdis, R. Valenta, I. Mittermann, L. Soldatova, J. Slater, U. Mueller, Z. Markovic-Housley, Identification of a B-cell epitope of hyaluronidase, a major bee venom allergen, from its crystal structure in complex with a specific Fab. J. Mol. Biol. 368, 742–752 (2007).
3FFD	Figure 7F	W. J. McKinstry, G. Polekhina, H. Diefenbach-Jagger, P. W. M. Ho, K. Sato, E. Onuma, M. T. Gillespie, T. J. Martin, M. W. Parker, Structural basis for antibody discrimination between two hormones that recognize the parathyroid hormone receptor. J. Biol. Chem. 284, 15557–15563 (2009).
3VRL	Figure 7F	Y. Gu, F. Cao, S. Li, Y.A. Yuan, N. Xia, Structure of the HIV-1 capsid protein p24 in complex with the broad-spectrum antibody A10F9 (2012). DOI: 10.2210/pdb3VRL/pdb
7C94	Figure 7F	S. Ogasawara, K. Suzuki, K. Naruchi, S. Nakamura, J. Shimabukuro, N. Tsukahara, M. K. Kaneko, Y. Kato, T. Murata, Crystal structure of an anti-podoplanin antibody bound to a disialylated O-linked glycopeptide. Biochem. Biophys. Res. Commun. 533, 57–63 (2020).
4M48	Figure 7F	A. Penmatsa, K. H. Wang, E. Gouaux, X-ray structure of dopamine transporter elucidates antidepressant mechanism. Nature 503, 85–90 (2013).
7O2Z	Figure 7G	J. Schilz, U. Binder, L. Friedrich, M. Gebauer, C. Lutz, M. Schlapschy, A. Schiefner, A. Skerra, Molecular recognition of structurally disordered Pro/Ala-rich sequences (PAS) by antibodies involves an Ala residue at the hot spot of the epitope. J. Mol. Biol. 433, 167113 (2021).
5LQB	Figure 7G	N. Arenas-Ramirez, C. Zou, S. Popp, D. Zingg, B. Brannetti, E. Wirth, T. Calzascia, J. Kovarik, L. Sommer, G. Zenke, J. Woytschak, C. H. Regnier, A. Katopodis, O. Boyman, Improved cancer immunotherapy by a CD25-mimobody conferring selectivity to human interleukin-2. Sci. Transl. Med. 8, 367ra166 (2016).
1SY6	Figure 7H	L. Kjer-Nielsen, M. A. Dunstone, L. Kostenko, L. K. Ely, T. Beddoe, N. A. Mifsud, A. W. Purcell, A. G. Brooks, J. McCluskey, J. Rossjohn, Crystal structure of the human T cell receptor CD3 epsilon gamma heterodimer complexed to the therapeutic mAb OKT3. Proc. Natl. Acad. Sci. U. S. A. 101, 7675–7680 (2004).
2I9L	Figure 7H	H.-P. Su, J. W. Golden, A. G. Gittis, J. W. Hooper, D. N. Garboczi, Structural basis for the binding of the neutralizing antibody, 7D11, to the poxvirus L1 protein. Virology 368, 331–341 (2007).
3CXD	Figure 7H	J. Du, S. Hou, C. Zhong, Z. Lai, H. Yang, J. Dai, D. Zhang, H. Wang, Y. Guo, J. Ding, Molecular basis of recognition of human osteopontin by 23C3, a potential therapeutic antibody for treatment of rheumatoid arthritis. J. Mol. Biol. 382, 835–842 (2008).
3SGE	Figure 7H	J. C. Pizarro, G. Boulot, G. A. Bentley, K. A. Gómez, J. Hoebeke, M. Hontebeyrie, M. J. Levin, C. R. Smulski, Crystal structure of the complex mAb 17.2 and the C-terminal region of Trypanosoma cruzi P2β protein: implications in cross-reactivity. PLoS Negl. Trop. Dis. 5, e1375 (2011).
2QHR	Figure 7H	J. E. Lee, A. Kuehne, D. M. Abelson, M. L. Fusco, M. K. Hart, E. O. Saphire, Complex of a protective antibody with its Ebola virus GP peptide epitope: unusual features of a V lambda x light chain. J. Mol. Biol. 375, 202–216 (2008).
5TPW	Figure 7H	A. Romero-Hernandez, N. Simorowski, E. Karakas, H. Furukawa, Molecular Basis for Subtype Specificity and High-Affinity Zinc Inhibition in the GluN1-GluN2A NMDA Receptor Amino-Terminal Domain. Neuron 92, 1324–1336 (2016).
1N64	Figure 7H	R. Ménez, M. Bossus, B. H. Muller, G. Sibaï, P. Dalbon, F. Ducancel, C. Jolivet-Reynaud, E. A. Stura, Crystal structure of a hydrophobic immunodominant antigenic site on hepatitis C virus core protein complexed to monoclonal antibody 19D9D6. J. Immunol. 170, 1917–1924 (2003).
5F3B	Figure 7H	J. R. Apgar, M. Mader, R. Agostinelli, S. Benard, P. Bialek, M. Johnson, Y. Gao, M. Krebs, J. Owens, K. Parris, M. St Andre, K. Svenson, C. Morris, L. Tchistiakova, Beyond CDR-grafting: Structure-guided humanization of framework and CDR regions of an anti-myostatin antibody. MAbs 8, 1302–1318 (2016).
4Z0X	figure S14A	S. Rangarajan, S. Shahid, R.A. Mariuzza, Structure of Hepatitis C Virus Envelope glycoprotein E2 antigenic region 434-446 bound to the broadly neutralizing antibody HC26AM (2016). DOI: 10.2210/pdb4Z0X/pdb
6DB5	figure S14A	K.-W. Chan, R. Pan, M. Costa, M. K. Gorny, S. Wang, S. Lu, X.-P. Kong, Structural Comparison of Human Anti-HIV-1 gp120 V3 Monoclonal Antibodies of the Same Gene Usage Induced by Vaccination and Chronic Infection. J. Virol. 92 (2018). doi:10.1128/JVI.00641-18.
4HPY	figure S14A	H.-X. Liao, M. Bonsignori, S. M. Alam, J. S. McLellan, G. D. Tomaras, M. A. Moody, D. M. Kozink, K.-K. Hwang, X. Chen, C.-Y. Tsao, P. Liu, X. Lu, R. J. Parks, D. C. Montefiori, G. Ferrari, J. Pollara, M. Rao, K. K. Peachman, S. Santra, N. L. Letvin, N. Karasavvas, Z.-Y. Yang, K. Dai, M. Pancera, J. Gorman, K. Wiehe, N. I. Nicely, S. Rerks-Ngarm, S. Nitayaphan, J. Kaewkungwal, P. Pitisuttithum, J.…
5ERW	figure S14A	M. Gao, R. Mariuzza, Structure of HCV E2 glycoprotein antigenic Epitope II bound to the broadly neutralizing antibody HC84-26 (2016). DOI: 10.2210/pdb5ERW/pdb
4JZN	figure S14A	T. Krey, A. Meola, Z.-Y. Keck, L. Damier-Piolle, S. K. H. Foung, F. A. Rey, Structural basis of HCV neutralization by human monoclonal antibodies resistant to viral neutralization escape. PLoS Pathog. 9, e1003364 (2013).
3H0T	figure S14A	J. B. Jordan, L. Poppe, M. Haniu, T. Arvedson, R. Syed, V. Li, H. Kohno, H. Kim, P. D. Schnier, T. S. Harvey, L. P. Miranda, J. Cheetham, B. J. Sasu, Hepcidin revisited, disulfide connectivity, dynamics, and structure. J. Biol. Chem. 284, 24155–24167 (2009).
4RIS	figure S14A	N. I. Nicely, K. Wiehe, T. B. Kepler, F. H. Jaeger, S. M. Dennison, S. Rerks-Ngarm, S. Nitayaphan, P. Pitisuttithum, J. Kaewkungwal, M. L. Robb, R. J. O’Connell, N. L. Michael, J. H. Kim, H.-X. Liao, S. Munir Alam, K.-K. Hwang, M. Bonsignori, B. F. Haynes, Structural analysis of the unmutated ancestor of the HIV-1 envelope V2 region antibody CH58 isolated from an RV144 vaccine efficacy trial vacc…
6FY3	figure S14A	C. K. Wibmer, S. I. Richardson, J. Yolitz, C. Cicala, J. Arthos, P. L. Moore, L. Morris, Common helical V1V2 conformations of HIV-1 Envelope expose the α4β7 binding site on intact virions. Nat. Commun. 9, 4489 (2018).
6KYZ	figure S14B	B. Meng, K. Lan, J. Xie, R. A. Lerner, I. A. Wilson, B. Yang, Inhibitory antibodies identify unique sites of therapeutic vulnerability in rhinovirus and other enteroviruses. Proc. Natl. Acad. Sci. U. S. A. 117, 13499–13508 (2020).
6IEB	figure S14B	Q. Wang, T. Ma, Y. Wu, Z. Chen, H. Zeng, Z. Tong, F. Gao, J. Qi, Z. Zhao, Y. Chai, H. Yang, G. Wong, Y. Bi, L. Wu, R. Shi, M. Yang, J. Song, H. Jiang, Z. An, J. Wang, T. D. Yilma, Y. Shi, W. J. Liu, M. Liang, C. Qin, G. F. Gao, J. Yan, Neutralization mechanism of human monoclonal antibodies against Rift Valley fever virus. Nat Microbiol. 4, 1231–1241 (2019).
6B0S	figure S14B	S. W. Scally, R. Murugan, A. Bosch, G. Triller, G. Costa, B. Mordmüller, P. G. Kremsner, B. K. L. Sim, S. L. Hoffman, E. A. Levashina, H. Wardemann, J.-P. Julien, Rare PfCSP C-terminal antibodies induced by live sporozoite vaccination are ineffective against malaria infection. J. Exp. Med. 215, 63–75 (2018).
6A3W	figure S14B	Y. Li, S. Tan, C. Zhang, Y. Chai, M. He, C. W.-H. Zhang, Q. Wang, Z. Tong, K. Liu, Y. Lei, W. J. Liu, Y. Liu, Z. Tian, X. Cao, J. Yan, J. Qi, P. Tien, S. Gao, G. F. Gao, Limited Cross-Linking of 4-1BB by 4-1BB Ligand and the Agonist Monoclonal Antibody Utomilumab. Cell Rep. 25, 909–920.e4 (2018).
5L6Y	figure S14B	B. Popovic, J. Breed, D. G. Rees, M. J. Gardener, L. M. K. Vinall, B. Kemp, J. Spooner, J. Keen, R. Minter, F. Uddin, G. Colice, T. Wilkinson, T. Vaughan, R. D. May, Structural Characterisation Reveals Mechanism of IL-13-Neutralising Monoclonal Antibody Tralokinumab as Inhibition of Binding to IL-13Rα1 and IL-13Rα2. J. Mol. Biol. 429, 208–219 (2017).
6AZZ	figure S14B	S. W. Scally, B. McLeod, A. Bosch, K. Miura, Q. Liang, S. Carroll, S. Reponen, N. Nguyen, E. Giladi, S. Rämisch, V. Yusibov, A. Bradley, F. Lemiale, W. R. Schief, D. Emerling, P. Kellam, C. R. King, J.-P. Julien, Molecular definition of multiple sites of antibody inhibition of malaria transmission-blocking vaccine antigen Pfs25. Nat. Commun. 8, 1568 (2017).
5XWD	figure S14B	T. Matsuda, T. Ito, C. Takemoto, K. Katsura, M. Ikeda, M. Wakiyama, M. Kukimoto-Niino, S. Yokoyama, Y. Kurosawa, M. Shirouzu, Cell-free synthesis of functional antibody fragments to provide a structural basis for antibody-antigen interaction. PLoS One 13, e0193158 (2018).
6IEC	figure S14B	Q. Wang, T. Ma, Y. Wu, Z. Chen, H. Zeng, Z. Tong, F. Gao, J. Qi, Z. Zhao, Y. Chai, H. Yang, G. Wong, Y. Bi, L. Wu, R. Shi, M. Yang, J. Song, H. Jiang, Z. An, J. Wang, T. D. Yilma, Y. Shi, W. J. Liu, M. Liang, C. Qin, G. F. Gao, J. Yan, Neutralization mechanism of human monoclonal antibodies against Rift Valley fever virus. Nat Microbiol. 4, 1231–1241 (2019).
6B08	figure S14B	S. W. Scally, B. McLeod, A. Bosch, K. Miura, Q. Liang, S. Carroll, S. Reponen, N. Nguyen, E. Giladi, S. Rämisch, V. Yusibov, A. Bradley, F. Lemiale, W. R. Schief, D. Emerling, P. Kellam, C. R. King, J.-P. Julien, Molecular definition of multiple sites of antibody inhibition of malaria transmission-blocking vaccine antigen Pfs25. Nat. Commun. 8, 1568 (2017).
6PHD	figure S14B	B. McLeod, K. Miura, S. W. Scally, A. Bosch, N. Nguyen, H. Shin, D. Kim, W. Volkmuth, S. Rämisch, J. A. Chichester, S. Streatfield, C. Woods, W. R. Schief, D. Emerling, C. R. King, J.-P. Julien, Potent antibody lineage against malaria transmission elicited by human vaccination with Pfs25. Nat. Commun. 10, 4328 (2019).
6DFH	figure S14B	J. M. Steichen, Y.-C. Lin, C. Havenar-Daughton, S. Pecetta, G. Ozorowski, J. R. Willis, L. Toy, D. Sok, A. Liguori, S. Kratochvil, J. L. Torres, O. Kalyuzhniy, E. Melzi, D. W. Kulp, S. Raemisch, X. Hu, S. M. Bernard, E. Georgeson, N. Phelps, Y. Adachi, M. Kubitz, E. Landais, J. Umotoy, A. Robinson, B. Briney, I. A. Wilson, D. R. Burton, A. B. Ward, S. Crotty, F. D. Batista, W. R. Schief, A genera…
6IEK	figure S14B	Q. Wang, T. Ma, Y. Wu, Z. Chen, H. Zeng, Z. Tong, F. Gao, J. Qi, Z. Zhao, Y. Chai, H. Yang, G. Wong, Y. Bi, L. Wu, R. Shi, M. Yang, J. Song, H. Jiang, Z. An, J. Wang, T. D. Yilma, Y. Shi, W. J. Liu, M. Liang, C. Qin, G. F. Gao, J. Yan, Neutralization mechanism of human monoclonal antibodies against Rift Valley fever virus. Nat Microbiol. 4, 1231–1241 (2019).
6IEA	figure S14B	Q. Wang, T. Ma, Y. Wu, Z. Chen, H. Zeng, Z. Tong, F. Gao, J. Qi, Z. Zhao, Y. Chai, H. Yang, G. Wong, Y. Bi, L. Wu, R. Shi, M. Yang, J. Song, H. Jiang, Z. An, J. Wang, T. D. Yilma, Y. Shi, W. J. Liu, M. Liang, C. Qin, G. F. Gao, J. Yan, Neutralization mechanism of human monoclonal antibodies against Rift Valley fever virus. Nat Microbiol. 4, 1231–1241 (2019).
6II8	figure S14B	K.-Y. A. Huang, P. Rijal, H. Jiang, B. Wang, L. Schimanski, T. Dong, Y.-M. Liu, P. Chang, M. Iqbal, M.-C. Wang, Z. Chen, R. Song, C.-C. Huang, J.-H. Yang, J. Qi, T.-Y. Lin, A. Li, T. J. Powell, J.-T. Jan, C. Ma, G. F. Gao, Y. Shi, A. R. Townsend, Structure-function analysis of neutralizing antibodies to H7N9 influenza from naturally infected humans. Nat Microbiol. 4, 306–315 (2019).
5UTZ	figure S14B	E. Trotta, P. H. Bessette, S. L. Silveria, L. K. Ely, K. M. Jude, D. T. Le, C. R. Holst, A. Coyle, M. Potempa, L. L. Lanier, K. C. Garcia, N. K. Crellin, I. J. Rondon, J. A. Bluestone, A human anti-IL-2 antibody that potentiates regulatory T cells by a structure-based mechanism. Nat. Med. 24, 1005–1014 (2018).
7JVA	figure S14B	L. Piccoli, Y.-J. Park, M. A. Tortorici, N. Czudnochowski, A. C. Walls, M. Beltramello, C. Silacci-Fregni, D. Pinto, L. E. Rosen, J. E. Bowen, O. J. Acton, S. Jaconi, B. Guarino, A. Minola, F. Zatta, N. Sprugasci, J. Bassi, A. Peter, A. De Marco, J. C. Nix, F. Mele, S. Jovic, B. F. Rodriguez, S. V. Gupta, F. Jin, G. Piumatti, G. Lo Presti, A. F. Pellanda, M. Biggiogero, M. Tarkowski, M. S. Pizzut…
4Z0X	figure S15A	S. Rangarajan, S. Shahid, R.A. Mariuzza, Structure of Hepatitis C Virus Envelope glycoprotein E2 antigenic region 434-446 bound to the broadly neutralizing antibody HC26AM (2016). DOI: 10.2210/pdb4Z0X/pdb
6DB5	figure S15A	K.-W. Chan, R. Pan, M. Costa, M. K. Gorny, S. Wang, S. Lu, X.-P. Kong, Structural Comparison of Human Anti-HIV-1 gp120 V3 Monoclonal Antibodies of the Same Gene Usage Induced by Vaccination and Chronic Infection. J. Virol. 92 (2018). doi:10.1128/JVI.00641-18.
4HPY	figure S15A	H.-X. Liao, M. Bonsignori, S. M. Alam, J. S. McLellan, G. D. Tomaras, M. A. Moody, D. M. Kozink, K.-K. Hwang, X. Chen, C.-Y. Tsao, P. Liu, X. Lu, R. J. Parks, D. C. Montefiori, G. Ferrari, J. Pollara, M. Rao, K. K. Peachman, S. Santra, N. L. Letvin, N. Karasavvas, Z.-Y. Yang, K. Dai, M. Pancera, J. Gorman, K. Wiehe, N. I. Nicely, S. Rerks-Ngarm, S. Nitayaphan, J. Kaewkungwal, P. Pitisuttithum, J.…
5ERW	figure S15A	M. Gao, R. Mariuzza, Structure of HCV E2 glycoprotein antigenic Epitope II bound to the broadly neutralizing antibody HC84-26 (2016). DOI: 10.2210/pdb5ERW/pdb
4JZN	figure S15A	T. Krey, A. Meola, Z.-Y. Keck, L. Damier-Piolle, S. K. H. Foung, F. A. Rey, Structural basis of HCV neutralization by human monoclonal antibodies resistant to viral neutralization escape. PLoS Pathog. 9, e1003364 (2013).
3H0T	figure S15A	J. B. Jordan, L. Poppe, M. Haniu, T. Arvedson, R. Syed, V. Li, H. Kohno, H. Kim, P. D. Schnier, T. S. Harvey, L. P. Miranda, J. Cheetham, B. J. Sasu, Hepcidin revisited, disulfide connectivity, dynamics, and structure. J. Biol. Chem. 284, 24155–24167 (2009).
4RIS	figure S15A	N. I. Nicely, K. Wiehe, T. B. Kepler, F. H. Jaeger, S. M. Dennison, S. Rerks-Ngarm, S. Nitayaphan, P. Pitisuttithum, J. Kaewkungwal, M. L. Robb, R. J. O’Connell, N. L. Michael, J. H. Kim, H.-X. Liao, S. Munir Alam, K.-K. Hwang, M. Bonsignori, B. F. Haynes, Structural analysis of the unmutated ancestor of the HIV-1 envelope V2 region antibody CH58 isolated from an RV144 vaccine efficacy trial vacc…
6FY3	figure S15A	C. K. Wibmer, S. I. Richardson, J. Yolitz, C. Cicala, J. Arthos, P. L. Moore, L. Morris, Common helical V1V2 conformations of HIV-1 Envelope expose the α4β7 binding site on intact virions. Nat. Commun. 9, 4489 (2018).
6XC4	figure S16	M. Yuan, H. Liu, N. C. Wu, C.-C. D. Lee, X. Zhu, F. Zhao, D. Huang, W. Yu, Y. Hua, H. Tien, T. F. Rogers, E. Landais, D. Sok, J. G. Jardine, D. R. Burton, I. A. Wilson, Structural basis of a shared antibody response to SARS-CoV-2. Science 369, 1119–1123 (2020).
7C01	figure S16	R. Shi, C. Shan, X. Duan, Z. Chen, P. Liu, J. Song, T. Song, X. Bi, C. Han, L. Wu, G. Gao, X. Hu, Y. Zhang, Z. Tong, W. Huang, W. J. Liu, G. Wu, B. Zhang, L. Wang, J. Qi, H. Feng, F.-S. Wang, Q. Wang, G. F. Gao, Z. Yuan, J. Yan, A human neutralizing antibody targets the receptor-binding site of SARS-CoV-2. Nature 584, 120–124 (2020).
7BEJ	figure S16	W. Dejnirattisai, D. Zhou, H. M. Ginn, H. M. E. Duyvesteyn, P. Supasa, J. B. Case, Y. Zhao, T. S. Walter, A. J. Mentzer, C. Liu, B. Wang, G. C. Paesen, J. Slon-Campos, C. López-Camacho, N. M. Kafai, A. L. Bailey, R. E. Chen, B. Ying, C. Thompson, J. Bolton, A. Fyfe, S. Gupta, T. K. Tan, J. Gilbert-Jaramillo, W. James, M. Knight, M. W. Carroll, D. Skelly, C. Dold, Y. Peng, R. Levin, T. Dong, A. J.…
7JMO	figure S16	N. C. Wu, M. Yuan, H. Liu, C.-C. D. Lee, X. Zhu, S. Bangaru, J. L. Torres, T. G. Caniels, P. J. M. Brouwer, M. J. van Gils, R. W. Sanders, A. B. Ward, I. A. Wilson, An Alternative Binding Mode of IGHV3-53 Antibodies to the SARS-CoV-2 Receptor Binding Domain. Cell Rep. 33, 108274 (2020).
6O23	figure S16	R. Murugan, S. W. Scally, G. Costa, G. Mustafa, E. Thai, T. Decker, A. Bosch, K. Prieto, E. A. Levashina, J.-P. Julien, H. Wardemann, Evolution of protective human antibodies against Plasmodium falciparum circumsporozoite protein repeat motifs. Nat. Med. 26, 1135–1145 (2020).
