# Supplementary material for: Germline-encoded amino acid-binding motifs drive immunodominant public antibody responses
Source: Science. Author manuscript; Available in PMC 2023 Jun 16. (PMC10273302; doi:10.1126/science.adc9498)
Supplement: Table S11 [file NIHMS1901999-supplement-Table_S11.xlsx]

## Sheet: Table_S11_tab_A
Table S11. Summary of human GRAB motifs. Tab A. GRAB motif interactions observed in PDB Ab-Ag structures for the family of human lambda light chain V gene segments with lysine-specific GRAB motifs.
	IgLV gene	PDB_ID	Antigen_Residue	Interacts_With_SC	Interacts_With_Germline_SC	Antigen_Name	Antigen_type	DDG(complex) when ag residue mutated (kcal/mol)	Fold change in kD (ddG = RTln(Kd_2/Kd_1), T = 310 K, R = 1.9872 cal/K*mol)		Border lysine?	Expected	No. Interacting Residues	Interacting range (>-0.4 A VDW):
	IgLV3-10	6DB5	K305	['Y32', 'D51', 'S66']	['Y32', 'D51', 'S66']	hiv-1 gp120 v3 peptide from ny5 strain	peptide	0.98	4.9078		YES	0.25	8	305-317
	IgLV3-10	4HPY	K169	['Y32', 'D51', 'S66']	['Y32', 'D51', 'S66']	HIV-1 envelope glycoprotein gp160	peptide	1.75	17.1288		NO	0.222222	9	168-177
	2 of 3 unique PDB Ab-Ag structures involving IgLV3-10 feature the lysine GRAB motif interaction.
	IgLV3-25	6PHD	K135	['Y32', 'D51', 'S66']	['Y32', 'D51', 'S66']	Pfs 25 kda ookinete surface antigen	protein	1.72	16.3146
	IgLV3-25	6DFH	K137	['Y32', 'D51', 'S66']	['Y32', 'D51', 'S66']	envelope glycoprotein gp160	protein	1.06	5.58838
	2 of 2 unique PDB Ab-Ag structures involving IgLV3-25 feature the lysine GRAB motif interaction.
	IgLV6-57	6II8	K184	[ 'Y32', 'D51']	[ 'Y32', 'D51']	H7 hemagglutinin from A/Anhui/1/2013 hemagglutinin	protein	2.65	73.827
	IgLV6-57	3H0T	K18	['A30A', 'Y32', 'D51']	['A30A', 'Y32', 'D51']	hepcidin	peptide	1.39	9.54843		NO	0.25	8	5-23
	IgLV6-57	5UTZ	K76	[ 'Y32', 'D51', 'Y91']	[ 'Y32', 'D51']	interleukin-2	protein	1.2	7.0143
	IgLV6-57	7JVA	K378	[ 'Y32', 'D51', 'I66']	[ 'Y32', 'D51', 'I66']	sars-cov-2 spike glycoprotein	protein	1.57	12.7888
	IgLV6-57	4RIS	K168	[ 'Y32', 'D51']	[ 'Y32', 'D51']	HIV-1 Envelope V2 Region	peptide	2.32	43.2085		YES	0.2	10	168-178
	IgLV6-57	6FY3	K168	[ 'D31', 'Y32', 'D51']	[ 'Y32', 'D51']	cap45 HIV-1 Envelope V2 peptide	peptide	2.48	56.0231		YES	0.25	8	168-178
	6 of 9 unique PDB Ab-Ag structures involving IgLV6-57 feature the lysine GRAB motif interaction.
	IgLV3-1	6KYZ	K142	[ 'Y32', 'D51', 'N66']	[ 'Y32', 'D51', 'N66']	HRV14 3C genome polyprotein	protein	3.93	589.656
	IgLV3-1	6IEB	K121	[ 'Y32', 'D51', 'N66']	[ 'Y32', 'D51', 'N66']	RVFV Gn nsmgngc	protein	2.11	30.7272
	IgLV3-1	6B0S	K314	[ 'Y32', 'D51', 'N66']	[ 'Y32', 'D51', 'N66']	circumsporozoite protein	protein	2.34	44.6344
	IgLV3-1	6A3W	K114	[ 'Y32', 'D51', 'N66']	[ 'Y32', 'D51', 'N66']	tumor necrosis factor receptor superfamily member 9	protein	2.36	46.1072
	IgLV3-1	4Z0X	K446	['K31', 'Y32', 'D51', 'N66']	['K31', 'Y32', 'D51', 'N66']	hcv e2 antigen (residues 432-446)	peptide	2.26	39.1986		YES	0.25	8	437-446
	5 of 6 unique PDB Ab-Ag structures involving IgLV3-1 feature the lysine GRAB motif interaction.
	IgLV3-21	5L6Y	K103	['L32', 'D51', 'N66']	[ 'D51', 'N66']	interleukin-13	protein	3.59	339.549
	IgLV3-21	6AZZ	K90	['S32', 'D51', 'N66']	['S32', 'D51', 'N66']	pfs25	protein	2.89	108.996
	IgLV3-21	5XWD	K443	[ 'D51', 'N66']	[ 'D51', 'N66']	epidermal growth factor receptor	protein	2.68	77.5113
	IgLV3-21	6IEC	K121	['S32', 'D51', 'N66']	['S32', 'D51', 'N66']	RVFV Gn nsmgngc	protein	1.71	16.0519
	IgLV3-21	6B08	K90	['S32', 'D51', 'N66']	['S32', 'D51', 'N66']	pfs25	protein	2.64	72.6383
	IgLV3-21	5ERW	K446	['S32', 'D51', 'N66']	['S32', 'D51', 'N66']	hcv e2 glycoprotein epitope ii	peptide	1	5.06975		YES	0.333333	6	439-446
	IgLV3-21	4JZN	K446	['S32', 'D51', 'N66']	['S32', 'D51', 'N66']	Hepatitis C virus (HCV) glycoprotein E2	peptide	2.17	33.8705		YES	0.333333	6	438-446
	7 of 10 unique PDB Ab-Ag structures involving IgLV3-21 feature the lysine GRAB motif interaction.
											Expected # Borders:	2.08889
	IgLV5-37	6IEK	K141	['N32', 'Y51', 'D52C']	['N32', 'Y51', 'D52C']	Rift Valley Fever Virus aminoterminal glycoprotein nsmgngc	protein	1.24	7.48486		Observed # Borders:	6
	IgLV5-37	6IEA	K141	['N32', 'Y51', 'D52C']	['N32', 'Y51', 'D52C']	Rift Valley Fever Virus aminoterminal glycoprotein nsmgngc	protein	0.79	3.60529
	2 of 2 unique PDB Ab-Ag structures involving IgLV5-37 feature the lysine GRAB motif interaction.

## Sheet: Table_S11_tab_B
Table S11. Summary of human GRAB motifs. Tab B. Additional human GRAB motif interactions observed in PDB Ab-Ag structures.
	Ig V gene	PDB_ID	Antigen_Residue	Interacts_With_SC	Interacts_With_Germline_SC	Antigen_Name	Antigen_Type	DDG (complex) when Ag residue mutated (kcal / mol)	Fold change in kD (ddG = RTln(Kd_2/Kd_1), T = 310 K, R = 1.9872 cal/K*mol)
	IgHV3-21	3S37	D257	['S52', 'S52A', 'S53', 'S55', 'Y56']	['S52', 'S52A', 'S53', 'S55', 'Y56']	vascular endothelial growth factor receptor 2	protein	1.74	16.853
	IgHV3-21	6APD	D310	['S52', 'S52A', 'S53', 'S55', 'Y56']	['S52', 'S52A', 'S53', 'S55', 'Y56']	RSV fusion glycoprotein f0,envelope glycoprotein	protein	1.87	20.8126
	IgHV3-21	6B0S	E357	['T52', 'S52A', 'S53', 'S55', 'Y56']	[ 'S52A', 'S53', 'S55', 'Y56']	circumsporozoite protein	protein	2.51	58.8189
	IgHV3-21	6QB6	D313	['S52', 'S52A', 'S53', 'S55', 'Y56']	['S52', 'S52A', 'S53', 'S55', 'Y56']	induced myeloid leukemia cell differentiation protein mcl-1	protein	7.95	402389
	4 of 8 unique PDB Ab-Ag structures involving IgHV3-21 feature the aspartic acid / glutamic acid GRAB motif interaction.
	IgHV5-51	3UJJ	K305	['W33', 'Y52', 'D54', 'D56']	['W33', 'Y52', 'D54', 'D56']	HIV-1 gp120 v3	peptide	1.78	17.9836
	IgHV5-51	4HPO	K178	['W33', 'Y52', 'D54', 'D56', 'Y99']	['W33', 'Y52', 'D54', 'D56']	HIV-1 envelope glycoprotein gp160 v2	peptide	2.25	38.5674
	IgHV5-51	4HWB	R230	['W33', 'Y52', 'D54', 'Y56', 'N97']	['W33', 'Y52', 'D54']	interleukin-13 receptor subunit alpha-1	protein	3.01	132.437
	IgHV5-51	5MVZ	K65	['W33', 'Y52', 'D54', 'D56']	['W33', 'Y52', 'D54', 'D56']	interleukin-1 beta	protein	1.67	15.0428
	IgHV5-51	5TZ2	K56	['W33', 'Y52', 'D54', 'D56']	['W33', 'Y52', 'D54', 'D56']	leukocyte surface antigen cd47	protein	1.31	8.38557
	IgHV5-51	5WK3	K23	['W33', 'D52', 'D54', 'D56', 'R58']	['W33', 'D54', 'D56', 'R58']	c-c motif chemokine 17	protein	1.17	6.6809
	IgHV5-51	5Y11	K288	['W33', 'F52', 'D54', 'D56', 'R58', 'R97']	['W33', 'D54', 'D56', 'R58']	SFTSV GN membrane glycoprotein polyprotein	protein	2.21	36.1427
	IgHV5-51	6Z3P	K79	['W33', 'Y52', 'D56']	['W33', 'Y52', 'D56']	EV71 vp3	protein	0.77	3.49012
	8 of 10 unique PDB Ab-Ag structures involving IgHV5-51 feature the lysine GRAB motif interaction.
	IgHV5-10-1	6MI2	R134	['W33', 'Y52', 'D54', 'Y56']	['W33', 'D54', 'Y56']	tumor necrosis factor receptor superfamily member 9	protein	1.93	22.9417
	1 of 1 unique PDB Ab-Ag structure involving IgHV5-10-1 features the arginine GRAB motif interaction.
	IgKV4-1	5V2A	A160	['Y30A', 'Y32', 'Y92']	['Y30A', 'Y32']	influenza virus hemagglutinin from A/Shanghai/02/2013 (H7N9)	protein
	IgKV4-1	5KW9	H381	['Y30A', 'Y32', 'Y92']	['Y30A', 'Y32']	Norovirus capsid protein vp1	protein	2.63	71.4686
	IgKV4-1	6B5L	P2	['Y30A', 'Y32', 'Y92']	['Y30A', 'Y32']	pfcsp peptide 20	peptide
	IgKV4-1	5ZIA	P236	['Y30A', 'Y32', 'F92']	['Y30A', 'Y32']	phosphorylated tau peptide	peptide
	IgKV4-1	5IJK	P4	['Y30A', 'Y32', 'Y92']	['Y30A', 'Y32']	gliadin peptide pro-leu-gln-pro-glu-gln-pro-phe-pro	peptide
	IgKV4-1	6AZM	P8	['Y30A', 'Y32', 'Y92']	['Y30A', 'Y32']	circumsporozoite protein nanp 5-mer	peptide
	IgKV4-1	7LD1	R408	['Y30A', 'Y32', 'Y92']	['Y30A', 'Y32']	SARS-CoV-2 spike glycoprotein	protein	2.82	97.2888
	IgKV4-1	6B5N	V2	['Y30A', 'Y32', 'Y92']	['Y30A', 'Y32']	pfcsp peptide 25asp	peptide	1.48	11.0505
	8 of 22 unique PDB Ab-Ag structures involving IgKV4-1 feature the proline / histidine / alanine / arginine / valine GRAB motif interaction.
	IgLV1-44	3LZF	K166	['S30B', 'N31', 'W91', 'D93']	['S30B', 'N31']	hemagglutinin, ha1 subunit	protein	2.98	126.142
	IgLV1-44	4WUU	K66	['S30B', 'N31', 'D93']	['S30B', 'N31']	hla class i histocompatibility antigen, a-2 alpha chain	protein	1.02	5.23705
	IgLV1-44	5MES	K308	['S30B', 'N31', 'W91', 'D93']	['S30B', 'N31']	induced myeloid leukemia cell differentiation protein mcl-1homolog	protein	1.6	13.427
	IgLV1-44	6J6Y	K165	[ 'N31', 'W91', 'D93']	[ 'N31']	fibroblast growth factor receptor 4	protein	3.18	174.525
	IgLV1-44	6MEK	R596	[ 'N31', 'D93']	[ 'N31']	e2 glycoprotein	protein	1.14	6.36334
	IgLV1-44	6RCU	N352	[ 'N31', 'W91', 'D93']	[ 'N31']	reticulocyte binding protein homologue 5	protein	1.62	13.8701
	6 of 12 unique PDB Ab-Ag structures involving IgLV1-44 feature the lysine / arginine / asparagine GRAB motif interaction.

## Sheet: Table_S11_tab_C
Table S11. Summary of human GRAB motifs. Tab C. Abbreviated summary of observed and hypothetical human GRAB motifs.
	Human V gene	Antigen_Residue	Antibody_GRAB_motif	Examples
	IgLV3-10	K	['Y32', 'D51', 'S66']	2 of 3 unique PDB Ab-Ag structures involving IgLV3-10 feature the lysine GRAB motif interaction.
	IgLV3-25	K	['Y32', 'D51', 'S66']	2 of 2 unique PDB Ab-Ag structures involving IgLV3-25 feature the lysine GRAB motif interaction.
	IgLV3-16	K	['Y32', 'D51', 'S66']	hypothetical
	IgLV3-27	K	['Y32', 'D51', 'S66']	hypothetical
	IgLV3-22	K	['Y32', 'D51', 'T66']	hypothetical
	IgLV6-57	K	['Y32', 'D51']	6 of 9 unique PDB Ab-Ag structures involving IgLV6-57 feature the lysine GRAB motif interaction.
	IgLV3-1	K	['Y32', 'D51', 'N66']	5 of 6 unique PDB Ab-Ag structures involving IgLV3-1 feature the lysine GRAB motif interaction.
	IgLV3-21	K	['S32', 'D51', 'N66']	7 of 10 unique PDB Ab-Ag structures involving IgLV3-21 feature the lysine GRAB motif interaction.
	IgLV3-9*02	K	['S32', 'D51', 'N66']	hypothetical
	IgLV5-37	K	['N32', 'Y51', 'D52C']	2 of 2 unique PDB Ab-Ag structures involving IgLV5-37 feature the lysine GRAB motif interaction.
	IgLV1-44	K, R, N	['S30B', 'N31', 'W91', 'D93']	6 of 12 unique PDB Ab-Ag structures involving IgLV1-44 feature the lysine / arginine / asparagine GRAB motif interaction.
	IgLV1-47	K, R, N	['S30B', 'N31', 'W91', 'D93']	hypothetical
	IgHV3-21	D, E	['S52', 'S52A', 'S53', 'S55', 'Y56']	4 of 8 unique PDB Ab-Ag structures involving IgHV3-21 feature the aspartic acid / glutamic acid GRAB motif interaction.
	IgHV3-11*03, *05, *06	D, E	['S52', 'S52A', 'S53', 'S55', 'Y56']	hypothetical
	IgHV5-51	K, R	['W33', 'Y52', 'D54', 'D56']	8 of 10 unique PDB Ab-Ag structures involving IgHV5-51 feature the lysine GRAB motif interaction.
	IgHV5-10-1	R	['W33', 'D54', 'Y56']	1 of 1 unique PDB Ab-Ag structure involving IgHV5-10-1 features the arginine GRAB motif interaction.
	IgKV4-1	P, H, A, R, V	['Y30A', 'Y32', 'Y92']	8 of 22 unique PDB Ab-Ag structures involving IgKV4-1 feature the proline / histidine / alanine / arginine / valine GRAB motif interaction.
	IgHV3-53	Y421	['Y33', 'Y52', 'S53']	22 of 24 unique PDB Ab-Ag structures involving IgHV3-53 feature the Y421 GRAB motif interaction.
	IgHV3-66	Y421	['Y33', 'Y52', 'S53']	4 of 8 unique PDB Ab-Ag structures involving IgHV3-66 feature the Y421 GRAB motif interaction.
	IgHV3-53	A475	['F27', 'T28', 'S31', 'N32', 'R94']	22 of 24 unique PDB Ab-Ag structures involving IgHV3-53 feature the A475/Y473 GRAB motif interaction.
		Y473	['S31', 'S53']
	IgHV3-66	A475	['F27', 'T28', 'S31', 'N32', 'R94']	3 of 8 unique PDB Ab-Ag structures involving IgHV3-66 feature the A475/Y473 GRAB motif interaction
		Y473	['S31', 'S53']
	IgHV3-33	N9	['Y32', 'Y52A', 'A95', 'D97']	5 of 19 unique PDB Ab-Ag structures involving IgHV3-33 feature the partially germline-encoded N9 GRAB motif interaction.
	IgKV3-20	Y505	['I2', 'V29', 'S30', 'Y32']	5 of 46 unique PDB Ab-Ag structures involving IgKV3-20 feature the Y505 GRAB motif interaction.
	IGKV1-9	Y505	['I2', 'I29', 'Y32', 'Q90', 'S93']	9-14 of 18 unique PDB Ab-Ag structures involving IgKV1-9 feature the Y505 GRAB motif interaction.

## Sheet: Table_S11_tab_D
Table S11. Summary of human GRAB motifs. Tab D. Recurrent interactions observed in anti-SARS-CoV-2 spike antibodies and anti-circumsporozoite protein antibodies.
	Ig V gene	PDB_ID	Antigen_Residue	Interacts_With_SC	Interacts_With_Germline_SC	Antigen_Name	Antigen_Type	DDG (complex) when Ag residue mutated (kcal / mol)	Fold change in kD (ddG = RTln(Kd_2/Kd_1), T = 310 K, R = 1.9872 cal/K*mol)
	IgHV3-53	6XC2	Y421	['Y33', 'Y52', 'S53']	['Y33', 'Y52', 'S53']	spike protein s1	protein	2.83	98.881
	IgHV3-53	6XC3	Y421	['Y33', 'Y52', 'S53']	['Y33', 'Y52', 'S53']	spike protein s1	protein	3.7	405.93
	IgHV3-53	6XC4	Y421	['Y33', 'Y52', 'S53']	['Y33', 'Y52', 'S53']	spike protein s1	protein	2.5	57.8718
	IgHV3-53	6XCM	Y421	['Y33', 'Y52', 'S53']	['Y33', 'Y52', 'S53']	spike glycoprotein	protein	3.08	148.375
	IgHV3-53	6XE1	Y421	['Y33', 'Y52', 'S53']	['Y33', 'Y52', 'S53']	spike protein s1	protein	2.32	43.2085
	IgHV3-53	7BEI	Y421	['Y33', 'Y52', 'S53']	['Y33', 'Y52', 'S53']	spike glycoprotein	protein	2.49	56.94
	IgHV3-53	7BZ5	Y421	['Y33', 'Y52', 'S53']	['Y33', 'Y52', 'S53']	spike protein s1	protein	3.5	293.396
	IgHV3-53	7CH4	Y421	['Y33', 'Y52', 'S53']	['Y33', 'Y52', 'S53']	spike glycoprotein	protein	2.73	84.0648
	IgHV3-53	7CHB	Y421	['Y33', 'Y52', 'S53']	['Y33', 'Y52', 'S53']	sars-cov-2 receptor binding domain	protein	2.36	46.1072
	IgHV3-53	7CHC	Y421	['Y33', 'Y52', 'S53']	['Y33', 'Y52', 'S53']	spike glycoprotein	protein	2.36	46.1072
	IgHV3-53	7CHE	Y421	['Y33', 'Y52', 'S53']	['Y33', 'Y52', 'S53']	sars-cov-2 receptor binding domain	protein	2.12	31.23
	IgHV3-53	7CJF	Y421	['Y33', 'Y52', 'S53']	['Y33', 'Y52', 'S53']	spike glycoprotein	protein	2.42	50.8239
	IgHV3-53	7JMO	Y421	['Y33', 'Y52', 'S53']	['Y33', 'Y52', 'S53']	spike protein s1	protein	2.79	92.6645
	IgHV3-53	7K8M	Y421	['Y33', 'Y52', 'S53']	['Y33', 'Y52', 'S53']	surface glycoprotein	protein	3.18	174.525
	IgHV3-53	7KFV	Y421	['Y33', 'Y52', 'S53']	['Y33', 'Y52', 'S53']	surface glycoprotein	protein	3.06	143.635
	IgHV3-53	7KFW	Y421	['Y33', 'Y52', 'S53']	['Y33', 'Y52', 'S53']	surface glycoprotein	protein	3.76	447.456
	IgHV3-53	7KFX	Y421	['Y33', 'Y52', 'S53']	['Y33', 'Y52', 'S53']	surface glycoprotein	protein	2.16	33.3251
	IgHV3-53	7KFY	Y421	['Y33', 'Y52', 'S53']	['Y33', 'Y52', 'S53']	surface glycoprotein	protein	2.27	39.8401
	IgHV3-53	7KMH	Y421	['Y33', 'Y52', 'S53']	['Y33', 'Y52', 'S53']	spike protein s1	protein	3.99	649.977
	IgHV3-53	7KMI	Y421	['Y33', 'Y52', 'P53']	['Y33', 'Y52']	spike protein s1	protein	2.6	68.0716
	IgHV3-53	7KN6	Y421	['Y33', 'Y52', 'S53']	['Y33', 'Y52', 'S53']	spike protein s1	protein	4.78	2343.35
	IgHV3-53	7KS9	Y421	['Y33', 'Y52', 'S53']	['Y33', 'Y52', 'S53']	spike glycoprotein	protein	2.85	102.144
	22 of 24 unique PDB Ab-Ag structures involving IgHV3-53 feature the Y421 GRAB motif interaction.
	IgHV3-66	7B3O	Y421	['Y33', 'Y52', 'S53', 'G54']	['Y33', 'Y52', 'S53', 'G54']	surface glycoprotein	protein	2.48	56.0231
	IgHV3-66	7C01	Y421	['Y33', 'Y52', 'S53']	['Y33', 'Y52', 'S53']	sars-cov-2 spike protein s1	protein	3.54	313.079
	IgHV3-66	7CDI	Y421	['Y33', 'Y52', 'S53']	['Y33', 'Y52', 'S53']	spike protein s1	protein	2.51	58.8189
	IgHV3-66	7ND3	Y421	['Y33', 'Y52', 'S53']	['Y33', 'Y52', 'S53']	spike glycoprotein	protein	2.74	85.4406
	4 of 8 unique PDB Ab-Ag structures involving IgHV3-66 feature the Y421 GRAB motif interaction
	IgHV3-53	6XC2	A475	['L27', 'T28', 'S31', 'N32', 'R94']	[ 'T28', 'S31', 'N32', 'R94']	spike protein s1	protein
	IgHV3-53	6XC3	A475	['L27', 'T28', 'S31', 'N32', 'R94']	[ 'T28', 'S31', 'N32', 'R94']	spike protein s1	protein
	IgHV3-53	6XC4	A475	['F27', 'T28', 'S31', 'N32', 'R94']	['F27', 'T28', 'S31', 'N32', 'R94']	spike protein s1	protein
	IgHV3-53	6XCM	A475	[ 'T28', 'N32']	[ 'T28', 'N32']	spike glycoprotein	protein
	IgHV3-53	6XE1	A475	[ 'I28', 'S31', 'N32', 'R94']	[ 'S31', 'N32', 'R94']	spike protein s1	protein
	IgHV3-53	7BEI	A475	[. 'T28', 'S31', 'N32', 'R94']	[ 'T28', 'S31', 'N32', 'R94']	spike glycoprotein	protein
	IgHV3-53	7BZ5	A475	['F27', 'I28', 'S31', 'N32', 'R94']	['F27', 'S31', 'N32', 'R94']	spike protein s1	protein
	IgHV3-53	7CH4	A475	[ 'S31', 'N32', 'R94']	[ 'S31', 'N32', 'R94']	spike glycoprotein	protein
	IgHV3-53	7CHB	A475	[ 'T28', 'S31', 'N32', 'R94']	[ 'T28', 'S31', 'N32', 'R94']	sars-cov-2 receptor binding domain	protein
	IgHV3-53	7CHC	A475	['F27', 'R31', 'N32', 'R94']	['F27', 'N32', 'R94']	spike glycoprotein	protein
	IgHV3-53	7CHE	A475	[ 'T28', 'S31', 'N32']	[ 'T28', 'S31', 'N32']	sars-cov-2 receptor binding domain	protein
	IgHV3-53	7CJF	A475	[ 'I28', 'S31', 'N32', 'R94']	[ 'S31', 'N32', 'R94']	spike glycoprotein	protein
	IgHV3-53	7JMO	A475	['F27', 'T28', 'S31', 'N32', 'R94']	['F27', 'T28', 'S31', 'N32', 'R94']	spike protein s1	protein
	IgHV3-53	7K8M	A475	[ 'I28', 'S31', 'N32']	[ 'S31', 'N32']	surface glycoprotein	protein
	IgHV3-53	7KFV	A475	['F27', 'T28', 'S31', 'N32', 'R94']	['F27', 'T28', 'S31', 'N32', 'R94']	surface glycoprotein	protein
	IgHV3-53	7KFW	A475	['F27', 'T28', 'S31', 'N32', 'R94']	['F27', 'T28', 'S31', 'N32', 'R94']	surface glycoprotein	protein
	IgHV3-53	7KFX	A475	['F27', 'T28', 'N31', 'N32', 'R94']	['F27', 'T28', 'N32', 'R94']	surface glycoprotein	protein
	IgHV3-53	7KFY	A475	['F27', 'T28', 'S31', 'N32', 'R94']	['F27', 'T28', 'S31', 'N32', 'R94']	surface glycoprotein	protein
	IgHV3-53	7KMH	A475	['L27', 'T28', 'S31', 'N32', 'R94']	[ 'T28', 'S31', 'N32', 'R94']	spike protein s1	protein
	IgHV3-53	7KMI	A475	['F27', 'T28', 'S31', 'N32', 'R94']	['F27', 'T28', 'S31', 'N32', 'R94']	spike protein s1	protein
	IgHV3-53	7KN6	A475	['F27', 'T28', 'S31', 'N32', 'R94']	['F27', 'T28', 'S31', 'N32', 'R94']	spike protein s1	protein
	IgHV3-53	7KS9	A475	['F27', 'T28', 'S31', 'N32', 'R94']	['F27', 'T28', 'S31', 'N32', 'R94']	spike glycoprotein	protein
	22 of 24 unique PDB Ab-Ag structures involving IgHV3-53 feature the A475/Y473 GRAB motif interaction.
	IgHV3-53	6XC2	Y473	['S31', 'S53']	['S31', 'S53']	spike protein s1	protein	1.38	9.39468
	IgHV3-53	6XC3	Y473	['S31', 'S53']	['S31', 'S53']	spike protein s1	protein	1.47	10.8725
	IgHV3-53	6XC4	Y473	['S31', 'S53']	['S31', 'S53']	spike protein s1	protein	1.61	13.6467
	IgHV3-53	6XCM	Y473	['S31', 'Y33', 'S53']	['S31', 'Y33', 'S53']	spike glycoprotein	protein	1.48	11.0505
	IgHV3-53	6XE1	Y473	['S31', 'S53']	['S31', 'S53']	spike protein s1	protein	1.17	6.6809
	IgHV3-53	7BEI	Y473	['S31', 'S53']	['S31', 'S53']	spike glycoprotein	protein	0.55	2.44198
	IgHV3-53	7BZ5	Y473	['S31', 'S53']	['S31', 'S53']	spike protein s1	protein	0.55	2.44198
	IgHV3-53	7CH4	Y473	['S31', 'S53']	['S31', 'S53']	spike glycoprotein	protein	0.38	1.85308
	IgHV3-53	7CHB	Y473	['S31', 'S53']	['S31', 'S53']	sars-cov-2 receptor binding domain	protein	1.49	11.2313
	IgHV3-53	7CHC	Y473	['R31', 'S53']	[ 'S53']	spike glycoprotein	protein	1.75	17.1288
	IgHV3-53	7CHE	Y473	['S31', 'S53']	['S31', 'S53']	sars-cov-2 receptor binding domain	protein	0.55	2.44198
	IgHV3-53	7CJF	Y473	['S31', 'S53']	['S31', 'S53']	spike glycoprotein	protein	2.69	78.7798
	IgHV3-53	7JMO	Y473	['S31', 'S53']	['S31', 'S53']	spike protein s1	protein	0.58	2.56385
	IgHV3-53	7K8M	Y473	['S31', 'S53']	['S31', 'S53']	surface glycoprotein	protein	0.48	2.17968
	IgHV3-53	7KFV	Y473	['S31', 'S53']	['S31', 'S53']	surface glycoprotein	protein	0.56	2.48195
	IgHV3-53	7KFW	Y473	['S31', 'S53']	['S31', 'S53']	surface glycoprotein	protein	1.48	11.0505
	IgHV3-53	7KFX	Y473	['N31', 'S53']	[ 'S53']	surface glycoprotein	protein	1.6	13.427
	IgHV3-53	7KFY	Y473	['S31', 'S53']	['S31', 'S53']	surface glycoprotein	protein	2.13	31.7411
	IgHV3-53	7KMH	Y473	['S31', 'S53']	['S31', 'S53']	spike protein s1	protein	0.62	2.73585
	IgHV3-53	7KMI	Y473	['S31', 'P53']	['S31']	spike protein s1	protein	0.73	3.2707
	IgHV3-53	7KN6	Y473	['S31', 'S53']	['S31', 'S53']	spike protein s1	protein	1.07	5.67984
	IgHV3-53	7KS9	Y473	['S31']	['S31']	spike glycoprotein	protein	0.45	2.07608
	22 of 24 unique PDB Ab-Ag structures involving IgHV3-53 feature the A475/Y473 GRAB motif interaction.
	IgHV3-66	7B3O	A475	['L27', 'T28', 'S31', 'N32', 'R94']	[ 'T28', 'S31', 'N32', 'R94']	surface glycoprotein	protein
	IgHV3-66	7C01	A475	['F27', 'T28', 'S31', 'N32', 'R94']	['F27', 'T28', 'S31', 'N32', 'R94']	sars-cov-2 spike protein s1	protein
	IgHV3-66	7CDI	A475	['I27', 'T28', 'S31', 'N32', 'R94']	[ 'T28', 'S31', 'N32', 'R94']	spike protein s1	protein
	3 of 8 unique PDB Ab-Ag structures involving IgHV3-66 feature the A475/Y473 GRAB motif interaction
	IgHV3-66	7B3O	Y473	['S31', 'S53']	['S31', 'S53']	surface glycoprotein	protein	0.5	2.25161
	IgHV3-66	7C01	Y473	['S31', 'S53']	['S31', 'S53']	spike protein s1	protein	1.54	12.1809
	IgHV3-66	7CDI	Y473	['S31', 'S53']	['S31', 'S53']	sars-cov-2 spike protein s1	protein	1.15	6.46748
	3 of 8 unique PDB Ab-Ag structures involving IgHV3-66 feature the A475/Y473 GRAB motif interaction
	IgHV3-33	6O23	N9	['Y32', 'Y52A', 'A95', 'D97']	['Y32', 'Y52A']	circumsporozoite protein	peptide	2.09	29.7456
	IgHV3-33	6O25	N9	['Y32', 'Y52A', 'A95']	['Y32', 'Y52A']	circumsporozoite protein	protein, peptide	1.8	18.577
	IgHV3-33	6O24	N9	['Y32', 'Y52A', 'D95', 'H97', 'W100G']	['Y32', 'Y52A']	circumsporozoite protein	peptide	6.44	34682.9
	IgHV3-33	6D01	N9	['Y32', 'Y52A', 'V95', 'D97']	['Y32', 'Y52A']	nanp5	peptide	3.74	433.163
	IgHV3-33	6D0X	N9	['Y32', 'Y52A', 'V95']	['Y32', 'Y52A']	nanp3	peptide	1.6	13.427
	5 of 19 unique PDB Ab-Ag structures involving IgHV3-33 feature the partially germline-encoded N9 GRAB motif interaction.
	IgKV3-20	6XC7	Y505	['I2', 'V29', 'S30', 'Y32', 'S93']	['I2', 'V29', 'S30', 'Y32']	spike protein s1	protein	3.19	177.381
	IgKV3-20	6XE1	Y505	[ 'V29', 'S30', 'Y32', 'S93']	[ 'V29', 'S30', 'Y32']	spike protein s1	protein	4.06	728.193
	IgKV3-20	7CDI	Y505	['I2', 'V29', 'S30', 'Q90']	['I2', 'V29', 'S30', 'Q90']	spike protein s1	protein	2.76	88.26
	IgKV3-20	7CHC	Y505	[ 'V29', 'S30', 'F32', 'S93']	[ 'V29', 'S30']	spike glycoprotein	protein	3.67	386.636
	IgKV3-20	7JMO	Y505	['I2', 'V29', 'S30', 'Y32', 'S93']	['I2', 'V29', 'S30', 'Y32']	spike protein s1	protein	3.35	229.988
	5 of 46 unique PDB Ab-Ag structures involving IgKV3-20 feature the germline-encoded Y505 GRAB motif interaction
	IGKV1-9	6XC3	Y505	['I2', 'I29', 'Y32', 'Q90']	['I2', 'I29', 'Y32', 'Q90']	spike protein s1	protein	8.53	1.03166e+06
	IGKV1-9	7B3O	Y505	['I2', 'I29', 'Y32', 'Q90', 'S93']	['I2', 'I29', 'Y32', 'Q90']	surface glycoprotein	protein	8.31	721840
	IGKV1-9	7BEJ	Y505	['I2', 'I29', 'Y32', 'Q90', 'N92', 'S93']	['I2', 'I29', 'Y32', 'Q90']	spike glycoprotein	protein	6.43	34124.5
	IGKV1-9	7BEM	Y505	['I2', 'I29', 'Y32', 'Q90', 'N92', 'S93']	['I2', 'I29', 'Y32', 'Q90']	spike glycoprotein	protein	7.99	429383
	IGKV1-9	7BZ5	Y505	['I2', 'I29', 'Y32', 'Q90', 'S93']	['I2', 'I29', 'Y32', 'Q90']	spike protein s1	protein	6.32	28544.2
	IGKV1-9	7CH4	Y505	[ 'I29', 'Q90']	[ 'I29', 'Q90']	spike glycoprotein	protein	2.59	66.9755
	IGKV1-9	7CHE	Y505	['I2', 'I29', 'Q90', 'S93']	['I2', 'I29', 'Q90']	sars-cov-2 receptor binding domain	protein	1.35	8.94813
	IGKV1-9	7KFV	Y505	['I2', 'I92', 'S93']	['I2']	surface glycoprotein	protein	3.97	629.213
	IGKV1-9	7KFW	Y505	['I2', 'Q27', 'N92', 'S93']	['I2', 'Q27']	surface glycoprotein	protein	2.39	48.4082
	IGKV1-9	7KFX	Y505	['I2', 'E27', 'N92', 'S93']	['I2']	surface glycoprotein	protein	2.66	75.0352
	IGKV1-9	7KFY	Y505	['I2', 'Q27', 'N92']	['I2', 'Q27']	surface glycoprotein	protein	2.17	33.8705
	IGKV1-9	7ND5	Y505	['I2', 'I29', 'Y32', 'Q90', 'S93']	['I2', 'I29', 'Y32', 'Q90']	spike glycoprotein	protein	8.54	1.04855e+06
	IGKV1-9	7ND6	Y505	['I2', 'I29', 'Y32', 'Q90', 'S93']	['I2', 'I29', 'Y32', 'Q90']	spike glycoprotein	protein	3.67	386.636
	IGKV1-9	7NEH	Y505	['I2', 'I29', 'Y32', 'Q90', 'N92', 'S93']	['I2', 'I29', 'Y32', 'Q90']	spike glycoprotein	protein	7.99	429383
	9-14 of 18 unique PDB Ab-Ag structures involving IgKV1-9 feature the Y505 GRAB motif interaction.
