# Supplementary material for: Germline-encoded amino acid-binding motifs drive immunodominant public antibody responses
Source: Science. Author manuscript; Available in PMC 2023 Jun 16. (PMC10273302; doi:10.1126/science.adc9498)
Supplement: Table S12 [file NIHMS1901999-supplement-Table_S12.csv]

Table S12. Sequences and annotations for the SARS-CoV-2 public epitope saturating mutagenesis library.
	50bp	BC	Fragment ID	GC_content_final	GC_impossible	Translation check	adapter_group	duplicated	duplicated_RBD	duplicated_cov	duplicated_internal	duplicated_lib	duplicated_sat_mut	duplicated_vir3	epitope_end	epitope_start	fragment_nt_starting_sequence	has_x	is_unique	location_subcluster_id	meets_uniqueness_cutoff	mut_aa	nt_seq_GC_low	nt_seq_rare_removed	nt_seq_restriction_removed	nt_seq_restriction_removed_with_adapt	nt_seq_with_adaptors	original_epitope_sequence	original_peptide_sequence	peptide_end	peptide_mut_position	peptide_mut_seq	peptide_start	restrict_remain	seq_bp	wt_aa
0	GGCAGTCCTATTTCCGAGCATGATTACCAGATTGGTGGTTACACCGAAAA	1	1.4_ORF3.T.0.G	0.493333333	FALSE	TRUE	Sat_mut_A	FALSE		FALSE		FALSE		FALSE	192	183	GGCAGTCCTATTTCCGAGCATGACTACCAGATTGGTGGGTACACCGAAAAGTGGGAATCCGGGGTGAAGGACTGT	FALSE		1.4_ORF3		G	GGCAGTCCTATTTCCGAGCATGATTACCAGATTGGTGGTTACACCGAAAAATGGGAATCCGGGGTGAAGGACTGT	GGCAGTCCTATTTCCGAGCATGACTACCAGATTGGTGGGTACACCGAAAAGTGGGAATCCGGGGTGAAGGACTGT	GGCAGTCCTATTTCCGAGCATGATTACCAGATTGGTGGTTACACCGAAAAATGGGAATCCGGGGTGAAGGACTGT	GGCAGTCCTATTTCCGAGCATGATTACCAGATTGGTGGTTACACCGAAAAATGGGAATCCGGGGTGAAGGACTGT	GAATTCCGCTGCGTGGCAGTCCTATTTCCGAGCATGATTACCAGATTGGTGGTTACACCGAAAAATGGGAATCCGGGGTGAAGGACTGTCAGGGAAGAGCTCG	YQIGGYTEK	TSPISEHDYQIGGYTEKWESGVKDC	200	0	GSPISEHDYQIGGYTEKWESGVKDC	175	FALSE		T
1	ATGTCACCAATCTCAGAGCATGACTACCAGATCGGTGGTTACACCGAGAA	1	1.4_ORF3.T.0.M	0.48	FALSE	TRUE	Sat_mut_A	FALSE		FALSE		FALSE		FALSE	192	183	ATGTCACCAATCTCAGAGCATGACTACCAGATCGGTGGTTACACCGAGAAGTGGGAATCAGGTGTCAAAGATTGC	FALSE		1.4_ORF3		M	ATGTCACCAATCTCAGAGCATGACTACCAGATCGGTGGTTACACCGAGAAGTGGGAATCAGGTGTCAAAGATTGC	ATGTCACCAATCTCAGAGCATGACTACCAGATCGGTGGTTACACCGAGAAGTGGGAATCAGGTGTCAAAGATTGC	ATGTCACCAATCTCAGAGCATGACTACCAGATCGGTGGTTACACCGAGAAGTGGGAATCAGGTGTCAAAGATTGC	ATGTCACCAATCTCAGAGCATGACTACCAGATCGGTGGTTACACCGAGAAGTGGGAATCAGGTGTCAAAGATTGC	GAATTCCGCTGCGTATGTCACCAATCTCAGAGCATGACTACCAGATCGGTGGTTACACCGAGAAGTGGGAATCAGGTGTCAAAGATTGCCAGGGAAGAGCTCG	YQIGGYTEK	TSPISEHDYQIGGYTEKWESGVKDC	200	0	MSPISEHDYQIGGYTEKWESGVKDC	175	FALSE		T
2	TTCTCACCTATTAGTGAGCATGACTACCAAATTGGTGGCTACACCGAAAA	1	1.4_ORF3.T.0.F	0.466666667	FALSE	TRUE	Sat_mut_A	FALSE		FALSE		FALSE		FALSE	192	183	TTCTCACCTATTAGTGAGCATGACTACCAAATTGGTGGCTACACCGAAAAGTGGGAAAGCGGCGTCAAAGACTGT	FALSE		1.4_ORF3		F	TTCTCACCTATTAGTGAGCATGACTACCAAATTGGTGGCTACACCGAAAAGTGGGAAAGCGGCGTCAAAGACTGT	TTCTCACCTATTAGTGAGCATGACTACCAAATTGGTGGCTACACCGAAAAGTGGGAAAGCGGCGTCAAAGACTGT	TTCTCACCTATTAGTGAGCATGACTACCAAATTGGTGGCTACACCGAAAAGTGGGAAAGCGGCGTCAAAGACTGT	TTCTCACCTATTAGTGAGCATGACTACCAAATTGGTGGCTACACCGAAAAGTGGGAAAGCGGCGTCAAAGACTGT	GAATTCCGCTGCGTTTCTCACCTATTAGTGAGCATGACTACCAAATTGGTGGCTACACCGAAAAGTGGGAAAGCGGCGTCAAAGACTGTCAGGGAAGAGCTCG	YQIGGYTEK	TSPISEHDYQIGGYTEKWESGVKDC	200	0	FSPISEHDYQIGGYTEKWESGVKDC	175	FALSE		T
3	AAGTCCCCTATTAGTGAGCATGACTATCAAATCGGTGGGTATACCGAAAA	1	1.4_ORF3.T.0.K	0.453333333	FALSE	TRUE	Sat_mut_A	FALSE		FALSE		FALSE		FALSE	192	183	AAGTCCCCTATTAGTGAGCATGACTATCAAATCGGGGGGTATACCGAAAAATGGGAAAGCGGTGTGAAGGACTGT	FALSE		1.4_ORF3		K	AAGTCCCCTATTAGTGAGCATGACTATCAAATCGGGGGGTATACCGAAAAATGGGAAAGCGGTGTGAAGGACTGT	AAGTCCCCTATTAGTGAGCATGACTATCAAATCGGGGGGTATACCGAAAAATGGGAAAGCGGTGTGAAGGACTGT	AAGTCCCCTATTAGTGAGCATGACTATCAAATCGGTGGGTATACCGAAAAATGGGAAAGCGGTGTGAAGGACTGT	AAGTCCCCTATTAGTGAGCATGACTATCAAATCGGTGGGTATACCGAAAAATGGGAAAGCGGTGTGAAGGACTGT	GAATTCCGCTGCGTAAGTCCCCTATTAGTGAGCATGACTATCAAATCGGTGGGTATACCGAAAAATGGGAAAGCGGTGTGAAGGACTGTCAGGGAAGAGCTCG	YQIGGYTEK	TSPISEHDYQIGGYTEKWESGVKDC	200	0	KSPISEHDYQIGGYTEKWESGVKDC	175	FALSE		T
4	CGCTCACCAATTTCCGAACATGATTACCAAATCGGTGGCTACACTGAGAA	1	1.4_ORF3.T.0.R	0.493333333	FALSE	TRUE	Sat_mut_A	FALSE		FALSE		FALSE		FALSE	192	183	CGCTCACCAATTTCCGAACATGATTACCAGATCGGGGGCTACACTGAGAAGTGGGAGTCCGGCGTGAAGGATTGT	FALSE		1.4_ORF3		R	CGCTCACCAATTTCCGAACATGATTACCAAATCGGTGGCTACACTGAGAAATGGGAGTCCGGCGTGAAGGATTGT	CGCTCACCAATTTCCGAACATGATTACCAGATCGGGGGCTACACTGAGAAGTGGGAGTCCGGCGTGAAGGATTGT	CGCTCACCAATTTCCGAACATGATTACCAAATCGGTGGCTACACTGAGAAATGGGAGTCCGGCGTGAAGGATTGT	CGCTCACCAATTTCCGAACATGATTACCAAATCGGTGGCTACACTGAGAAATGGGAGTCCGGCGTGAAGGATTGT	GAATTCCGCTGCGTCGCTCACCAATTTCCGAACATGATTACCAAATCGGTGGCTACACTGAGAAATGGGAGTCCGGCGTGAAGGATTGTCAGGGAAGAGCTCG	YQIGGYTEK	TSPISEHDYQIGGYTEKWESGVKDC	200	0	RSPISEHDYQIGGYTEKWESGVKDC	175	FALSE		T
5	CAGTCTCCTATTTCTGAACACGATTATCAGATTGGTGGGTATACCGAAAA	1	1.4_ORF3.T.0.Q	0.44	FALSE	TRUE	Sat_mut_A	FALSE		FALSE		FALSE		FALSE	192	183	CAGTCTCCTATTTCTGAACACGATTATCAGATTGGTGGGTATACCGAAAAATGGGAGTCTGGCGTCAAGGATTGT	FALSE		1.4_ORF3		Q	CAGTCTCCTATTTCTGAACACGATTATCAGATTGGTGGGTATACCGAAAAATGGGAGTCTGGCGTCAAGGATTGT	CAGTCTCCTATTTCTGAACACGATTATCAGATTGGTGGGTATACCGAAAAATGGGAGTCTGGCGTCAAGGATTGT	CAGTCTCCTATTTCTGAACACGATTATCAGATTGGTGGGTATACCGAAAAATGGGAGTCTGGCGTCAAGGATTGT	CAGTCTCCTATTTCTGAACACGATTATCAGATTGGTGGGTATACCGAAAAATGGGAGTCTGGCGTCAAGGATTGT	GAATTCCGCTGCGTCAGTCTCCTATTTCTGAACACGATTATCAGATTGGTGGGTATACCGAAAAATGGGAGTCTGGCGTCAAGGATTGTCAGGGAAGAGCTCG	YQIGGYTEK	TSPISEHDYQIGGYTEKWESGVKDC	200	0	QSPISEHDYQIGGYTEKWESGVKDC	175	FALSE		T
6	GTGTCTCCTATTTCTGAGCATGATTATCAAATTGGGGGTTACACTGAAAA	1	1.4_ORF3.T.0.V	0.44	FALSE	TRUE	Sat_mut_A	FALSE		FALSE		FALSE		FALSE	192	183	GTGTCTCCTATTTCTGAGCATGATTATCAAATTGGGGGTTACACTGAAAAGTGGGAGAGCGGTGTTAAGGACTGT	FALSE		1.4_ORF3		V	GTGTCTCCTATTTCTGAGCATGATTATCAAATTGGGGGTTACACTGAAAAGTGGGAGAGCGGTGTTAAGGACTGT	GTGTCTCCTATTTCTGAGCATGATTATCAAATTGGGGGTTACACTGAAAAGTGGGAGAGCGGTGTTAAGGACTGT	GTGTCTCCTATTTCTGAGCATGATTATCAAATTGGGGGTTACACTGAAAAGTGGGAGAGCGGTGTTAAGGACTGT	GTGTCTCCTATTTCTGAGCATGATTATCAAATTGGGGGTTACACTGAAAAGTGGGAGAGCGGTGTTAAGGACTGT	GAATTCCGCTGCGTGTGTCTCCTATTTCTGAGCATGATTATCAAATTGGGGGTTACACTGAAAAGTGGGAGAGCGGTGTTAAGGACTGTCAGGGAAGAGCTCG	YQIGGYTEK	TSPISEHDYQIGGYTEKWESGVKDC	200	0	VSPISEHDYQIGGYTEKWESGVKDC	175	FALSE		T
7	CACAGTCCAATCTCTGAACATGACTACCAGATCGGGGGTTACACAGAAAA	1	1.4_ORF3.T.0.H	0.493333333	FALSE	TRUE	Sat_mut_A	FALSE		FALSE		FALSE		FALSE	192	183	CACAGTCCAATCTCTGAACACGACTACCAGATCGGGGGTTACACCGAGAAATGGGAATCCGGGGTGAAGGATTGC	FALSE		1.4_ORF3		H	CACAGTCCAATCTCTGAACATGACTACCAGATCGGGGGTTACACAGAAAAATGGGAATCCGGGGTGAAGGATTGC	CACAGTCCAATCTCTGAACACGACTACCAGATCGGGGGTTACACCGAGAAATGGGAATCCGGGGTGAAGGATTGC	CACAGTCCAATCTCTGAACATGACTACCAGATCGGGGGTTACACAGAAAAATGGGAATCCGGGGTGAAGGATTGC	CACAGTCCAATCTCTGAACATGACTACCAGATCGGGGGTTACACAGAAAAATGGGAATCCGGGGTGAAGGATTGC	GAATTCCGCTGCGTCACAGTCCAATCTCTGAACATGACTACCAGATCGGGGGTTACACAGAAAAATGGGAATCCGGGGTGAAGGATTGCCAGGGAAGAGCTCG	YQIGGYTEK	TSPISEHDYQIGGYTEKWESGVKDC	200	0	HSPISEHDYQIGGYTEKWESGVKDC	175	FALSE		T
8	TGGTCACCAATTAGCGAACATGACTATCAAATCGGTGGCTATACTGAGAA	1	1.4_ORF3.T.0.W	0.453333333	FALSE	TRUE	Sat_mut_A	FALSE		FALSE		FALSE		FALSE	192	183	TGGTCACCAATTAGCGAACATGACTATCAAATCGGTGGCTATACTGAGAAATGGGAGAGTGGGGTCAAAGATTGC	FALSE		1.4_ORF3		W	TGGTCACCAATTAGCGAACATGACTATCAAATCGGTGGCTATACTGAGAAATGGGAGAGTGGGGTCAAAGATTGC	TGGTCACCAATTAGCGAACATGACTATCAAATCGGTGGCTATACTGAGAAATGGGAGAGTGGGGTCAAAGATTGC	TGGTCACCAATTAGCGAACATGACTATCAAATCGGTGGCTATACTGAGAAATGGGAGAGTGGGGTCAAAGATTGC	TGGTCACCAATTAGCGAACATGACTATCAAATCGGTGGCTATACTGAGAAATGGGAGAGTGGGGTCAAAGATTGC	GAATTCCGCTGCGTTGGTCACCAATTAGCGAACATGACTATCAAATCGGTGGCTATACTGAGAAATGGGAGAGTGGGGTCAAAGATTGCCAGGGAAGAGCTCG	YQIGGYTEK	TSPISEHDYQIGGYTEKWESGVKDC	200	0	WSPISEHDYQIGGYTEKWESGVKDC	175	FALSE		T
9	CTGAGCCCAATCTCAGAACACGATTATCAAATCGGTGGGTACACCGAAAA	1	1.4_ORF3.T.0.L	0.48	FALSE	TRUE	Sat_mut_A	FALSE		FALSE		FALSE		FALSE	192	183	CTGAGCCCAATCTCAGAACACGATTATCAAATCGGGGGGTACACCGAAAAATGGGAGTCAGGTGTGAAAGACTGC	FALSE		1.4_ORF3		L	CTGAGCCCAATCTCAGAACACGATTATCAAATCGGGGGGTACACCGAAAAATGGGAGTCAGGTGTGAAAGACTGC	CTGAGCCCAATCTCAGAACACGATTATCAAATCGGGGGGTACACCGAAAAATGGGAGTCAGGTGTGAAAGACTGC	CTGAGCCCAATCTCAGAACACGATTATCAAATCGGTGGGTACACCGAAAAATGGGAGTCAGGTGTGAAAGACTGC	CTGAGCCCAATCTCAGAACACGATTATCAAATCGGTGGGTACACCGAAAAATGGGAGTCAGGTGTGAAAGACTGC	GAATTCCGCTGCGTCTGAGCCCAATCTCAGAACACGATTATCAAATCGGTGGGTACACCGAAAAATGGGAGTCAGGTGTGAAAGACTGCCAGGGAAGAGCTCG	YQIGGYTEK	TSPISEHDYQIGGYTEKWESGVKDC	200	0	LSPISEHDYQIGGYTEKWESGVKDC	175	FALSE		T
10	TACAGTCCTATCTCCGAACACGATTACCAGATTGGGGGCTACACTGAAAA	1	1.4_ORF3.T.0.Y	0.493333333	FALSE	TRUE	Sat_mut_A	FALSE		FALSE		FALSE		FALSE	192	183	TACAGTCCTATCTCCGAACACGATTACCAGATTGGGGGCTACACTGAAAAGTGGGAAAGCGGGGTCAAGGATTGT	FALSE		1.4_ORF3		Y	TACAGTCCTATCTCCGAACACGATTACCAGATTGGGGGCTACACTGAAAAGTGGGAAAGCGGGGTCAAGGATTGT	TACAGTCCTATCTCCGAACACGATTACCAGATTGGGGGCTACACTGAAAAGTGGGAAAGCGGGGTCAAGGATTGT	TACAGTCCTATCTCCGAACACGATTACCAGATTGGGGGCTACACTGAAAAGTGGGAAAGCGGGGTCAAGGATTGT	TACAGTCCTATCTCCGAACACGATTACCAGATTGGGGGCTACACTGAAAAGTGGGAAAGCGGGGTCAAGGATTGT	GAATTCCGCTGCGTTACAGTCCTATCTCCGAACACGATTACCAGATTGGGGGCTACACTGAAAAGTGGGAAAGCGGGGTCAAGGATTGTCAGGGAAGAGCTCG	YQIGGYTEK	TSPISEHDYQIGGYTEKWESGVKDC	200	0	YSPISEHDYQIGGYTEKWESGVKDC	175	FALSE		T
11	CCAAGCCCAATCAGTGAACATGATTATCAGATTGGTGGCTATACAGAAAA	1	1.4_ORF3.T.0.P	0.453333333	FALSE	TRUE	Sat_mut_A	FALSE		FALSE		FALSE		FALSE	192	183	CCAAGCCCAATCAGTGAACATGATTATCAGATTGGTGGCTATACAGAAAAGTGGGAATCCGGGGTGAAAGATTGC	FALSE		1.4_ORF3		P	CCAAGCCCAATCAGTGAACATGATTATCAGATTGGTGGCTATACAGAAAAGTGGGAATCCGGGGTGAAAGATTGC	CCAAGCCCAATCAGTGAACATGATTATCAGATTGGTGGCTATACAGAAAAGTGGGAATCCGGGGTGAAAGATTGC	CCAAGCCCAATCAGTGAACATGATTATCAGATTGGTGGCTATACAGAAAAGTGGGAATCCGGGGTGAAAGATTGC	CCAAGCCCAATCAGTGAACATGATTATCAGATTGGTGGCTATACAGAAAAGTGGGAATCCGGGGTGAAAGATTGC	GAATTCCGCTGCGTCCAAGCCCAATCAGTGAACATGATTATCAGATTGGTGGCTATACAGAAAAGTGGGAATCCGGGGTGAAAGATTGCCAGGGAAGAGCTCG	YQIGGYTEK	TSPISEHDYQIGGYTEKWESGVKDC	200	0	PSPISEHDYQIGGYTEKWESGVKDC	175	FALSE		T
12	AATTCACCTATCTCTGAACATGATTACCAAATCGGTGGGTACACTGAGAA	1	1.4_ORF3.T.0.N	0.466666667	FALSE	TRUE	Sat_mut_A	FALSE		FALSE		FALSE		FALSE	192	183	AATTCACCTATCTCTGAACATGATTACCAAATCGGTGGGTACACTGAGAAATGGGAGTCTGGGGTGAAGGACTGC	FALSE		1.4_ORF3		N	AATTCACCTATCTCTGAACATGATTACCAAATCGGTGGGTACACTGAGAAATGGGAGTCTGGGGTGAAGGACTGC	AATTCACCTATCTCTGAACATGATTACCAAATCGGTGGGTACACTGAGAAATGGGAGTCTGGGGTGAAGGACTGC	AATTCACCTATCTCTGAACATGATTACCAAATCGGTGGGTACACTGAGAAATGGGAGTCTGGGGTGAAGGACTGC	AATTCACCTATCTCTGAACATGATTACCAAATCGGTGGGTACACTGAGAAATGGGAGTCTGGGGTGAAGGACTGC	GAATTCCGCTGCGTAATTCACCTATCTCTGAACATGATTACCAAATCGGTGGGTACACTGAGAAATGGGAGTCTGGGGTGAAGGACTGCCAGGGAAGAGCTCG	YQIGGYTEK	TSPISEHDYQIGGYTEKWESGVKDC	200	0	NSPISEHDYQIGGYTEKWESGVKDC	175	FALSE		T
13	TGCTCCCCAATTAGTGAACATGATTACCAGATCGGCGGGTATACAGAAAA	1	1.4_ORF3.T.0.C	0.466666667	FALSE	TRUE	Sat_mut_A	FALSE		FALSE		FALSE		FALSE	192	183	TGCTCCCCAATTAGTGAACATGATTACCAGATCGGCGGGTATACAGAAAAGTGGGAATCAGGCGTTAAGGACTGT	FALSE		1.4_ORF3		C	TGCTCCCCAATTAGTGAACATGATTACCAGATCGGCGGGTATACAGAAAAGTGGGAATCAGGCGTTAAGGACTGT	TGCTCCCCAATTAGTGAACATGATTACCAGATCGGCGGGTATACAGAAAAGTGGGAATCAGGCGTTAAGGACTGT	TGCTCCCCAATTAGTGAACATGATTACCAGATCGGCGGGTATACAGAAAAGTGGGAATCAGGCGTTAAGGACTGT	TGCTCCCCAATTAGTGAACATGATTACCAGATCGGCGGGTATACAGAAAAGTGGGAATCAGGCGTTAAGGACTGT	GAATTCCGCTGCGTTGCTCCCCAATTAGTGAACATGATTACCAGATCGGCGGGTATACAGAAAAGTGGGAATCAGGCGTTAAGGACTGTCAGGGAAGAGCTCG	YQIGGYTEK	TSPISEHDYQIGGYTEKWESGVKDC	200	0	CSPISEHDYQIGGYTEKWESGVKDC	175	FALSE		T
14	GAATCACCAATCAGTGAGCACGACTATCAGATTGGTGGGTATACTGAAAA	1	1.4_ORF3.T.0.E	0.466666667	FALSE	TRUE	Sat_mut_A	FALSE		FALSE		FALSE		FALSE	192	183	GAATCACCAATCAGTGAGCACGACTATCAGATTGGTGGGTATACTGAAAAATGGGAGTCCGGTGTCAAAGACTGC	FALSE		1.4_ORF3		E	GAATCACCAATCAGTGAGCACGACTATCAGATTGGTGGGTATACTGAAAAATGGGAGTCCGGTGTCAAAGACTGC	GAATCACCAATCAGTGAGCACGACTATCAGATTGGTGGGTATACTGAAAAATGGGAGTCCGGTGTCAAAGACTGC	GAATCACCAATCAGTGAGCACGACTATCAGATTGGTGGGTATACTGAAAAATGGGAGTCCGGTGTCAAAGACTGC	GAATCACCAATCAGTGAGCACGACTATCAGATTGGTGGGTATACTGAAAAATGGGAGTCCGGTGTCAAAGACTGC	GAATTCCGCTGCGTGAATCACCAATCAGTGAGCACGACTATCAGATTGGTGGGTATACTGAAAAATGGGAGTCCGGTGTCAAAGACTGCCAGGGAAGAGCTCG	YQIGGYTEK	TSPISEHDYQIGGYTEKWESGVKDC	200	0	ESPISEHDYQIGGYTEKWESGVKDC	175	FALSE		T
15	GCCAGTCCAATTTCCGAGCATGATTACCAAATCGGTGGTTACACTGAGAA	1	1.4_ORF3.T.0.A	0.48	FALSE	TRUE	Sat_mut_A	FALSE		FALSE		FALSE		FALSE	192	183	GCCAGTCCAATTTCCGAGCATGATTACCAAATCGGTGGTTACACTGAGAAGTGGGAATCCGGTGTCAAAGATTGC	FALSE		1.4_ORF3		A	GCCAGTCCAATTTCCGAGCATGATTACCAAATCGGTGGTTACACTGAGAAGTGGGAATCCGGTGTCAAAGATTGC	GCCAGTCCAATTTCCGAGCATGATTACCAAATCGGTGGTTACACTGAGAAGTGGGAATCCGGTGTCAAAGATTGC	GCCAGTCCAATTTCCGAGCATGATTACCAAATCGGTGGTTACACTGAGAAGTGGGAATCCGGTGTCAAAGATTGC	GCCAGTCCAATTTCCGAGCATGATTACCAAATCGGTGGTTACACTGAGAAGTGGGAATCCGGTGTCAAAGATTGC	GAATTCCGCTGCGTGCCAGTCCAATTTCCGAGCATGATTACCAAATCGGTGGTTACACTGAGAAGTGGGAATCCGGTGTCAAAGATTGCCAGGGAAGAGCTCG	YQIGGYTEK	TSPISEHDYQIGGYTEKWESGVKDC	200	0	ASPISEHDYQIGGYTEKWESGVKDC	175	FALSE		T
16	TCAAGCCCTATCAGCGAACACGATTACCAGATTGGTGGTTATACTGAAAA	1	1.4_ORF3.T.0.S	0.466666667	FALSE	TRUE	Sat_mut_A	FALSE		FALSE		FALSE		FALSE	192	183	TCAAGCCCTATCAGCGAACACGATTACCAGATTGGTGGTTATACTGAAAAGTGGGAATCTGGCGTCAAGGACTGT	FALSE		1.4_ORF3		S	TCAAGCCCTATCAGCGAACACGATTACCAGATTGGTGGTTATACTGAAAAGTGGGAATCTGGCGTCAAGGACTGT	TCAAGCCCTATCAGCGAACACGATTACCAGATTGGTGGTTATACTGAAAAGTGGGAATCTGGCGTCAAGGACTGT	TCAAGCCCTATCAGCGAACACGATTACCAGATTGGTGGTTATACTGAAAAGTGGGAATCTGGCGTCAAGGACTGT	TCAAGCCCTATCAGCGAACACGATTACCAGATTGGTGGTTATACTGAAAAGTGGGAATCTGGCGTCAAGGACTGT	GAATTCCGCTGCGTTCAAGCCCTATCAGCGAACACGATTACCAGATTGGTGGTTATACTGAAAAGTGGGAATCTGGCGTCAAGGACTGTCAGGGAAGAGCTCG	YQIGGYTEK	TSPISEHDYQIGGYTEKWESGVKDC	200	0	SSPISEHDYQIGGYTEKWESGVKDC	175	FALSE		T
17	GACTCTCCAATCAGCGAGCACGATTATCAAATTGGTGGGTATACCGAAAA	1	1.4_ORF3.T.0.D	0.466666667	FALSE	TRUE	Sat_mut_A	FALSE		FALSE		FALSE		FALSE	192	183	GACTCTCCAATCAGCGAGCACGATTATCAAATTGGTGGGTATACCGAAAAATGGGAATCTGGGGTTAAGGACTGC	FALSE		1.4_ORF3		D	GACTCTCCAATCAGCGAGCACGATTATCAAATTGGTGGGTATACCGAAAAATGGGAATCTGGGGTTAAGGACTGC	GACTCTCCAATCAGCGAGCACGATTATCAAATTGGTGGGTATACCGAAAAATGGGAATCTGGGGTTAAGGACTGC	GACTCTCCAATCAGCGAGCACGATTATCAAATTGGTGGGTATACCGAAAAATGGGAATCTGGGGTTAAGGACTGC	GACTCTCCAATCAGCGAGCACGATTATCAAATTGGTGGGTATACCGAAAAATGGGAATCTGGGGTTAAGGACTGC	GAATTCCGCTGCGTGACTCTCCAATCAGCGAGCACGATTATCAAATTGGTGGGTATACCGAAAAATGGGAATCTGGGGTTAAGGACTGCCAGGGAAGAGCTCG	YQIGGYTEK	TSPISEHDYQIGGYTEKWESGVKDC	200	0	DSPISEHDYQIGGYTEKWESGVKDC	175	FALSE		T
18	ATTAGTCCTATTTCCGAGCACGACTACCAGATCGGGGGTTACACTGAAAA	1	1.4_ORF3.T.0.I	0.48	FALSE	TRUE	Sat_mut_A	FALSE		FALSE		FALSE		FALSE	192	183	ATTAGTCCTATTTCCGAGCACGACTACCAGATCGGGGGTTACACTGAAAAATGGGAAAGCGGCGTCAAAGACTGT	FALSE		1.4_ORF3		I	ATTAGTCCTATTTCCGAGCACGACTACCAGATCGGGGGTTACACTGAAAAATGGGAAAGCGGCGTCAAAGACTGT	ATTAGTCCTATTTCCGAGCACGACTACCAGATCGGGGGTTACACTGAAAAATGGGAAAGCGGCGTCAAAGACTGT	ATTAGTCCTATTTCCGAGCACGACTACCAGATCGGGGGTTACACTGAAAAATGGGAAAGCGGCGTCAAAGACTGT	ATTAGTCCTATTTCCGAGCACGACTACCAGATCGGGGGTTACACTGAAAAATGGGAAAGCGGCGTCAAAGACTGT	GAATTCCGCTGCGTATTAGTCCTATTTCCGAGCACGACTACCAGATCGGGGGTTACACTGAAAAATGGGAAAGCGGCGTCAAAGACTGTCAGGGAAGAGCTCG	YQIGGYTEK	TSPISEHDYQIGGYTEKWESGVKDC	200	0	ISPISEHDYQIGGYTEKWESGVKDC	175	FALSE		T
19	ACAGGTCCTATCAGCGAGCACGATTACCAGATCGGCGGCTATACTGAAAA	1	1.4_ORF3.S.1.G	0.493333333	FALSE	TRUE	Sat_mut_A	FALSE		FALSE		FALSE		FALSE	192	183	ACAGGTCCTATCAGCGAGCACGATTACCAGATCGGCGGCTATACTGAAAAATGGGAATCCGGTGTGAAAGATTGC	FALSE		1.4_ORF3		G	ACAGGTCCTATCAGCGAGCACGATTACCAGATCGGCGGCTATACTGAAAAATGGGAATCCGGTGTGAAAGATTGC	ACAGGTCCTATCAGCGAGCACGATTACCAGATCGGCGGCTATACTGAAAAATGGGAATCCGGTGTGAAAGATTGC	ACAGGTCCTATCAGCGAGCACGATTACCAGATCGGCGGCTATACTGAAAAATGGGAATCCGGTGTGAAAGATTGC	ACAGGTCCTATCAGCGAGCACGATTACCAGATCGGCGGCTATACTGAAAAATGGGAATCCGGTGTGAAAGATTGC	GAATTCCGCTGCGTACAGGTCCTATCAGCGAGCACGATTACCAGATCGGCGGCTATACTGAAAAATGGGAATCCGGTGTGAAAGATTGCCAGGGAAGAGCTCG	YQIGGYTEK	TSPISEHDYQIGGYTEKWESGVKDC	200	1	TGPISEHDYQIGGYTEKWESGVKDC	175	FALSE		S
20	ACAATGCCTATCAGCGAGCATGACTATCAAATCGGGGGTTATACAGAAAA	1	1.4_ORF3.S.1.M	0.466666667	FALSE	TRUE	Sat_mut_A	FALSE		FALSE		FALSE		FALSE	192	183	ACAATGCCTATCAGCGAGCATGACTATCAAATCGGGGGTTATACAGAAAAGTGGGAGTCCGGGGTTAAGGATTGT	FALSE		1.4_ORF3		M	ACAATGCCTATCAGCGAGCATGACTATCAAATCGGGGGTTATACAGAAAAGTGGGAGTCCGGGGTTAAGGATTGT	ACAATGCCTATCAGCGAGCATGACTATCAAATCGGGGGTTATACAGAAAAGTGGGAGTCCGGGGTTAAGGATTGT	ACAATGCCTATCAGCGAGCATGACTATCAAATCGGGGGTTATACAGAAAAGTGGGAGTCCGGGGTTAAGGATTGT	ACAATGCCTATCAGCGAGCATGACTATCAAATCGGGGGTTATACAGAAAAGTGGGAGTCCGGGGTTAAGGATTGT	GAATTCCGCTGCGTACAATGCCTATCAGCGAGCATGACTATCAAATCGGGGGTTATACAGAAAAGTGGGAGTCCGGGGTTAAGGATTGTCAGGGAAGAGCTCG	YQIGGYTEK	TSPISEHDYQIGGYTEKWESGVKDC	200	1	TMPISEHDYQIGGYTEKWESGVKDC	175	FALSE		S
21	ACTTTTCCTATCTCAGAACACGATTACCAGATTGGGGGCTACACCGAGAA	1	1.4_ORF3.S.1.F	0.466666667	FALSE	TRUE	Sat_mut_A	FALSE		FALSE		FALSE		FALSE	192	183	ACTTTTCCTATCTCAGAACACGATTACCAGATTGGGGGCTACACCGAGAAGTGGGAATCCGGGGTTAAAGATTGT	FALSE		1.4_ORF3		F	ACTTTTCCTATCTCAGAACACGATTACCAGATTGGGGGCTACACCGAGAAGTGGGAATCCGGGGTTAAAGATTGT	ACTTTTCCTATCTCAGAACACGATTACCAGATTGGGGGCTACACCGAGAAGTGGGAATCCGGGGTTAAAGATTGT	ACTTTTCCTATCTCAGAACACGATTACCAGATTGGGGGCTACACCGAGAAGTGGGAATCCGGGGTTAAAGATTGT	ACTTTTCCTATCTCAGAACACGATTACCAGATTGGGGGCTACACCGAGAAGTGGGAATCCGGGGTTAAAGATTGT	GAATTCCGCTGCGTACTTTTCCTATCTCAGAACACGATTACCAGATTGGGGGCTACACCGAGAAGTGGGAATCCGGGGTTAAAGATTGTCAGGGAAGAGCTCG	YQIGGYTEK	TSPISEHDYQIGGYTEKWESGVKDC	200	1	TFPISEHDYQIGGYTEKWESGVKDC	175	FALSE		S
22	ACCAAACCAATCTCAGAACATGACTATCAAATTGGGGGCTATACTGAAAA	1	1.4_ORF3.S.1.K	0.426666667	FALSE	TRUE	Sat_mut_A	FALSE		FALSE		FALSE		FALSE	192	183	ACCAAACCAATCTCAGAACATGACTATCAAATTGGGGGCTATACTGAAAAATGGGAATCAGGGGTCAAGGATTGC	FALSE		1.4_ORF3		K	ACCAAACCAATCTCAGAACATGACTATCAAATTGGGGGCTATACTGAAAAATGGGAATCAGGGGTCAAGGATTGC	ACCAAACCAATCTCAGAACATGACTATCAAATTGGGGGCTATACTGAAAAATGGGAATCAGGGGTCAAGGATTGC	ACCAAACCAATCTCAGAACATGACTATCAAATTGGGGGCTATACTGAAAAATGGGAATCAGGGGTCAAGGATTGC	ACCAAACCAATCTCAGAACATGACTATCAAATTGGGGGCTATACTGAAAAATGGGAATCAGGGGTCAAGGATTGC	GAATTCCGCTGCGTACCAAACCAATCTCAGAACATGACTATCAAATTGGGGGCTATACTGAAAAATGGGAATCAGGGGTCAAGGATTGCCAGGGAAGAGCTCG	YQIGGYTEK	TSPISEHDYQIGGYTEKWESGVKDC	200	1	TKPISEHDYQIGGYTEKWESGVKDC	175	FALSE		S
23	ACAACCCCTATTTCTGAACATGACTACCAGATCGGCGGGTATACCGAAAA	1	1.4_ORF3.S.1.T	0.493333333	FALSE	TRUE	Sat_mut_A	FALSE		FALSE		FALSE		FALSE	192	183	ACAACCCCTATTTCTGAGCATGACTACCAGATCGGCGGGTATACCGAAAAGTGGGAATCAGGCGTCAAGGATTGC	FALSE		1.4_ORF3		T	ACAACCCCTATTTCTGAACATGACTACCAGATCGGCGGGTATACCGAAAAGTGGGAATCAGGCGTCAAGGATTGC	ACAACCCCTATTTCTGAGCATGACTACCAGATCGGCGGGTATACCGAAAAGTGGGAATCAGGCGTCAAGGATTGC	ACAACCCCTATTTCTGAACATGACTACCAGATCGGCGGGTATACCGAAAAGTGGGAATCAGGCGTCAAGGATTGC	ACAACCCCTATTTCTGAACATGACTACCAGATCGGCGGGTATACCGAAAAGTGGGAATCAGGCGTCAAGGATTGC	GAATTCCGCTGCGTACAACCCCTATTTCTGAACATGACTACCAGATCGGCGGGTATACCGAAAAGTGGGAATCAGGCGTCAAGGATTGCCAGGGAAGAGCTCG	YQIGGYTEK	TSPISEHDYQIGGYTEKWESGVKDC	200	1	TTPISEHDYQIGGYTEKWESGVKDC	175	FALSE		S
24	ACTCGCCCTATCTCAGAGCATGATTACCAGATTGGGGGCTATACTGAAAA	1	1.4_ORF3.S.1.R	0.493333333	FALSE	TRUE	Sat_mut_A	FALSE		FALSE		FALSE		FALSE	192	183	ACTCGCCCTATCTCAGAGCATGATTACCAGATTGGGGGCTATACTGAAAAGTGGGAGAGTGGTGTTAAGGACTGC	FALSE		1.4_ORF3		R	ACTCGCCCTATCTCAGAGCATGATTACCAGATTGGGGGCTATACTGAAAAGTGGGAGAGTGGTGTTAAGGACTGC	ACTCGCCCTATCTCAGAGCATGATTACCAGATTGGGGGCTATACTGAAAAGTGGGAGAGTGGTGTTAAGGACTGC	ACTCGCCCTATCTCAGAGCATGATTACCAGATTGGGGGCTATACTGAAAAGTGGGAGAGTGGTGTTAAGGACTGC	ACTCGCCCTATCTCAGAGCATGATTACCAGATTGGGGGCTATACTGAAAAGTGGGAGAGTGGTGTTAAGGACTGC	GAATTCCGCTGCGTACTCGCCCTATCTCAGAGCATGATTACCAGATTGGGGGCTATACTGAAAAGTGGGAGAGTGGTGTTAAGGACTGCCAGGGAAGAGCTCG	YQIGGYTEK	TSPISEHDYQIGGYTEKWESGVKDC	200	1	TRPISEHDYQIGGYTEKWESGVKDC	175	FALSE		S
25	ACACAACCAATCAGTGAACATGATTACCAGATTGGGGGCTATACCGAGAA	1	1.4_ORF3.S.1.Q	0.493333333	FALSE	TRUE	Sat_mut_A	FALSE		FALSE		FALSE		FALSE	192	183	ACACAACCAATCAGTGAACATGATTACCAGATTGGGGGCTATACCGAGAAGTGGGAGTCAGGCGTGAAGGATTGC	FALSE		1.4_ORF3		Q	ACACAACCAATCAGTGAACATGATTACCAGATTGGGGGCTATACCGAGAAGTGGGAGTCAGGCGTGAAGGATTGC	ACACAACCAATCAGTGAACATGATTACCAGATTGGGGGCTATACCGAGAAGTGGGAGTCAGGCGTGAAGGATTGC	ACACAACCAATCAGTGAACATGATTACCAGATTGGGGGCTATACCGAGAAGTGGGAGTCAGGCGTGAAGGATTGC	ACACAACCAATCAGTGAACATGATTACCAGATTGGGGGCTATACCGAGAAGTGGGAGTCAGGCGTGAAGGATTGC	GAATTCCGCTGCGTACACAACCAATCAGTGAACATGATTACCAGATTGGGGGCTATACCGAGAAGTGGGAGTCAGGCGTGAAGGATTGCCAGGGAAGAGCTCG	YQIGGYTEK	TSPISEHDYQIGGYTEKWESGVKDC	200	1	TQPISEHDYQIGGYTEKWESGVKDC	175	FALSE		S
26	ACAGTGCCAATCAGCGAGCATGATTACCAGATCGGTGGTTATACCGAAAA	1	1.4_ORF3.S.1.V	0.493333333	FALSE	TRUE	Sat_mut_A	FALSE		FALSE		FALSE		FALSE	192	183	ACAGTGCCAATCAGCGAGCATGATTACCAGATCGGTGGTTATACCGAAAAATGGGAGAGCGGCGTGAAGGACTGT	FALSE		1.4_ORF3		V	ACAGTGCCAATCAGCGAGCATGATTACCAGATCGGTGGTTATACCGAAAAATGGGAGAGTGGCGTGAAGGACTGT	ACAGTGCCAATCAGCGAGCATGATTACCAGATCGGTGGTTATACCGAAAAATGGGAGAGCGGCGTGAAGGACTGT	ACAGTGCCAATCAGCGAGCATGATTACCAGATCGGTGGTTATACCGAAAAATGGGAGAGTGGCGTGAAGGACTGT	ACAGTGCCAATCAGCGAGCATGATTACCAGATCGGTGGTTATACCGAAAAATGGGAGAGTGGCGTGAAGGACTGT	GAATTCCGCTGCGTACAGTGCCAATCAGCGAGCATGATTACCAGATCGGTGGTTATACCGAAAAATGGGAGAGTGGCGTGAAGGACTGTCAGGGAAGAGCTCG	YQIGGYTEK	TSPISEHDYQIGGYTEKWESGVKDC	200	1	TVPISEHDYQIGGYTEKWESGVKDC	175	FALSE		S
27	ACTCATCCAATCTCCGAGCATGACTATCAGATCGGCGGCTATACAGAGAA	1	1.4_ORF3.S.1.H	0.466666667	FALSE	TRUE	Sat_mut_A	FALSE		FALSE		FALSE		FALSE	192	183	ACTCATCCAATCTCCGAGCATGACTATCAGATCGGCGGCTATACAGAGAAGTGGGAATCAGGTGTTAAAGACTGT	FALSE		1.4_ORF3		H	ACTCATCCAATCTCCGAGCATGACTATCAGATCGGCGGCTATACAGAGAAGTGGGAATCAGGTGTTAAAGACTGT	ACTCATCCAATCTCCGAGCATGACTATCAGATCGGCGGCTATACAGAGAAGTGGGAATCAGGTGTTAAAGACTGT	ACTCATCCAATCTCCGAGCATGACTATCAGATCGGCGGCTATACAGAGAAGTGGGAATCAGGTGTTAAAGACTGT	ACTCATCCAATCTCCGAGCATGACTATCAGATCGGCGGCTATACAGAGAAGTGGGAATCAGGTGTTAAAGACTGT	GAATTCCGCTGCGTACTCATCCAATCTCCGAGCATGACTATCAGATCGGCGGCTATACAGAGAAGTGGGAATCAGGTGTTAAAGACTGTCAGGGAAGAGCTCG	YQIGGYTEK	TSPISEHDYQIGGYTEKWESGVKDC	200	1	THPISEHDYQIGGYTEKWESGVKDC	175	FALSE		S
28	ACCTGGCCAATTTCAGAGCATGACTATCAGATCGGCGGTTACACTGAGAA	1	1.4_ORF3.S.1.W	0.493333333	FALSE	TRUE	Sat_mut_A	FALSE		FALSE		FALSE		FALSE	192	183	ACCTGGCCAATTTCAGAGCACGACTATCAGATCGGCGGTTACACTGAGAAGTGGGAATCAGGCGTGAAAGATTGC	FALSE		1.4_ORF3		W	ACCTGGCCAATTTCAGAGCATGACTATCAGATCGGCGGTTACACTGAGAAGTGGGAATCAGGCGTGAAAGATTGC	ACCTGGCCAATTTCAGAGCACGACTATCAGATCGGCGGTTACACTGAGAAGTGGGAATCAGGCGTGAAAGATTGC	ACCTGGCCAATTTCAGAGCATGACTATCAGATCGGCGGTTACACTGAGAAGTGGGAATCAGGCGTGAAAGATTGC	ACCTGGCCAATTTCAGAGCATGACTATCAGATCGGCGGTTACACTGAGAAGTGGGAATCAGGCGTGAAAGATTGC	GAATTCCGCTGCGTACCTGGCCAATTTCAGAGCATGACTATCAGATCGGCGGTTACACTGAGAAGTGGGAATCAGGCGTGAAAGATTGCCAGGGAAGAGCTCG	YQIGGYTEK	TSPISEHDYQIGGYTEKWESGVKDC	200	1	TWPISEHDYQIGGYTEKWESGVKDC	175	FALSE		S
29	ACTCTTCCAATCTCCGAACACGACTATCAAATTGGTGGTTACACTGAAAA	1	1.4_ORF3.S.1.L	0.44	FALSE	TRUE	Sat_mut_A	FALSE		FALSE		FALSE		FALSE	192	183	ACTCTTCCAATCTCCGAACACGACTATCAAATTGGTGGTTACACTGAAAAGTGGGAATCCGGCGTGAAAGATTGT	FALSE		1.4_ORF3		L	ACTCTTCCAATCTCCGAACACGACTATCAAATTGGTGGTTACACTGAAAAGTGGGAATCCGGCGTGAAAGATTGT	ACTCTTCCAATCTCCGAACACGACTATCAAATTGGTGGTTACACTGAAAAGTGGGAATCCGGCGTGAAAGATTGT	ACTCTTCCAATCTCCGAACACGACTATCAAATTGGTGGTTACACTGAAAAGTGGGAATCCGGCGTGAAAGATTGT	ACTCTTCCAATCTCCGAACACGACTATCAAATTGGTGGTTACACTGAAAAGTGGGAATCCGGCGTGAAAGATTGT	GAATTCCGCTGCGTACTCTTCCAATCTCCGAACACGACTATCAAATTGGTGGTTACACTGAAAAGTGGGAATCCGGCGTGAAAGATTGTCAGGGAAGAGCTCG	YQIGGYTEK	TSPISEHDYQIGGYTEKWESGVKDC	200	1	TLPISEHDYQIGGYTEKWESGVKDC	175	FALSE		S
30	ACATATCCTATCAGTGAACACGATTATCAGATTGGGGGCTACACTGAAAA	1	1.4_ORF3.S.1.Y	0.44	FALSE	TRUE	Sat_mut_A	FALSE		FALSE		FALSE		FALSE	192	183	ACATATCCTATCAGTGAACACGATTATCAGATTGGGGGCTACACTGAAAAGTGGGAATCTGGCGTCAAAGATTGC	FALSE		1.4_ORF3		Y	ACATATCCTATCAGTGAACACGATTATCAGATTGGGGGCTACACTGAAAAGTGGGAATCTGGCGTCAAAGATTGC	ACATATCCTATCAGTGAACACGATTATCAGATTGGGGGCTACACTGAAAAGTGGGAATCTGGCGTCAAAGATTGC	ACATATCCTATCAGTGAACACGATTATCAGATTGGGGGCTACACTGAAAAGTGGGAATCTGGCGTCAAAGATTGC	ACATATCCTATCAGTGAACACGATTATCAGATTGGGGGCTACACTGAAAAGTGGGAATCTGGCGTCAAAGATTGC	GAATTCCGCTGCGTACATATCCTATCAGTGAACACGATTATCAGATTGGGGGCTACACTGAAAAGTGGGAATCTGGCGTCAAAGATTGCCAGGGAAGAGCTCG	YQIGGYTEK	TSPISEHDYQIGGYTEKWESGVKDC	200	1	TYPISEHDYQIGGYTEKWESGVKDC	175	FALSE		S
31	ACACCACCAATTTCAGAACATGATTATCAAATCGGCGGTTACACCGAAAA	1	1.4_ORF3.S.1.P	0.453333333	FALSE	TRUE	Sat_mut_A	FALSE		FALSE		FALSE		FALSE	192	183	ACACCACCAATTTCAGAACATGATTATCAAATCGGCGGTTACACCGAAAAGTGGGAATCCGGTGTGAAAGACTGC	FALSE		1.4_ORF3		P	ACACCACCAATTTCAGAACATGATTATCAAATCGGCGGTTACACCGAAAAGTGGGAATCCGGTGTGAAAGACTGC	ACACCACCAATTTCAGAACATGATTATCAAATCGGCGGTTACACCGAAAAGTGGGAATCCGGTGTGAAAGACTGC	ACACCACCAATTTCAGAACATGATTATCAAATCGGCGGTTACACCGAAAAGTGGGAATCCGGTGTGAAAGACTGC	ACACCACCAATTTCAGAACATGATTATCAAATCGGCGGTTACACCGAAAAGTGGGAATCCGGTGTGAAAGACTGC	GAATTCCGCTGCGTACACCACCAATTTCAGAACATGATTATCAAATCGGCGGTTACACCGAAAAGTGGGAATCCGGTGTGAAAGACTGCCAGGGAAGAGCTCG	YQIGGYTEK	TSPISEHDYQIGGYTEKWESGVKDC	200	1	TPPISEHDYQIGGYTEKWESGVKDC	175	FALSE		S
32	ACTAACCCAATTTCAGAACACGATTATCAAATTGGTGGGTACACCGAAAA	1	1.4_ORF3.S.1.N	0.413333333	FALSE	TRUE	Sat_mut_A	FALSE		FALSE		FALSE		FALSE	192	183	ACTAACCCAATTTCAGAACACGATTATCAAATTGGTGGGTACACCGAAAAATGGGAAAGTGGTGTCAAGGATTGC	FALSE		1.4_ORF3		N	ACTAACCCAATTTCAGAACACGATTATCAAATTGGTGGGTACACCGAAAAATGGGAAAGTGGTGTCAAGGATTGC	ACTAACCCAATTTCAGAACACGATTATCAAATTGGTGGGTACACCGAAAAATGGGAAAGTGGTGTCAAGGATTGC	ACTAACCCAATTTCAGAACACGATTATCAAATTGGTGGGTACACCGAAAAATGGGAAAGTGGTGTCAAGGATTGC	ACTAACCCAATTTCAGAACACGATTATCAAATTGGTGGGTACACCGAAAAATGGGAAAGTGGTGTCAAGGATTGC	GAATTCCGCTGCGTACTAACCCAATTTCAGAACACGATTATCAAATTGGTGGGTACACCGAAAAATGGGAAAGTGGTGTCAAGGATTGCCAGGGAAGAGCTCG	YQIGGYTEK	TSPISEHDYQIGGYTEKWESGVKDC	200	1	TNPISEHDYQIGGYTEKWESGVKDC	175	FALSE		S
33	ACCTGTCCAATTAGCGAACACGATTATCAAATTGGGGGTTACACTGAAAA	1	1.4_ORF3.S.1.C	0.44	FALSE	TRUE	Sat_mut_A	FALSE		FALSE		FALSE		FALSE	192	183	ACCTGTCCAATTAGCGAACACGATTATCAAATTGGGGGTTACACTGAAAAATGGGAATCCGGCGTGAAGGATTGT	FALSE		1.4_ORF3		C	ACCTGTCCAATTAGCGAACACGATTATCAAATTGGGGGTTACACTGAAAAATGGGAATCCGGCGTGAAGGATTGT	ACCTGTCCAATTAGCGAACACGATTATCAAATTGGGGGTTACACTGAAAAATGGGAATCCGGCGTGAAGGATTGT	ACCTGTCCAATTAGCGAACACGATTATCAAATTGGGGGTTACACTGAAAAATGGGAATCCGGCGTGAAGGATTGT	ACCTGTCCAATTAGCGAACACGATTATCAAATTGGGGGTTACACTGAAAAATGGGAATCCGGCGTGAAGGATTGT	GAATTCCGCTGCGTACCTGTCCAATTAGCGAACACGATTATCAAATTGGGGGTTACACTGAAAAATGGGAATCCGGCGTGAAGGATTGTCAGGGAAGAGCTCG	YQIGGYTEK	TSPISEHDYQIGGYTEKWESGVKDC	200	1	TCPISEHDYQIGGYTEKWESGVKDC	175	FALSE		S
34	ACAGAACCAATTAGCGAACATGATTACCAGATCGGTGGCTATACTGAGAA	1	1.4_ORF3.S.1.E	0.466666667	FALSE	TRUE	Sat_mut_A	FALSE		FALSE		FALSE		FALSE	192	183	ACAGAACCAATTAGCGAACATGATTACCAGATCGGTGGCTATACTGAGAAGTGGGAATCCGGCGTCAAGGATTGT	FALSE		1.4_ORF3		E	ACAGAACCAATTAGCGAACATGATTACCAGATCGGTGGCTATACTGAGAAGTGGGAATCCGGCGTCAAGGATTGT	ACAGAACCAATTAGCGAACATGATTACCAGATCGGTGGCTATACTGAGAAGTGGGAATCCGGCGTCAAGGATTGT	ACAGAACCAATTAGCGAACATGATTACCAGATCGGTGGCTATACTGAGAAGTGGGAATCCGGCGTCAAGGATTGT	ACAGAACCAATTAGCGAACATGATTACCAGATCGGTGGCTATACTGAGAAGTGGGAATCCGGCGTCAAGGATTGT	GAATTCCGCTGCGTACAGAACCAATTAGCGAACATGATTACCAGATCGGTGGCTATACTGAGAAGTGGGAATCCGGCGTCAAGGATTGTCAGGGAAGAGCTCG	YQIGGYTEK	TSPISEHDYQIGGYTEKWESGVKDC	200	1	TEPISEHDYQIGGYTEKWESGVKDC	175	FALSE		S
35	ACAGCCCCTATCTCCGAGCATGATTATCAAATTGGGGGCTATACCGAGAA	1	1.4_ORF3.S.1.A	0.493333333	FALSE	TRUE	Sat_mut_A	FALSE		FALSE		FALSE		FALSE	192	183	ACCGCCCCTATCTCCGAGCATGATTACCAGATTGGGGGCTACACCGAGAAATGGGAAAGCGGCGTGAAGGACTGC	FALSE		1.4_ORF3		A	ACAGCCCCTATCTCCGAGCATGATTATCAAATTGGGGGCTATACCGAGAAATGGGAATCTGGCGTGAAGGACTGT	ACCGCCCCTATCTCCGAGCATGATTACCAGATTGGGGGCTACACCGAGAAATGGGAAAGCGGCGTGAAGGACTGC	ACAGCCCCTATCTCCGAGCATGATTATCAAATTGGGGGCTATACCGAGAAATGGGAATCTGGCGTGAAGGACTGT	ACAGCCCCTATCTCCGAGCATGATTATCAAATTGGGGGCTATACCGAGAAATGGGAATCTGGCGTGAAGGACTGT	GAATTCCGCTGCGTACAGCCCCTATCTCCGAGCATGATTATCAAATTGGGGGCTATACCGAGAAATGGGAATCTGGCGTGAAGGACTGTCAGGGAAGAGCTCG	YQIGGYTEK	TSPISEHDYQIGGYTEKWESGVKDC	200	1	TAPISEHDYQIGGYTEKWESGVKDC	175	FALSE		S
36	ACCGATCCTATTAGTGAGCATGATTATCAGATCGGCGGCTACACTGAAAA	1	1.4_ORF3.S.1.D	0.453333333	FALSE	TRUE	Sat_mut_A	FALSE		FALSE		FALSE		FALSE	192	183	ACCGATCCTATTAGTGAGCATGATTATCAGATCGGCGGCTACACTGAAAAGTGGGAATCCGGTGTTAAGGATTGT	FALSE		1.4_ORF3		D	ACCGATCCTATTAGTGAGCATGATTATCAGATCGGCGGCTACACTGAAAAGTGGGAATCCGGTGTTAAGGATTGT	ACCGATCCTATTAGTGAGCATGATTATCAGATCGGCGGCTACACTGAAAAGTGGGAATCCGGTGTTAAGGATTGT	ACCGATCCTATTAGTGAGCATGATTATCAGATCGGCGGCTACACTGAAAAGTGGGAATCCGGTGTTAAGGATTGT	ACCGATCCTATTAGTGAGCATGATTATCAGATCGGCGGCTACACTGAAAAGTGGGAATCCGGTGTTAAGGATTGT	GAATTCCGCTGCGTACCGATCCTATTAGTGAGCATGATTATCAGATCGGCGGCTACACTGAAAAGTGGGAATCCGGTGTTAAGGATTGTCAGGGAAGAGCTCG	YQIGGYTEK	TSPISEHDYQIGGYTEKWESGVKDC	200	1	TDPISEHDYQIGGYTEKWESGVKDC	175	FALSE		S
37	ACCATCCCAATTAGTGAGCACGACTACCAAATCGGTGGTTATACAGAAAA	1	1.4_ORF3.S.1.I	0.493333333	FALSE	TRUE	Sat_mut_A	FALSE		FALSE		FALSE		FALSE	192	183	ACCATCCCAATTAGTGAGCACGACTACCAAATCGGTGGCTATACAGAAAAGTGGGAGTCAGGCGTCAAGGACTGC	FALSE		1.4_ORF3		I	ACCATCCCAATTAGTGAGCACGACTACCAAATCGGTGGTTATACAGAAAAGTGGGAGTCAGGCGTCAAGGACTGC	ACCATCCCAATTAGTGAGCACGACTACCAAATCGGTGGCTATACAGAAAAGTGGGAGTCAGGCGTCAAGGACTGC	ACCATCCCAATTAGTGAGCACGACTACCAAATCGGTGGTTATACAGAAAAGTGGGAGTCAGGCGTCAAGGACTGC	ACCATCCCAATTAGTGAGCACGACTACCAAATCGGTGGTTATACAGAAAAGTGGGAGTCAGGCGTCAAGGACTGC	GAATTCCGCTGCGTACCATCCCAATTAGTGAGCACGACTACCAAATCGGTGGTTATACAGAAAAGTGGGAGTCAGGCGTCAAGGACTGCCAGGGAAGAGCTCG	YQIGGYTEK	TSPISEHDYQIGGYTEKWESGVKDC	200	1	TIPISEHDYQIGGYTEKWESGVKDC	175	FALSE		S
38	ACATCTGGTATTAGTGAGCACGATTACCAAATCGGGGGCTACACAGAAAA	1	1.4_ORF3.P.2.G	0.493333333	FALSE	TRUE	Sat_mut_A	FALSE		FALSE		FALSE		FALSE	192	183	ACATCTGGTATTAGTGAGCACGATTACCAAATCGGGGGCTACACAGAAAAGTGGGAGTCCGGGGTGAAGGATTGT	FALSE		1.4_ORF3		G	ACATCTGGTATTAGTGAGCACGATTACCAAATCGGGGGCTACACAGAAAAGTGGGAGTCCGGGGTGAAGGATTGT	ACATCTGGTATTAGTGAGCACGATTACCAAATCGGGGGCTACACAGAAAAGTGGGAGTCCGGGGTGAAGGATTGT	ACATCTGGTATTAGTGAGCACGATTACCAAATCGGGGGCTACACAGAAAAGTGGGAGTCCGGGGTGAAGGATTGT	ACATCTGGTATTAGTGAGCACGATTACCAAATCGGGGGCTACACAGAAAAGTGGGAGTCCGGGGTGAAGGATTGT	GAATTCCGCTGCGTACATCTGGTATTAGTGAGCACGATTACCAAATCGGGGGCTACACAGAAAAGTGGGAGTCCGGGGTGAAGGATTGTCAGGGAAGAGCTCG	YQIGGYTEK	TSPISEHDYQIGGYTEKWESGVKDC	200	2	TSGISEHDYQIGGYTEKWESGVKDC	175	FALSE		P
39	ACCAGTATGATCAGCGAACATGATTATCAAATTGGTGGTTACACAGAGAA	1	1.4_ORF3.P.2.M	0.453333333	FALSE	TRUE	Sat_mut_A	FALSE		FALSE		FALSE		FALSE	192	183	ACCAGTATGATCAGCGAACATGATTATCAAATTGGTGGTTACACAGAGAAGTGGGAATCCGGCGTTAAGGACTGC	FALSE		1.4_ORF3		M	ACCAGTATGATCAGCGAACATGATTATCAAATTGGTGGTTACACAGAGAAGTGGGAATCCGGCGTTAAGGACTGC	ACCAGTATGATCAGCGAACATGATTATCAAATTGGTGGTTACACAGAGAAGTGGGAATCCGGCGTTAAGGACTGC	ACCAGTATGATCAGCGAACATGATTATCAAATTGGTGGTTACACAGAGAAGTGGGAATCCGGCGTTAAGGACTGC	ACCAGTATGATCAGCGAACATGATTATCAAATTGGTGGTTACACAGAGAAGTGGGAATCCGGCGTTAAGGACTGC	GAATTCCGCTGCGTACCAGTATGATCAGCGAACATGATTATCAAATTGGTGGTTACACAGAGAAGTGGGAATCCGGCGTTAAGGACTGCCAGGGAAGAGCTCG	YQIGGYTEK	TSPISEHDYQIGGYTEKWESGVKDC	200	2	TSMISEHDYQIGGYTEKWESGVKDC	175	FALSE		P
40	ACATCTTTCATTTCCGAACACGACTATCAAATCGGGGGCTACACCGAAAA	1	1.4_ORF3.P.2.F	0.493333333	FALSE	TRUE	Sat_mut_A	FALSE		FALSE		FALSE		FALSE	192	183	ACCTCTTTCATTTCCGAACACGACTATCAAATCGGGGGCTACACCGAAAAGTGGGAGTCAGGCGTGAAAGACTGC	FALSE		1.4_ORF3		F	ACATCTTTCATTTCCGAACACGACTATCAAATCGGGGGCTACACCGAAAAGTGGGAGTCAGGCGTGAAAGACTGC	ACCTCTTTCATTTCCGAACACGACTATCAAATCGGGGGCTACACCGAAAAGTGGGAGTCAGGCGTGAAAGACTGC	ACATCTTTCATTTCCGAACACGACTATCAAATCGGGGGCTACACCGAAAAGTGGGAGTCAGGCGTGAAAGACTGC	ACATCTTTCATTTCCGAACACGACTATCAAATCGGGGGCTACACCGAAAAGTGGGAGTCAGGCGTGAAAGACTGC	GAATTCCGCTGCGTACATCTTTCATTTCCGAACACGACTATCAAATCGGGGGCTACACCGAAAAGTGGGAGTCAGGCGTGAAAGACTGCCAGGGAAGAGCTCG	YQIGGYTEK	TSPISEHDYQIGGYTEKWESGVKDC	200	2	TSFISEHDYQIGGYTEKWESGVKDC	175	FALSE		P
41	ACATCCAAAATCTCTGAGCATGACTACCAAATTGGCGGCTACACCGAAAA	1	1.4_ORF3.P.2.K	0.44	FALSE	TRUE	Sat_mut_A	FALSE		FALSE		FALSE		FALSE	192	183	ACATCCAAAATCTCTGAGCATGACTACCAAATTGGCGGCTACACCGAAAAATGGGAAAGTGGGGTTAAAGATTGC	FALSE		1.4_ORF3		K	ACATCCAAAATCTCTGAGCATGACTACCAAATTGGCGGCTACACCGAAAAATGGGAAAGTGGGGTTAAAGATTGC	ACATCCAAAATCTCTGAGCATGACTACCAAATTGGCGGCTACACCGAAAAATGGGAAAGTGGGGTTAAAGATTGC	ACATCCAAAATCTCTGAGCATGACTACCAAATTGGCGGCTACACCGAAAAATGGGAAAGTGGGGTTAAAGATTGC	ACATCCAAAATCTCTGAGCATGACTACCAAATTGGCGGCTACACCGAAAAATGGGAAAGTGGGGTTAAAGATTGC	GAATTCCGCTGCGTACATCCAAAATCTCTGAGCATGACTACCAAATTGGCGGCTACACCGAAAAATGGGAAAGTGGGGTTAAAGATTGCCAGGGAAGAGCTCG	YQIGGYTEK	TSPISEHDYQIGGYTEKWESGVKDC	200	2	TSKISEHDYQIGGYTEKWESGVKDC	175	FALSE		P
42	ACAAGCACTATTTCAGAACATGACTACCAAATTGGGGGCTACACCGAAAA	1	1.4_ORF3.P.2.T	0.466666667	FALSE	TRUE	Sat_mut_A	FALSE		FALSE		FALSE		FALSE	192	183	ACAAGCACTATTTCAGAACATGACTACCAAATTGGGGGCTACACCGAAAAGTGGGAAAGTGGGGTGAAAGACTGC	FALSE		1.4_ORF3		T	ACAAGCACTATTTCAGAACATGACTACCAAATTGGGGGCTACACCGAAAAGTGGGAAAGTGGGGTGAAAGACTGC	ACAAGCACTATTTCAGAACATGACTACCAAATTGGGGGCTACACCGAAAAGTGGGAAAGTGGGGTGAAAGACTGC	ACAAGCACTATTTCAGAACATGACTACCAAATTGGGGGCTACACCGAAAAGTGGGAAAGTGGGGTGAAAGACTGC	ACAAGCACTATTTCAGAACATGACTACCAAATTGGGGGCTACACCGAAAAGTGGGAAAGTGGGGTGAAAGACTGC	GAATTCCGCTGCGTACAAGCACTATTTCAGAACATGACTACCAAATTGGGGGCTACACCGAAAAGTGGGAAAGTGGGGTGAAAGACTGCCAGGGAAGAGCTCG	YQIGGYTEK	TSPISEHDYQIGGYTEKWESGVKDC	200	2	TSTISEHDYQIGGYTEKWESGVKDC	175	FALSE		P
43	ACTTCTCGCATTAGCGAACACGATTATCAGATTGGTGGGTACACTGAGAA	1	1.4_ORF3.P.2.R	0.453333333	FALSE	TRUE	Sat_mut_A	FALSE		FALSE		FALSE		FALSE	192	183	ACTTCTCGCATTAGCGAACACGATTATCAGATTGGTGGGTACACTGAGAAATGGGAGTCAGGGGTTAAGGATTGT	FALSE		1.4_ORF3		R	ACTTCTCGCATTAGCGAACACGATTATCAGATTGGTGGGTACACTGAGAAATGGGAGTCAGGGGTTAAGGATTGT	ACTTCTCGCATTAGCGAACACGATTATCAGATTGGTGGGTACACTGAGAAATGGGAGTCAGGGGTTAAGGATTGT	ACTTCTCGCATTAGCGAACACGATTATCAGATTGGTGGGTACACTGAGAAATGGGAGTCAGGGGTTAAGGATTGT	ACTTCTCGCATTAGCGAACACGATTATCAGATTGGTGGGTACACTGAGAAATGGGAGTCAGGGGTTAAGGATTGT	GAATTCCGCTGCGTACTTCTCGCATTAGCGAACACGATTATCAGATTGGTGGGTACACTGAGAAATGGGAGTCAGGGGTTAAGGATTGTCAGGGAAGAGCTCG	YQIGGYTEK	TSPISEHDYQIGGYTEKWESGVKDC	200	2	TSRISEHDYQIGGYTEKWESGVKDC	175	FALSE		P
44	ACTAGCCAAATTAGTGAACACGATTATCAAATCGGCGGCTATACCGAGAA	1	1.4_ORF3.P.2.Q	0.453333333	FALSE	TRUE	Sat_mut_A	FALSE		FALSE		FALSE		FALSE	192	183	ACTAGCCAAATTAGTGAACACGATTATCAAATCGGCGGCTATACCGAGAAGTGGGAATCCGGGGTGAAAGATTGT	FALSE		1.4_ORF3		Q	ACTAGCCAAATTAGTGAACACGATTATCAAATCGGCGGCTATACCGAGAAGTGGGAATCCGGGGTGAAAGATTGT	ACTAGCCAAATTAGTGAACACGATTATCAAATCGGCGGCTATACCGAGAAGTGGGAATCCGGGGTGAAAGATTGT	ACTAGCCAAATTAGTGAACACGATTATCAAATCGGCGGCTATACCGAGAAGTGGGAATCCGGGGTGAAAGATTGT	ACTAGCCAAATTAGTGAACACGATTATCAAATCGGCGGCTATACCGAGAAGTGGGAATCCGGGGTGAAAGATTGT	GAATTCCGCTGCGTACTAGCCAAATTAGTGAACACGATTATCAAATCGGCGGCTATACCGAGAAGTGGGAATCCGGGGTGAAAGATTGTCAGGGAAGAGCTCG	YQIGGYTEK	TSPISEHDYQIGGYTEKWESGVKDC	200	2	TSQISEHDYQIGGYTEKWESGVKDC	175	FALSE		P
45	ACAAGCGTTATTAGCGAACATGACTATCAGATCGGTGGCTACACAGAGAA	1	1.4_ORF3.P.2.V	0.466666667	FALSE	TRUE	Sat_mut_A	FALSE		FALSE		FALSE		FALSE	192	183	ACAAGCGTTATTAGCGAACATGACTATCAGATCGGTGGCTACACAGAGAAATGGGAGAGTGGCGTCAAAGACTGT	FALSE		1.4_ORF3		V	ACAAGCGTTATTAGCGAACATGACTATCAGATCGGTGGCTACACAGAGAAATGGGAGAGTGGCGTCAAAGACTGT	ACAAGCGTTATTAGCGAACATGACTATCAGATCGGTGGCTACACAGAGAAATGGGAGAGTGGCGTCAAAGACTGT	ACAAGCGTTATTAGCGAACATGACTATCAGATCGGTGGCTACACAGAGAAATGGGAGAGTGGCGTCAAAGACTGT	ACAAGCGTTATTAGCGAACATGACTATCAGATCGGTGGCTACACAGAGAAATGGGAGAGTGGCGTCAAAGACTGT	GAATTCCGCTGCGTACAAGCGTTATTAGCGAACATGACTATCAGATCGGTGGCTACACAGAGAAATGGGAGAGTGGCGTCAAAGACTGTCAGGGAAGAGCTCG	YQIGGYTEK	TSPISEHDYQIGGYTEKWESGVKDC	200	2	TSVISEHDYQIGGYTEKWESGVKDC	175	FALSE		P
46	ACCAGTCATATTAGCGAGCACGATTATCAAATCGGTGGCTATACCGAGAA	1	1.4_ORF3.P.2.H	0.453333333	FALSE	TRUE	Sat_mut_A	FALSE		FALSE		FALSE		FALSE	192	183	ACCAGTCATATTAGCGAGCACGATTATCAAATCGGTGGCTATACCGAGAAATGGGAATCCGGTGTTAAGGATTGC	FALSE		1.4_ORF3		H	ACCAGTCATATTAGCGAGCACGATTATCAAATCGGTGGCTATACCGAGAAATGGGAATCCGGTGTTAAGGATTGC	ACCAGTCATATTAGCGAGCACGATTATCAAATCGGTGGCTATACCGAGAAATGGGAATCCGGTGTTAAGGATTGC	ACCAGTCATATTAGCGAGCACGATTATCAAATCGGTGGCTATACCGAGAAATGGGAATCCGGTGTTAAGGATTGC	ACCAGTCATATTAGCGAGCACGATTATCAAATCGGTGGCTATACCGAGAAATGGGAATCCGGTGTTAAGGATTGC	GAATTCCGCTGCGTACCAGTCATATTAGCGAGCACGATTATCAAATCGGTGGCTATACCGAGAAATGGGAATCCGGTGTTAAGGATTGCCAGGGAAGAGCTCG	YQIGGYTEK	TSPISEHDYQIGGYTEKWESGVKDC	200	2	TSHISEHDYQIGGYTEKWESGVKDC	175	FALSE		P
47	ACATCTTGGATCTCAGAACATGACTACCAGATTGGTGGTTATACTGAGAA	1	1.4_ORF3.P.2.W	0.466666667	FALSE	TRUE	Sat_mut_A	FALSE		FALSE		FALSE		FALSE	192	183	ACATCTTGGATCTCAGAACATGACTACCAGATTGGTGGTTATACTGAGAAATGGGAGTCAGGGGTGAAGGACTGC	FALSE		1.4_ORF3		W	ACATCTTGGATCTCAGAACATGACTACCAGATTGGTGGTTATACTGAGAAATGGGAGTCAGGGGTGAAGGACTGC	ACATCTTGGATCTCAGAACATGACTACCAGATTGGTGGTTATACTGAGAAATGGGAGTCAGGGGTGAAGGACTGC	ACATCTTGGATCTCAGAACATGACTACCAGATTGGTGGTTATACTGAGAAATGGGAGTCAGGGGTGAAGGACTGC	ACATCTTGGATCTCAGAACATGACTACCAGATTGGTGGTTATACTGAGAAATGGGAGTCAGGGGTGAAGGACTGC	GAATTCCGCTGCGTACATCTTGGATCTCAGAACATGACTACCAGATTGGTGGTTATACTGAGAAATGGGAGTCAGGGGTGAAGGACTGCCAGGGAAGAGCTCG	YQIGGYTEK	TSPISEHDYQIGGYTEKWESGVKDC	200	2	TSWISEHDYQIGGYTEKWESGVKDC	175	FALSE		P
48	ACTAGCCTTATCAGCGAACATGACTACCAAATTGGTGGTTACACAGAAAA	1	1.4_ORF3.P.2.L	0.44	FALSE	TRUE	Sat_mut_A	FALSE		FALSE		FALSE		FALSE	192	183	ACTAGCCTTATCAGCGAACATGACTACCAAATTGGTGGTTACACAGAAAAATGGGAGTCCGGTGTGAAAGACTGT	FALSE		1.4_ORF3		L	ACTAGCCTTATCAGCGAACATGACTACCAAATTGGTGGTTACACAGAAAAATGGGAGTCCGGTGTGAAAGACTGT	ACTAGCCTTATCAGCGAACATGACTACCAAATTGGTGGTTACACAGAAAAATGGGAGTCCGGTGTGAAAGACTGT	ACTAGCCTTATCAGCGAACATGACTACCAAATTGGTGGTTACACAGAAAAATGGGAGTCCGGTGTGAAAGACTGT	ACTAGCCTTATCAGCGAACATGACTACCAAATTGGTGGTTACACAGAAAAATGGGAGTCCGGTGTGAAAGACTGT	GAATTCCGCTGCGTACTAGCCTTATCAGCGAACATGACTACCAAATTGGTGGTTACACAGAAAAATGGGAGTCCGGTGTGAAAGACTGTCAGGGAAGAGCTCG	YQIGGYTEK	TSPISEHDYQIGGYTEKWESGVKDC	200	2	TSLISEHDYQIGGYTEKWESGVKDC	175	FALSE		P
49	ACTAGTTATATCTCAGAACACGATTATCAAATTGGCGGCTATACAGAGAA	1	1.4_ORF3.P.2.Y	0.426666667	FALSE	TRUE	Sat_mut_A	FALSE		FALSE		FALSE		FALSE	192	183	ACTAGTTATATCTCAGAACACGATTATCAAATTGGCGGCTATACAGAGAAATGGGAGAGCGGTGTTAAGGACTGC	FALSE		1.4_ORF3		Y	ACTAGTTATATCTCAGAACACGATTATCAAATTGGCGGCTATACAGAGAAATGGGAGAGCGGTGTTAAGGACTGC	ACTAGTTATATCTCAGAACACGATTATCAAATTGGCGGCTATACAGAGAAATGGGAGAGCGGTGTTAAGGACTGC	ACTAGTTATATCTCAGAACACGATTATCAAATTGGCGGCTATACAGAGAAATGGGAGAGCGGTGTTAAGGACTGC	ACTAGTTATATCTCAGAACACGATTATCAAATTGGCGGCTATACAGAGAAATGGGAGAGCGGTGTTAAGGACTGC	GAATTCCGCTGCGTACTAGTTATATCTCAGAACACGATTATCAAATTGGCGGCTATACAGAGAAATGGGAGAGCGGTGTTAAGGACTGCCAGGGAAGAGCTCG	YQIGGYTEK	TSPISEHDYQIGGYTEKWESGVKDC	200	2	TSYISEHDYQIGGYTEKWESGVKDC	175	FALSE		P
50	ACCAGCAACATTTCAGAACATGATTACCAGATTGGGGGTTACACAGAGAA	1	1.4_ORF3.P.2.N	0.44	FALSE	TRUE	Sat_mut_A	FALSE		FALSE		FALSE		FALSE	192	183	ACCAGCAACATTTCAGAACATGATTACCAGATTGGGGGTTACACAGAGAAATGGGAGAGTGGTGTTAAGGACTGT	FALSE		1.4_ORF3		N	ACCAGCAACATTTCAGAACATGATTACCAGATTGGGGGTTACACAGAGAAATGGGAGAGTGGTGTTAAGGACTGT	ACCAGCAACATTTCAGAACATGATTACCAGATTGGGGGTTACACAGAGAAATGGGAGAGTGGTGTTAAGGACTGT	ACCAGCAACATTTCAGAACATGATTACCAGATTGGGGGTTACACAGAGAAATGGGAGAGTGGTGTTAAGGACTGT	ACCAGCAACATTTCAGAACATGATTACCAGATTGGGGGTTACACAGAGAAATGGGAGAGTGGTGTTAAGGACTGT	GAATTCCGCTGCGTACCAGCAACATTTCAGAACATGATTACCAGATTGGGGGTTACACAGAGAAATGGGAGAGTGGTGTTAAGGACTGTCAGGGAAGAGCTCG	YQIGGYTEK	TSPISEHDYQIGGYTEKWESGVKDC	200	2	TSNISEHDYQIGGYTEKWESGVKDC	175	FALSE		P
51	ACTTCCTGTATTTCTGAACACGATTACCAAATCGGCGGCTATACTGAGAA	1	1.4_ORF3.P.2.C	0.466666667	FALSE	TRUE	Sat_mut_A	FALSE		FALSE		FALSE		FALSE	192	183	ACTTCCTGTATTTCTGAACACGATTACCAAATCGGCGGCTATACTGAGAAATGGGAATCCGGGGTGAAGGACTGT	FALSE		1.4_ORF3		C	ACTTCCTGTATTTCTGAACACGATTACCAAATCGGCGGCTATACTGAGAAATGGGAATCCGGGGTGAAGGACTGT	ACTTCCTGTATTTCTGAACACGATTACCAAATCGGCGGCTATACTGAGAAATGGGAATCCGGGGTGAAGGACTGT	ACTTCCTGTATTTCTGAACACGATTACCAAATCGGCGGCTATACTGAGAAATGGGAATCCGGGGTGAAGGACTGT	ACTTCCTGTATTTCTGAACACGATTACCAAATCGGCGGCTATACTGAGAAATGGGAATCCGGGGTGAAGGACTGT	GAATTCCGCTGCGTACTTCCTGTATTTCTGAACACGATTACCAAATCGGCGGCTATACTGAGAAATGGGAATCCGGGGTGAAGGACTGTCAGGGAAGAGCTCG	YQIGGYTEK	TSPISEHDYQIGGYTEKWESGVKDC	200	2	TSCISEHDYQIGGYTEKWESGVKDC	175	FALSE		P
52	ACTTCAGAGATCTCTGAACACGACTACCAGATTGGTGGGTATACAGAGAA	1	1.4_ORF3.P.2.E	0.466666667	FALSE	TRUE	Sat_mut_A	FALSE		FALSE		FALSE		FALSE	192	183	ACTTCAGAGATCTCTGAACACGACTACCAGATTGGTGGGTATACAGAGAAATGGGAAAGCGGGGTTAAAGACTGC	FALSE		1.4_ORF3		E	ACTTCAGAGATCTCTGAACACGACTACCAGATTGGTGGGTATACAGAGAAATGGGAAAGCGGGGTTAAAGACTGC	ACTTCAGAGATCTCTGAACACGACTACCAGATTGGTGGGTATACAGAGAAATGGGAAAGCGGGGTTAAAGACTGC	ACTTCAGAGATCTCTGAACACGACTACCAGATTGGTGGGTATACAGAGAAATGGGAAAGCGGGGTTAAAGACTGC	ACTTCAGAGATCTCTGAACACGACTACCAGATTGGTGGGTATACAGAGAAATGGGAAAGCGGGGTTAAAGACTGC	GAATTCCGCTGCGTACTTCAGAGATCTCTGAACACGACTACCAGATTGGTGGGTATACAGAGAAATGGGAAAGCGGGGTTAAAGACTGCCAGGGAAGAGCTCG	YQIGGYTEK	TSPISEHDYQIGGYTEKWESGVKDC	200	2	TSEISEHDYQIGGYTEKWESGVKDC	175	FALSE		P
53	ACAAGTGCCATTTCCGAGCATGACTATCAAATCGGTGGTTACACTGAAAA	1	1.4_ORF3.P.2.A	0.453333333	FALSE	TRUE	Sat_mut_A	FALSE		FALSE		FALSE		FALSE	192	183	ACAAGTGCCATTTCCGAGCATGACTATCAAATCGGTGGTTACACTGAAAAATGGGAGTCTGGCGTCAAAGATTGC	FALSE		1.4_ORF3		A	ACAAGTGCCATTTCCGAGCATGACTATCAAATCGGTGGTTACACTGAAAAATGGGAGTCTGGCGTCAAAGATTGC	ACAAGTGCCATTTCCGAGCATGACTATCAAATCGGTGGTTACACTGAAAAATGGGAGTCTGGCGTCAAAGATTGC	ACAAGTGCCATTTCCGAGCATGACTATCAAATCGGTGGTTACACTGAAAAATGGGAGTCTGGCGTCAAAGATTGC	ACAAGTGCCATTTCCGAGCATGACTATCAAATCGGTGGTTACACTGAAAAATGGGAGTCTGGCGTCAAAGATTGC	GAATTCCGCTGCGTACAAGTGCCATTTCCGAGCATGACTATCAAATCGGTGGTTACACTGAAAAATGGGAGTCTGGCGTCAAAGATTGCCAGGGAAGAGCTCG	YQIGGYTEK	TSPISEHDYQIGGYTEKWESGVKDC	200	2	TSAISEHDYQIGGYTEKWESGVKDC	175	FALSE		P
54	ACTTCATCTATCAGCGAACACGATTACCAGATTGGCGGTTACACCGAGAA	1	1.4_ORF3.P.2.S	0.493333333	FALSE	TRUE	Sat_mut_A	FALSE		FALSE		FALSE		FALSE	192	183	ACTTCATCTATCAGCGAACACGATTACCAGATTGGCGGTTACACCGAGAAATGGGAGTCAGGCGTGAAAGACTGC	FALSE		1.4_ORF3		S	ACTTCATCTATCAGCGAACACGATTACCAGATTGGCGGTTACACCGAGAAATGGGAGTCAGGCGTGAAAGACTGC	ACTTCATCTATCAGCGAACACGATTACCAGATTGGCGGTTACACCGAGAAATGGGAGTCAGGCGTGAAAGACTGC	ACTTCATCTATCAGCGAACACGATTACCAGATTGGCGGTTACACCGAGAAATGGGAGTCAGGCGTGAAAGACTGC	ACTTCATCTATCAGCGAACACGATTACCAGATTGGCGGTTACACCGAGAAATGGGAGTCAGGCGTGAAAGACTGC	GAATTCCGCTGCGTACTTCATCTATCAGCGAACACGATTACCAGATTGGCGGTTACACCGAGAAATGGGAGTCAGGCGTGAAAGACTGCCAGGGAAGAGCTCG	YQIGGYTEK	TSPISEHDYQIGGYTEKWESGVKDC	200	2	TSSISEHDYQIGGYTEKWESGVKDC	175	FALSE		P
55	ACAAGCGATATTAGTGAACATGATTACCAGATTGGCGGGTATACTGAAAA	1	1.4_ORF3.P.2.D	0.44	FALSE	TRUE	Sat_mut_A	FALSE		FALSE		FALSE		FALSE	192	183	ACAAGCGATATTAGTGAACATGATTACCAGATTGGCGGGTATACTGAAAAGTGGGAGTCAGGTGTGAAAGACTGC	FALSE		1.4_ORF3		D	ACAAGCGATATTAGTGAACATGATTACCAGATTGGCGGGTATACTGAAAAGTGGGAGTCAGGTGTGAAAGACTGC	ACAAGCGATATTAGTGAACATGATTACCAGATTGGCGGGTATACTGAAAAGTGGGAGTCAGGTGTGAAAGACTGC	ACAAGCGATATTAGTGAACATGATTACCAGATTGGCGGGTATACTGAAAAGTGGGAGTCAGGTGTGAAAGACTGC	ACAAGCGATATTAGTGAACATGATTACCAGATTGGCGGGTATACTGAAAAGTGGGAGTCAGGTGTGAAAGACTGC	GAATTCCGCTGCGTACAAGCGATATTAGTGAACATGATTACCAGATTGGCGGGTATACTGAAAAGTGGGAGTCAGGTGTGAAAGACTGCCAGGGAAGAGCTCG	YQIGGYTEK	TSPISEHDYQIGGYTEKWESGVKDC	200	2	TSDISEHDYQIGGYTEKWESGVKDC	175	FALSE		P
56	ACTAGCATCATCAGCGAGCATGACTACCAGATTGGGGGTTACACCGAAAA	1	1.4_ORF3.P.2.I	0.48	FALSE	TRUE	Sat_mut_A	FALSE		FALSE		FALSE		FALSE	192	183	ACTAGCATCATCAGCGAGCATGACTACCAGATTGGGGGTTACACCGAAAAATGGGAATCCGGTGTGAAGGATTGT	FALSE		1.4_ORF3		I	ACTAGCATCATCAGCGAGCATGACTACCAGATTGGGGGTTACACCGAAAAATGGGAATCCGGTGTGAAGGATTGT	ACTAGCATCATCAGCGAGCATGACTACCAGATTGGGGGTTACACCGAAAAATGGGAATCCGGTGTGAAGGATTGT	ACTAGCATCATCAGCGAGCATGACTACCAGATTGGGGGTTACACCGAAAAATGGGAATCCGGTGTGAAGGATTGT	ACTAGCATCATCAGCGAGCATGACTACCAGATTGGGGGTTACACCGAAAAATGGGAATCCGGTGTGAAGGATTGT	GAATTCCGCTGCGTACTAGCATCATCAGCGAGCATGACTACCAGATTGGGGGTTACACCGAAAAATGGGAATCCGGTGTGAAGGATTGTCAGGGAAGAGCTCG	YQIGGYTEK	TSPISEHDYQIGGYTEKWESGVKDC	200	2	TSIISEHDYQIGGYTEKWESGVKDC	175	FALSE		P
57	ACCAGTCCAGGGTCAGAGCACGACTACCAAATTGGCGGCTACACAGAAAA	1	1.4_ORF3.I.3.G	0.493333333	FALSE	TRUE	Sat_mut_A	FALSE		FALSE		FALSE		FALSE	192	183	ACCAGTCCAGGGTCAGAGCACGACTACCAAATTGGCGGCTACACAGAGAAGTGGGAATCCGGCGTGAAGGACTGT	FALSE		1.4_ORF3		G	ACCAGTCCAGGGTCAGAGCACGACTACCAAATTGGCGGCTACACAGAAAAATGGGAATCTGGTGTGAAAGACTGT	ACCAGTCCAGGGTCAGAGCACGACTACCAAATTGGCGGCTACACAGAGAAGTGGGAATCCGGCGTGAAGGACTGT	ACCAGTCCAGGGTCAGAGCACGACTACCAAATTGGCGGCTACACAGAAAAATGGGAATCTGGTGTGAAAGACTGT	ACCAGTCCAGGGTCAGAGCACGACTACCAAATTGGCGGCTACACAGAAAAATGGGAATCTGGTGTGAAAGACTGT	GAATTCCGCTGCGTACCAGTCCAGGGTCAGAGCACGACTACCAAATTGGCGGCTACACAGAAAAATGGGAATCTGGTGTGAAAGACTGTCAGGGAAGAGCTCG	YQIGGYTEK	TSPISEHDYQIGGYTEKWESGVKDC	200	3	TSPGSEHDYQIGGYTEKWESGVKDC	175	FALSE		I
58	ACCAGCCCTATGTCAGAACATGATTACCAGATTGGCGGTTACACTGAGAA	1	1.4_ORF3.I.3.M	0.493333333	FALSE	TRUE	Sat_mut_A	FALSE		FALSE		FALSE		FALSE	192	183	ACCAGCCCTATGTCAGAACATGATTACCAGATTGGCGGCTACACTGAGAAGTGGGAGAGCGGTGTTAAAGACTGC	FALSE		1.4_ORF3		M	ACCAGCCCTATGTCAGAACATGATTACCAGATTGGCGGTTACACTGAGAAGTGGGAGAGCGGTGTTAAAGACTGC	ACCAGCCCTATGTCAGAACATGATTACCAGATTGGCGGCTACACTGAGAAGTGGGAGAGCGGTGTTAAAGACTGC	ACCAGCCCTATGTCAGAACATGATTACCAGATTGGCGGTTACACTGAGAAGTGGGAGAGCGGTGTTAAAGACTGC	ACCAGCCCTATGTCAGAACATGATTACCAGATTGGCGGTTACACTGAGAAGTGGGAGAGCGGTGTTAAAGACTGC	GAATTCCGCTGCGTACCAGCCCTATGTCAGAACATGATTACCAGATTGGCGGTTACACTGAGAAGTGGGAGAGCGGTGTTAAAGACTGCCAGGGAAGAGCTCG	YQIGGYTEK	TSPISEHDYQIGGYTEKWESGVKDC	200	3	TSPMSEHDYQIGGYTEKWESGVKDC	175	FALSE		I
59	ACCAGTCCATTCAGTGAGCACGATTACCAAATCGGGGGCTATACCGAGAA	1	1.4_ORF3.I.3.F	0.493333333	FALSE	TRUE	Sat_mut_A	FALSE		FALSE		FALSE		FALSE	192	183	ACCAGTCCATTCAGCGAGCACGATTACCAAATCGGGGGCTATACCGAGAAATGGGAAAGTGGGGTTAAGGATTGC	FALSE		1.4_ORF3		F	ACCAGTCCATTCAGTGAGCACGATTACCAAATCGGGGGCTATACCGAGAAATGGGAAAGTGGGGTTAAGGATTGC	ACCAGTCCATTCAGCGAGCACGATTACCAAATCGGGGGCTATACCGAGAAATGGGAAAGTGGGGTTAAGGATTGC	ACCAGTCCATTCAGTGAGCACGATTACCAAATCGGGGGCTATACCGAGAAATGGGAAAGTGGGGTTAAGGATTGC	ACCAGTCCATTCAGTGAGCACGATTACCAAATCGGGGGCTATACCGAGAAATGGGAAAGTGGGGTTAAGGATTGC	GAATTCCGCTGCGTACCAGTCCATTCAGTGAGCACGATTACCAAATCGGGGGCTATACCGAGAAATGGGAAAGTGGGGTTAAGGATTGCCAGGGAAGAGCTCG	YQIGGYTEK	TSPISEHDYQIGGYTEKWESGVKDC	200	3	TSPFSEHDYQIGGYTEKWESGVKDC	175	FALSE		I
60	ACATCTCCTAAATCCGAACATGATTACCAGATCGGCGGGTACACTGAAAA	1	1.4_ORF3.I.3.K	0.466666667	FALSE	TRUE	Sat_mut_A	FALSE		FALSE		FALSE		FALSE	192	183	ACATCTCCTAAATCCGAACATGATTACCAGATCGGCGGGTACACTGAAAAATGGGAAAGTGGCGTGAAGGACTGT	FALSE		1.4_ORF3		K	ACATCTCCTAAATCCGAACATGATTACCAGATCGGCGGGTACACTGAAAAATGGGAAAGTGGCGTGAAGGACTGT	ACATCTCCTAAATCCGAACATGATTACCAGATCGGCGGGTACACTGAAAAATGGGAAAGTGGCGTGAAGGACTGT	ACATCTCCTAAATCCGAACATGATTACCAGATCGGCGGGTACACTGAAAAATGGGAAAGTGGCGTGAAGGACTGT	ACATCTCCTAAATCCGAACATGATTACCAGATCGGCGGGTACACTGAAAAATGGGAAAGTGGCGTGAAGGACTGT	GAATTCCGCTGCGTACATCTCCTAAATCCGAACATGATTACCAGATCGGCGGGTACACTGAAAAATGGGAAAGTGGCGTGAAGGACTGTCAGGGAAGAGCTCG	YQIGGYTEK	TSPISEHDYQIGGYTEKWESGVKDC	200	3	TSPKSEHDYQIGGYTEKWESGVKDC	175	FALSE		I
61	ACATCACCAACATCCGAGCACGATTACCAAATTGGTGGGTACACCGAAAA	1	1.4_ORF3.I.3.T	0.493333333	FALSE	TRUE	Sat_mut_A	FALSE		FALSE		FALSE		FALSE	192	183	ACATCACCAACATCCGAGCACGATTACCAAATTGGTGGGTACACCGAAAAGTGGGAGAGCGGCGTTAAAGATTGC	FALSE		1.4_ORF3		T	ACATCACCAACATCCGAGCACGATTACCAAATTGGTGGGTACACCGAAAAGTGGGAGAGCGGCGTTAAAGATTGC	ACATCACCAACATCCGAGCACGATTACCAAATTGGTGGGTACACCGAAAAGTGGGAGAGCGGCGTTAAAGATTGC	ACATCACCAACATCCGAGCACGATTACCAAATTGGTGGGTACACCGAAAAGTGGGAGAGCGGCGTTAAAGATTGC	ACATCACCAACATCCGAGCACGATTACCAAATTGGTGGGTACACCGAAAAGTGGGAGAGCGGCGTTAAAGATTGC	GAATTCCGCTGCGTACATCACCAACATCCGAGCACGATTACCAAATTGGTGGGTACACCGAAAAGTGGGAGAGCGGCGTTAAAGATTGCCAGGGAAGAGCTCG	YQIGGYTEK	TSPISEHDYQIGGYTEKWESGVKDC	200	3	TSPTSEHDYQIGGYTEKWESGVKDC	175	FALSE		I
62	ACTAGTCCTCGCTCAGAACATGATTACCAGATCGGTGGGTATACCGAGAA	1	1.4_ORF3.I.3.R	0.493333333	FALSE	TRUE	Sat_mut_A	FALSE		FALSE		FALSE		FALSE	192	183	ACTAGTCCTCGCTCAGAGCATGATTACCAGATCGGTGGGTATACCGAGAAATGGGAATCCGGCGTCAAGGACTGT	FALSE		1.4_ORF3		R	ACTAGTCCTCGCTCAGAACATGATTACCAGATCGGTGGGTATACCGAGAAATGGGAATCCGGTGTCAAGGACTGT	ACTAGTCCTCGCTCAGAGCATGATTACCAGATCGGTGGGTATACCGAGAAATGGGAATCCGGCGTCAAGGACTGT	ACTAGTCCTCGCTCAGAACATGATTACCAGATCGGTGGGTATACCGAGAAATGGGAATCCGGTGTCAAGGACTGT	ACTAGTCCTCGCTCAGAACATGATTACCAGATCGGTGGGTATACCGAGAAATGGGAATCCGGTGTCAAGGACTGT	GAATTCCGCTGCGTACTAGTCCTCGCTCAGAACATGATTACCAGATCGGTGGGTATACCGAGAAATGGGAATCCGGTGTCAAGGACTGTCAGGGAAGAGCTCG	YQIGGYTEK	TSPISEHDYQIGGYTEKWESGVKDC	200	3	TSPRSEHDYQIGGYTEKWESGVKDC	175	FALSE		I
63	ACAAGTCCTCAGAGCGAACATGATTATCAAATCGGCGGTTATACAGAGAA	1	1.4_ORF3.I.3.Q	0.453333333	FALSE	TRUE	Sat_mut_A	FALSE		FALSE		FALSE		FALSE	192	183	ACAAGTCCTCAGAGCGAACATGATTATCAAATCGGCGGTTATACAGAGAAGTGGGAATCTGGCGTCAAGGATTGT	FALSE		1.4_ORF3		Q	ACAAGTCCTCAGAGCGAACATGATTATCAAATCGGCGGTTATACAGAGAAGTGGGAATCTGGCGTCAAGGATTGT	ACAAGTCCTCAGAGCGAACATGATTATCAAATCGGCGGTTATACAGAGAAGTGGGAATCTGGCGTCAAGGATTGT	ACAAGTCCTCAGAGCGAACATGATTATCAAATCGGCGGTTATACAGAGAAGTGGGAATCTGGCGTCAAGGATTGT	ACAAGTCCTCAGAGCGAACATGATTATCAAATCGGCGGTTATACAGAGAAGTGGGAATCTGGCGTCAAGGATTGT	GAATTCCGCTGCGTACAAGTCCTCAGAGCGAACATGATTATCAAATCGGCGGTTATACAGAGAAGTGGGAATCTGGCGTCAAGGATTGTCAGGGAAGAGCTCG	YQIGGYTEK	TSPISEHDYQIGGYTEKWESGVKDC	200	3	TSPQSEHDYQIGGYTEKWESGVKDC	175	FALSE		I
64	ACATCCCCAGTTAGCGAACACGACTATCAAATTGGCGGCTATACAGAGAA	1	1.4_ORF3.I.3.V	0.466666667	FALSE	TRUE	Sat_mut_A	FALSE		FALSE		FALSE		FALSE	192	183	ACATCCCCAGTTAGCGAACACGACTATCAAATTGGCGGCTATACAGAGAAATGGGAATCAGGGGTGAAGGATTGT	FALSE		1.4_ORF3		V	ACATCCCCAGTTAGCGAACACGACTATCAAATTGGCGGCTATACAGAGAAATGGGAATCAGGGGTGAAGGATTGT	ACATCCCCAGTTAGCGAACACGACTATCAAATTGGCGGCTATACAGAGAAATGGGAATCAGGGGTGAAGGATTGT	ACATCCCCAGTTAGCGAACACGACTATCAAATTGGCGGCTATACAGAGAAATGGGAATCAGGGGTGAAGGATTGT	ACATCCCCAGTTAGCGAACACGACTATCAAATTGGCGGCTATACAGAGAAATGGGAATCAGGGGTGAAGGATTGT	GAATTCCGCTGCGTACATCCCCAGTTAGCGAACACGACTATCAAATTGGCGGCTATACAGAGAAATGGGAATCAGGGGTGAAGGATTGTCAGGGAAGAGCTCG	YQIGGYTEK	TSPISEHDYQIGGYTEKWESGVKDC	200	3	TSPVSEHDYQIGGYTEKWESGVKDC	175	FALSE		I
65	ACAAGCCCACACTCAGAGCATGACTACCAGATTGGGGGTTATACCGAAAA	1	1.4_ORF3.I.3.H	0.493333333	FALSE	TRUE	Sat_mut_A	FALSE		FALSE		FALSE		FALSE	192	183	ACAAGCCCACACTCAGAGCATGACTACCAGATTGGGGGGTACACCGAAAAATGGGAAAGCGGGGTTAAGGACTGT	FALSE		1.4_ORF3		H	ACAAGCCCACACTCAGAGCATGACTACCAGATTGGGGGTTATACCGAAAAATGGGAAAGCGGGGTTAAGGACTGT	ACAAGCCCACACTCAGAGCATGACTACCAGATTGGGGGGTACACCGAAAAATGGGAAAGCGGGGTTAAGGACTGT	ACAAGCCCACACTCAGAGCATGACTACCAGATTGGGGGTTATACCGAAAAATGGGAAAGCGGGGTTAAGGACTGT	ACAAGCCCACACTCAGAGCATGACTACCAGATTGGGGGTTATACCGAAAAATGGGAAAGCGGGGTTAAGGACTGT	GAATTCCGCTGCGTACAAGCCCACACTCAGAGCATGACTACCAGATTGGGGGTTATACCGAAAAATGGGAAAGCGGGGTTAAGGACTGTCAGGGAAGAGCTCG	YQIGGYTEK	TSPISEHDYQIGGYTEKWESGVKDC	200	3	TSPHSEHDYQIGGYTEKWESGVKDC	175	FALSE		I
66	ACATCTCCTTGGAGTGAGCACGATTACCAAATCGGTGGGTATACAGAAAA	1	1.4_ORF3.I.3.W	0.48	FALSE	TRUE	Sat_mut_A	FALSE		FALSE		FALSE		FALSE	192	183	ACATCTCCTTGGAGTGAGCACGATTACCAAATCGGGGGGTACACAGAAAAGTGGGAGAGTGGCGTGAAAGATTGC	FALSE		1.4_ORF3		W	ACATCTCCTTGGAGTGAGCACGATTACCAAATCGGGGGGTATACAGAAAAGTGGGAGAGTGGCGTGAAAGATTGC	ACATCTCCTTGGAGTGAGCACGATTACCAAATCGGGGGGTACACAGAAAAGTGGGAGAGTGGCGTGAAAGATTGC	ACATCTCCTTGGAGTGAGCACGATTACCAAATCGGTGGGTATACAGAAAAGTGGGAGAGTGGCGTGAAAGATTGC	ACATCTCCTTGGAGTGAGCACGATTACCAAATCGGTGGGTATACAGAAAAGTGGGAGAGTGGCGTGAAAGATTGC	GAATTCCGCTGCGTACATCTCCTTGGAGTGAGCACGATTACCAAATCGGTGGGTATACAGAAAAGTGGGAGAGTGGCGTGAAAGATTGCCAGGGAAGAGCTCG	YQIGGYTEK	TSPISEHDYQIGGYTEKWESGVKDC	200	3	TSPWSEHDYQIGGYTEKWESGVKDC	175	FALSE		I
67	ACTAGCCCTCTGTCTGAACATGATTACCAGATTGGTGGCTACACAGAGAA	1	1.4_ORF3.I.3.L	0.453333333	FALSE	TRUE	Sat_mut_A	FALSE		FALSE		FALSE		FALSE	192	183	ACTAGCCCTCTGTCTGAACATGATTACCAGATTGGTGGCTACACAGAGAAATGGGAAAGCGGTGTCAAAGATTGT	FALSE		1.4_ORF3		L	ACTAGCCCTCTGTCTGAACATGATTACCAGATTGGTGGCTACACAGAGAAATGGGAAAGCGGTGTCAAAGATTGT	ACTAGCCCTCTGTCTGAACATGATTACCAGATTGGTGGCTACACAGAGAAATGGGAAAGCGGTGTCAAAGATTGT	ACTAGCCCTCTGTCTGAACATGATTACCAGATTGGTGGCTACACAGAGAAATGGGAAAGCGGTGTCAAAGATTGT	ACTAGCCCTCTGTCTGAACATGATTACCAGATTGGTGGCTACACAGAGAAATGGGAAAGCGGTGTCAAAGATTGT	GAATTCCGCTGCGTACTAGCCCTCTGTCTGAACATGATTACCAGATTGGTGGCTACACAGAGAAATGGGAAAGCGGTGTCAAAGATTGTCAGGGAAGAGCTCG	YQIGGYTEK	TSPISEHDYQIGGYTEKWESGVKDC	200	3	TSPLSEHDYQIGGYTEKWESGVKDC	175	FALSE		I
68	ACTAGCCCTTACTCAGAGCACGATTACCAGATTGGTGGGTATACAGAGAA	1	1.4_ORF3.I.3.Y	0.466666667	FALSE	TRUE	Sat_mut_A	FALSE		FALSE		FALSE		FALSE	192	183	ACTAGCCCTTACTCAGAGCACGATTACCAGATTGGGGGGTATACAGAGAAATGGGAGTCTGGTGTGAAAGATTGC	FALSE		1.4_ORF3		Y	ACTAGCCCTTACTCAGAGCACGATTACCAGATTGGGGGGTATACAGAGAAATGGGAGTCTGGTGTGAAAGATTGC	ACTAGCCCTTACTCAGAGCACGATTACCAGATTGGGGGGTATACAGAGAAATGGGAGTCTGGTGTGAAAGATTGC	ACTAGCCCTTACTCAGAGCACGATTACCAGATTGGTGGGTATACAGAGAAATGGGAGTCTGGTGTGAAAGATTGC	ACTAGCCCTTACTCAGAGCACGATTACCAGATTGGTGGGTATACAGAGAAATGGGAGTCTGGTGTGAAAGATTGC	GAATTCCGCTGCGTACTAGCCCTTACTCAGAGCACGATTACCAGATTGGTGGGTATACAGAGAAATGGGAGTCTGGTGTGAAAGATTGCCAGGGAAGAGCTCG	YQIGGYTEK	TSPISEHDYQIGGYTEKWESGVKDC	200	3	TSPYSEHDYQIGGYTEKWESGVKDC	175	FALSE		I
69	ACTTCACCACCAAGCGAACACGATTACCAGATTGGTGGGTATACCGAGAA	1	1.4_ORF3.I.3.P	0.493333333	FALSE	TRUE	Sat_mut_A	FALSE		FALSE		FALSE		FALSE	192	183	ACTTCACCACCAAGCGAACACGATTACCAGATTGGTGGGTATACCGAGAAGTGGGAATCAGGTGTCAAGGACTGT	FALSE		1.4_ORF3		P	ACTTCACCACCAAGCGAACACGATTACCAGATTGGTGGGTATACCGAGAAGTGGGAATCAGGTGTCAAGGACTGT	ACTTCACCACCAAGCGAACACGATTACCAGATTGGTGGGTATACCGAGAAGTGGGAATCAGGTGTCAAGGACTGT	ACTTCACCACCAAGCGAACACGATTACCAGATTGGTGGGTATACCGAGAAGTGGGAATCAGGTGTCAAGGACTGT	ACTTCACCACCAAGCGAACACGATTACCAGATTGGTGGGTATACCGAGAAGTGGGAATCAGGTGTCAAGGACTGT	GAATTCCGCTGCGTACTTCACCACCAAGCGAACACGATTACCAGATTGGTGGGTATACCGAGAAGTGGGAATCAGGTGTCAAGGACTGTCAGGGAAGAGCTCG	YQIGGYTEK	TSPISEHDYQIGGYTEKWESGVKDC	200	3	TSPPSEHDYQIGGYTEKWESGVKDC	175	FALSE		I
70	ACCAGTCCTAATTCCGAGCATGATTACCAAATCGGCGGGTACACTGAGAA	1	1.4_ORF3.I.3.N	0.48	FALSE	TRUE	Sat_mut_A	FALSE		FALSE		FALSE		FALSE	192	183	ACCAGTCCTAATTCCGAGCATGATTACCAAATCGGCGGGTACACTGAGAAATGGGAGTCCGGTGTTAAAGACTGT	FALSE		1.4_ORF3		N	ACCAGTCCTAATTCCGAGCATGATTACCAAATCGGCGGGTACACTGAGAAATGGGAGTCCGGTGTTAAAGACTGT	ACCAGTCCTAATTCCGAGCATGATTACCAAATCGGCGGGTACACTGAGAAATGGGAGTCCGGTGTTAAAGACTGT	ACCAGTCCTAATTCCGAGCATGATTACCAAATCGGCGGGTACACTGAGAAATGGGAGTCCGGTGTTAAAGACTGT	ACCAGTCCTAATTCCGAGCATGATTACCAAATCGGCGGGTACACTGAGAAATGGGAGTCCGGTGTTAAAGACTGT	GAATTCCGCTGCGTACCAGTCCTAATTCCGAGCATGATTACCAAATCGGCGGGTACACTGAGAAATGGGAGTCCGGTGTTAAAGACTGTCAGGGAAGAGCTCG	YQIGGYTEK	TSPISEHDYQIGGYTEKWESGVKDC	200	3	TSPNSEHDYQIGGYTEKWESGVKDC	175	FALSE		I
71	ACATCCCCTTGTAGTGAACACGATTACCAAATTGGCGGTTACACTGAGAA	1	1.4_ORF3.I.3.C	0.48	FALSE	TRUE	Sat_mut_A	FALSE		FALSE		FALSE		FALSE	192	183	ACATCCCCTTGTAGTGAACACGATTACCAAATTGGCGGTTACACTGAGAAGTGGGAGTCCGGCGTCAAAGATTGT	FALSE		1.4_ORF3		C	ACATCCCCTTGTAGTGAACACGATTACCAAATTGGCGGTTACACTGAGAAGTGGGAGTCCGGCGTCAAAGATTGT	ACATCCCCTTGTAGTGAACACGATTACCAAATTGGCGGTTACACTGAGAAGTGGGAGTCCGGCGTCAAAGATTGT	ACATCCCCTTGTAGTGAACACGATTACCAAATTGGCGGTTACACTGAGAAGTGGGAGTCCGGCGTCAAAGATTGT	ACATCCCCTTGTAGTGAACACGATTACCAAATTGGCGGTTACACTGAGAAGTGGGAGTCCGGCGTCAAAGATTGT	GAATTCCGCTGCGTACATCCCCTTGTAGTGAACACGATTACCAAATTGGCGGTTACACTGAGAAGTGGGAGTCCGGCGTCAAAGATTGTCAGGGAAGAGCTCG	YQIGGYTEK	TSPISEHDYQIGGYTEKWESGVKDC	200	3	TSPCSEHDYQIGGYTEKWESGVKDC	175	FALSE		I
72	ACTTCTCCTGAGAGCGAACACGACTATCAAATCGGGGGCTATACAGAGAA	1	1.4_ORF3.I.3.E	0.48	FALSE	TRUE	Sat_mut_A	FALSE		FALSE		FALSE		FALSE	192	183	ACTTCTCCTGAGAGCGAACACGACTATCAAATCGGGGGCTATACAGAGAAATGGGAAAGTGGGGTCAAGGATTGT	FALSE		1.4_ORF3		E	ACTTCTCCTGAGAGCGAACACGACTATCAAATCGGGGGCTATACAGAGAAATGGGAAAGTGGGGTCAAGGATTGT	ACTTCTCCTGAGAGCGAACACGACTATCAAATCGGGGGCTATACAGAGAAATGGGAAAGTGGGGTCAAGGATTGT	ACTTCTCCTGAGAGCGAACACGACTATCAAATCGGGGGCTATACAGAGAAATGGGAAAGTGGGGTCAAGGATTGT	ACTTCTCCTGAGAGCGAACACGACTATCAAATCGGGGGCTATACAGAGAAATGGGAAAGTGGGGTCAAGGATTGT	GAATTCCGCTGCGTACTTCTCCTGAGAGCGAACACGACTATCAAATCGGGGGCTATACAGAGAAATGGGAAAGTGGGGTCAAGGATTGTCAGGGAAGAGCTCG	YQIGGYTEK	TSPISEHDYQIGGYTEKWESGVKDC	200	3	TSPESEHDYQIGGYTEKWESGVKDC	175	FALSE		I
73	ACATCTCCAGCATCAGAGCACGATTATCAGATCGGCGGGTATACAGAAAA	1	1.4_ORF3.I.3.A	0.493333333	FALSE	TRUE	Sat_mut_A	FALSE		FALSE		FALSE		FALSE	192	183	ACATCTCCAGCATCAGAGCACGATTATCAGATCGGCGGGTATACAGAAAAGTGGGAGTCAGGCGTGAAGGACTGT	FALSE		1.4_ORF3		A	ACATCTCCAGCATCAGAGCACGATTATCAGATCGGCGGGTATACAGAAAAGTGGGAGTCAGGCGTGAAGGATTGT	ACATCTCCAGCATCAGAGCACGATTATCAGATCGGCGGGTATACAGAAAAGTGGGAGTCAGGCGTGAAGGACTGT	ACATCTCCAGCATCAGAGCACGATTATCAGATCGGCGGGTATACAGAAAAGTGGGAGTCAGGCGTGAAGGATTGT	ACATCTCCAGCATCAGAGCACGATTATCAGATCGGCGGGTATACAGAAAAGTGGGAGTCAGGCGTGAAGGATTGT	GAATTCCGCTGCGTACATCTCCAGCATCAGAGCACGATTATCAGATCGGCGGGTATACAGAAAAGTGGGAGTCAGGCGTGAAGGATTGTCAGGGAAGAGCTCG	YQIGGYTEK	TSPISEHDYQIGGYTEKWESGVKDC	200	3	TSPASEHDYQIGGYTEKWESGVKDC	175	FALSE		I
74	ACCAGTCCATCCTCAGAGCATGACTATCAGATTGGCGGTTACACCGAAAA	1	1.4_ORF3.I.3.S	0.493333333	FALSE	TRUE	Sat_mut_A	FALSE		FALSE		FALSE		FALSE	192	183	ACCTCCCCATCCTCAGAGCACGACTATCAGATTGGCGGTTACACCGAAAAGTGGGAGAGTGGGGTGAAGGATTGC	FALSE		1.4_ORF3		S	ACCAGTCCATCCTCAGAGCATGACTATCAGATTGGCGGTTACACCGAAAAGTGGGAAAGTGGGGTTAAGGATTGC	ACCTCCCCATCCTCAGAGCACGACTATCAGATTGGCGGTTACACCGAAAAGTGGGAGAGTGGGGTGAAGGATTGC	ACCAGTCCATCCTCAGAGCATGACTATCAGATTGGCGGTTACACCGAAAAGTGGGAAAGTGGGGTTAAGGATTGC	ACCAGTCCATCCTCAGAGCATGACTATCAGATTGGCGGTTACACCGAAAAGTGGGAAAGTGGGGTTAAGGATTGC	GAATTCCGCTGCGTACCAGTCCATCCTCAGAGCATGACTATCAGATTGGCGGTTACACCGAAAAGTGGGAAAGTGGGGTTAAGGATTGCCAGGGAAGAGCTCG	YQIGGYTEK	TSPISEHDYQIGGYTEKWESGVKDC	200	3	TSPSSEHDYQIGGYTEKWESGVKDC	175	FALSE		I
75	ACATCACCTGACAGCGAGCATGATTATCAAATTGGCGGTTACACCGAGAA	1	1.4_ORF3.I.3.D	0.48	FALSE	TRUE	Sat_mut_A	FALSE		FALSE		FALSE		FALSE	192	183	ACATCACCTGACAGCGAGCATGATTATCAAATTGGCGGTTACACCGAGAAATGGGAGTCAGGGGTTAAGGATTGC	FALSE		1.4_ORF3		D	ACATCACCTGACAGCGAGCATGATTATCAAATTGGCGGTTACACCGAGAAATGGGAGTCAGGGGTTAAGGATTGC	ACATCACCTGACAGCGAGCATGATTATCAAATTGGCGGTTACACCGAGAAATGGGAGTCAGGGGTTAAGGATTGC	ACATCACCTGACAGCGAGCATGATTATCAAATTGGCGGTTACACCGAGAAATGGGAGTCAGGGGTTAAGGATTGC	ACATCACCTGACAGCGAGCATGATTATCAAATTGGCGGTTACACCGAGAAATGGGAGTCAGGGGTTAAGGATTGC	GAATTCCGCTGCGTACATCACCTGACAGCGAGCATGATTATCAAATTGGCGGTTACACCGAGAAATGGGAGTCAGGGGTTAAGGATTGCCAGGGAAGAGCTCG	YQIGGYTEK	TSPISEHDYQIGGYTEKWESGVKDC	200	3	TSPDSEHDYQIGGYTEKWESGVKDC	175	FALSE		I
76	ACAAGTCCAATCGGCGAACACGACTATCAGATCGGTGGGTATACTGAAAA	1	1.4_ORF3.S.4.G	0.493333333	FALSE	TRUE	Sat_mut_A	FALSE		FALSE		FALSE		FALSE	192	183	ACAAGTCCAATCGGCGAACACGACTATCAGATCGGTGGGTATACTGAAAAGTGGGAGTCCGGCGTTAAGGACTGT	FALSE		1.4_ORF3		G	ACAAGTCCAATCGGCGAACACGACTATCAGATCGGTGGGTATACTGAAAAGTGGGAGTCCGGCGTTAAAGACTGT	ACAAGTCCAATCGGCGAACACGACTATCAGATCGGTGGGTATACTGAAAAGTGGGAGTCCGGCGTTAAGGACTGT	ACAAGTCCAATCGGCGAACACGACTATCAGATCGGTGGGTATACTGAAAAGTGGGAGTCCGGCGTTAAAGACTGT	ACAAGTCCAATCGGCGAACACGACTATCAGATCGGTGGGTATACTGAAAAGTGGGAGTCCGGCGTTAAAGACTGT	GAATTCCGCTGCGTACAAGTCCAATCGGCGAACACGACTATCAGATCGGTGGGTATACTGAAAAGTGGGAGTCCGGCGTTAAAGACTGTCAGGGAAGAGCTCG	YQIGGYTEK	TSPISEHDYQIGGYTEKWESGVKDC	200	4	TSPIGEHDYQIGGYTEKWESGVKDC	175	FALSE		S
77	ACCTCCCCAATTATGGAGCACGATTACCAGATTGGCGGGTATACAGAAAA	1	1.4_ORF3.S.4.M	0.48	FALSE	TRUE	Sat_mut_A	FALSE		FALSE		FALSE		FALSE	192	183	ACCTCCCCAATTATGGAGCACGATTACCAGATTGGCGGGTATACAGAAAAATGGGAGTCTGGGGTTAAGGACTGT	FALSE		1.4_ORF3		M	ACCTCCCCAATTATGGAGCACGATTACCAGATTGGCGGGTATACAGAAAAATGGGAGTCTGGGGTTAAGGACTGT	ACCTCCCCAATTATGGAGCACGATTACCAGATTGGCGGGTATACAGAAAAATGGGAGTCTGGGGTTAAGGACTGT	ACCTCCCCAATTATGGAGCACGATTACCAGATTGGCGGGTATACAGAAAAATGGGAGTCTGGGGTTAAGGACTGT	ACCTCCCCAATTATGGAGCACGATTACCAGATTGGCGGGTATACAGAAAAATGGGAGTCTGGGGTTAAGGACTGT	GAATTCCGCTGCGTACCTCCCCAATTATGGAGCACGATTACCAGATTGGCGGGTATACAGAAAAATGGGAGTCTGGGGTTAAGGACTGTCAGGGAAGAGCTCG	YQIGGYTEK	TSPISEHDYQIGGYTEKWESGVKDC	200	4	TSPIMEHDYQIGGYTEKWESGVKDC	175	FALSE		S
78	ACATCCCCAATCTTTGAGCACGACTATCAGATTGGTGGGTATACCGAAAA	1	1.4_ORF3.S.4.F	0.48	FALSE	TRUE	Sat_mut_A	FALSE		FALSE		FALSE		FALSE	192	183	ACATCCCCAATCTTTGAGCACGACTATCAGATTGGTGGGTATACCGAAAAATGGGAGAGCGGTGTCAAGGATTGC	FALSE		1.4_ORF3		F	ACATCCCCAATCTTTGAGCACGACTATCAGATTGGTGGGTATACCGAAAAATGGGAGAGCGGTGTCAAGGATTGC	ACATCCCCAATCTTTGAGCACGACTATCAGATTGGTGGGTATACCGAAAAATGGGAGAGCGGTGTCAAGGATTGC	ACATCCCCAATCTTTGAGCACGACTATCAGATTGGTGGGTATACCGAAAAATGGGAGAGCGGTGTCAAGGATTGC	ACATCCCCAATCTTTGAGCACGACTATCAGATTGGTGGGTATACCGAAAAATGGGAGAGCGGTGTCAAGGATTGC	GAATTCCGCTGCGTACATCCCCAATCTTTGAGCACGACTATCAGATTGGTGGGTATACCGAAAAATGGGAGAGCGGTGTCAAGGATTGCCAGGGAAGAGCTCG	YQIGGYTEK	TSPISEHDYQIGGYTEKWESGVKDC	200	4	TSPIFEHDYQIGGYTEKWESGVKDC	175	FALSE		S
79	ACAAGCCCTATTAAGGAACACGATTACCAAATTGGCGGTTATACAGAGAA	1	1.4_ORF3.S.4.K	0.453333333	FALSE	TRUE	Sat_mut_A	FALSE		FALSE		FALSE		FALSE	192	183	ACAAGCCCTATTAAGGAACACGATTACCAAATTGGCGGTTATACAGAGAAGTGGGAGAGTGGGGTGAAAGACTGT	FALSE		1.4_ORF3		K	ACAAGCCCTATTAAGGAACACGATTACCAAATTGGCGGTTATACAGAGAAGTGGGAGAGTGGGGTGAAAGACTGT	ACAAGCCCTATTAAGGAACACGATTACCAAATTGGCGGTTATACAGAGAAGTGGGAGAGTGGGGTGAAAGACTGT	ACAAGCCCTATTAAGGAACACGATTACCAAATTGGCGGTTATACAGAGAAGTGGGAGAGTGGGGTGAAAGACTGT	ACAAGCCCTATTAAGGAACACGATTACCAAATTGGCGGTTATACAGAGAAGTGGGAGAGTGGGGTGAAAGACTGT	GAATTCCGCTGCGTACAAGCCCTATTAAGGAACACGATTACCAAATTGGCGGTTATACAGAGAAGTGGGAGAGTGGGGTGAAAGACTGTCAGGGAAGAGCTCG	YQIGGYTEK	TSPISEHDYQIGGYTEKWESGVKDC	200	4	TSPIKEHDYQIGGYTEKWESGVKDC	175	FALSE		S
80	ACATCCCCAATCACTGAGCACGATTATCAAATTGGCGGGTATACTGAGAA	1	1.4_ORF3.S.4.T	0.466666667	FALSE	TRUE	Sat_mut_A	FALSE		FALSE		FALSE		FALSE	192	183	ACATCCCCAATCACTGAGCACGATTATCAAATTGGCGGGTATACTGAGAAATGGGAGTCTGGCGTTAAAGACTGC	FALSE		1.4_ORF3		T	ACATCCCCAATCACTGAGCACGATTATCAAATTGGCGGGTATACTGAGAAATGGGAGTCTGGCGTTAAAGACTGC	ACATCCCCAATCACTGAGCACGATTATCAAATTGGCGGGTATACTGAGAAATGGGAGTCTGGCGTTAAAGACTGC	ACATCCCCAATCACTGAGCACGATTATCAAATTGGCGGGTATACTGAGAAATGGGAGTCTGGCGTTAAAGACTGC	ACATCCCCAATCACTGAGCACGATTATCAAATTGGCGGGTATACTGAGAAATGGGAGTCTGGCGTTAAAGACTGC	GAATTCCGCTGCGTACATCCCCAATCACTGAGCACGATTATCAAATTGGCGGGTATACTGAGAAATGGGAGTCTGGCGTTAAAGACTGCCAGGGAAGAGCTCG	YQIGGYTEK	TSPISEHDYQIGGYTEKWESGVKDC	200	4	TSPITEHDYQIGGYTEKWESGVKDC	175	FALSE		S
81	ACCTCACCTATTCGCGAGCATGACTACCAAATCGGCGGTTATACCGAAAA	1	1.4_ORF3.S.4.R	0.48	FALSE	TRUE	Sat_mut_A	FALSE		FALSE		FALSE		FALSE	192	183	ACCTCACCTATTCGCGAGCATGACTACCAAATCGGCGGTTATACCGAAAAGTGGGAATCTGGCGTTAAGGATTGT	FALSE		1.4_ORF3		R	ACCTCACCTATTCGCGAGCATGACTACCAAATCGGCGGTTATACCGAAAAGTGGGAATCTGGCGTTAAGGATTGT	ACCTCACCTATTCGCGAGCATGACTACCAAATCGGCGGTTATACCGAAAAGTGGGAATCTGGCGTTAAGGATTGT	ACCTCACCTATTCGCGAGCATGACTACCAAATCGGCGGTTATACCGAAAAGTGGGAATCTGGCGTTAAGGATTGT	ACCTCACCTATTCGCGAGCATGACTACCAAATCGGCGGTTATACCGAAAAGTGGGAATCTGGCGTTAAGGATTGT	GAATTCCGCTGCGTACCTCACCTATTCGCGAGCATGACTACCAAATCGGCGGTTATACCGAAAAGTGGGAATCTGGCGTTAAGGATTGTCAGGGAAGAGCTCG	YQIGGYTEK	TSPISEHDYQIGGYTEKWESGVKDC	200	4	TSPIREHDYQIGGYTEKWESGVKDC	175	FALSE		S
82	ACAAGCCCAATTCAGGAGCACGATTATCAAATCGGTGGGTATACCGAGAA	1	1.4_ORF3.S.4.Q	0.493333333	FALSE	TRUE	Sat_mut_A	FALSE		FALSE		FALSE		FALSE	192	183	ACAAGCCCAATTCAGGAGCACGATTACCAAATCGGTGGGTATACCGAGAAGTGGGAATCTGGCGTGAAGGACTGT	FALSE		1.4_ORF3		Q	ACAAGCCCAATTCAGGAGCACGATTATCAAATCGGTGGGTATACCGAGAAGTGGGAATCTGGCGTGAAGGACTGT	ACAAGCCCAATTCAGGAGCACGATTACCAAATCGGTGGGTATACCGAGAAGTGGGAATCTGGCGTGAAGGACTGT	ACAAGCCCAATTCAGGAGCACGATTATCAAATCGGTGGGTATACCGAGAAGTGGGAATCTGGCGTGAAGGACTGT	ACAAGCCCAATTCAGGAGCACGATTATCAAATCGGTGGGTATACCGAGAAGTGGGAATCTGGCGTGAAGGACTGT	GAATTCCGCTGCGTACAAGCCCAATTCAGGAGCACGATTATCAAATCGGTGGGTATACCGAGAAGTGGGAATCTGGCGTGAAGGACTGTCAGGGAAGAGCTCG	YQIGGYTEK	TSPISEHDYQIGGYTEKWESGVKDC	200	4	TSPIQEHDYQIGGYTEKWESGVKDC	175	FALSE		S
83	ACCTCACCTATTGTCGAACATGATTATCAGATCGGGGGCTACACCGAGAA	1	1.4_ORF3.S.4.V	0.493333333	FALSE	TRUE	Sat_mut_A	FALSE		FALSE		FALSE		FALSE	192	183	ACCTCACCTATTGTCGAACATGATTATCAGATCGGGGGCTACACCGAGAAATGGGAGTCTGGCGTCAAGGACTGT	FALSE		1.4_ORF3		V	ACCTCACCTATTGTCGAACATGATTATCAGATCGGGGGCTACACCGAGAAATGGGAGTCTGGCGTTAAGGACTGT	ACCTCACCTATTGTCGAACATGATTATCAGATCGGGGGCTACACCGAGAAATGGGAGTCTGGCGTCAAGGACTGT	ACCTCACCTATTGTCGAACATGATTATCAGATCGGGGGCTACACCGAGAAATGGGAGTCTGGCGTTAAGGACTGT	ACCTCACCTATTGTCGAACATGATTATCAGATCGGGGGCTACACCGAGAAATGGGAGTCTGGCGTTAAGGACTGT	GAATTCCGCTGCGTACCTCACCTATTGTCGAACATGATTATCAGATCGGGGGCTACACCGAGAAATGGGAGTCTGGCGTTAAGGACTGTCAGGGAAGAGCTCG	YQIGGYTEK	TSPISEHDYQIGGYTEKWESGVKDC	200	4	TSPIVEHDYQIGGYTEKWESGVKDC	175	FALSE		S
84	ACAAGTCCAATCCATGAACATGACTATCAGATCGGTGGGTACACTGAAAA	1	1.4_ORF3.S.4.H	0.466666667	FALSE	TRUE	Sat_mut_A	FALSE		FALSE		FALSE		FALSE	192	183	ACAAGTCCAATCCATGAACATGACTATCAGATCGGTGGGTACACTGAAAAGTGGGAGTCTGGCGTGAAAGACTGT	FALSE		1.4_ORF3		H	ACAAGTCCAATCCATGAACATGACTATCAGATCGGTGGGTACACTGAAAAGTGGGAGTCTGGCGTGAAAGACTGT	ACAAGTCCAATCCATGAACATGACTATCAGATCGGTGGGTACACTGAAAAGTGGGAGTCTGGCGTGAAAGACTGT	ACAAGTCCAATCCATGAACATGACTATCAGATCGGTGGGTACACTGAAAAGTGGGAGTCTGGCGTGAAAGACTGT	ACAAGTCCAATCCATGAACATGACTATCAGATCGGTGGGTACACTGAAAAGTGGGAGTCTGGCGTGAAAGACTGT	GAATTCCGCTGCGTACAAGTCCAATCCATGAACATGACTATCAGATCGGTGGGTACACTGAAAAGTGGGAGTCTGGCGTGAAAGACTGTCAGGGAAGAGCTCG	YQIGGYTEK	TSPISEHDYQIGGYTEKWESGVKDC	200	4	TSPIHEHDYQIGGYTEKWESGVKDC	175	FALSE		S
85	ACCTCTCCAATTTGGGAACACGACTATCAAATTGGCGGTTATACTGAAAA	1	1.4_ORF3.S.4.W	0.453333333	FALSE	TRUE	Sat_mut_A	FALSE		FALSE		FALSE		FALSE	192	183	ACCTCTCCAATTTGGGAACACGACTATCAAATTGGCGGTTATACTGAAAAGTGGGAATCAGGCGTCAAGGACTGT	FALSE		1.4_ORF3		W	ACCTCTCCAATTTGGGAACACGACTATCAAATTGGCGGTTATACTGAAAAGTGGGAATCAGGCGTCAAGGACTGT	ACCTCTCCAATTTGGGAACACGACTATCAAATTGGCGGTTATACTGAAAAGTGGGAATCAGGCGTCAAGGACTGT	ACCTCTCCAATTTGGGAACACGACTATCAAATTGGCGGTTATACTGAAAAGTGGGAATCAGGCGTCAAGGACTGT	ACCTCTCCAATTTGGGAACACGACTATCAAATTGGCGGTTATACTGAAAAGTGGGAATCAGGCGTCAAGGACTGT	GAATTCCGCTGCGTACCTCTCCAATTTGGGAACACGACTATCAAATTGGCGGTTATACTGAAAAGTGGGAATCAGGCGTCAAGGACTGTCAGGGAAGAGCTCG	YQIGGYTEK	TSPISEHDYQIGGYTEKWESGVKDC	200	4	TSPIWEHDYQIGGYTEKWESGVKDC	175	FALSE		S
86	ACCTCCCCAATTTTGGAACATGACTACCAAATCGGTGGCTATACCGAGAA	1	1.4_ORF3.S.4.L	0.493333333	FALSE	TRUE	Sat_mut_A	FALSE		FALSE		FALSE		FALSE	192	183	ACCTCCCCAATTTTGGAACATGACTACCAAATCGGTGGCTATACCGAGAAGTGGGAAAGCGGCGTCAAGGACTGT	FALSE		1.4_ORF3		L	ACCTCCCCAATTTTGGAACATGACTACCAAATCGGTGGCTATACCGAGAAGTGGGAAAGCGGCGTTAAGGACTGT	ACCTCCCCAATTTTGGAACATGACTACCAAATCGGTGGCTATACCGAGAAGTGGGAAAGCGGCGTCAAGGACTGT	ACCTCCCCAATTTTGGAACATGACTACCAAATCGGTGGCTATACCGAGAAGTGGGAAAGCGGCGTTAAGGACTGT	ACCTCCCCAATTTTGGAACATGACTACCAAATCGGTGGCTATACCGAGAAGTGGGAAAGCGGCGTTAAGGACTGT	GAATTCCGCTGCGTACCTCCCCAATTTTGGAACATGACTACCAAATCGGTGGCTATACCGAGAAGTGGGAAAGCGGCGTTAAGGACTGTCAGGGAAGAGCTCG	YQIGGYTEK	TSPISEHDYQIGGYTEKWESGVKDC	200	4	TSPILEHDYQIGGYTEKWESGVKDC	175	FALSE		S
87	ACCAGCCCTATCTATGAGCATGACTATCAAATTGGGGGTTACACTGAAAA	1	1.4_ORF3.S.4.Y	0.453333333	FALSE	TRUE	Sat_mut_A	FALSE		FALSE		FALSE		FALSE	192	183	ACCAGCCCTATCTATGAGCATGACTATCAAATTGGGGGTTACACTGAAAAATGGGAATCAGGGGTCAAGGATTGC	FALSE		1.4_ORF3		Y	ACCAGCCCTATCTATGAGCATGACTATCAAATTGGGGGTTACACTGAAAAATGGGAATCAGGGGTCAAGGATTGC	ACCAGCCCTATCTATGAGCATGACTATCAAATTGGGGGTTACACTGAAAAATGGGAATCAGGGGTCAAGGATTGC	ACCAGCCCTATCTATGAGCATGACTATCAAATTGGGGGTTACACTGAAAAATGGGAATCAGGGGTCAAGGATTGC	ACCAGCCCTATCTATGAGCATGACTATCAAATTGGGGGTTACACTGAAAAATGGGAATCAGGGGTCAAGGATTGC	GAATTCCGCTGCGTACCAGCCCTATCTATGAGCATGACTATCAAATTGGGGGTTACACTGAAAAATGGGAATCAGGGGTCAAGGATTGCCAGGGAAGAGCTCG	YQIGGYTEK	TSPISEHDYQIGGYTEKWESGVKDC	200	4	TSPIYEHDYQIGGYTEKWESGVKDC	175	FALSE		S
88	ACTTCTCCTATTCCAGAACATGATTACCAGATCGGCGGGTACACTGAAAA	1	1.4_ORF3.S.4.P	0.493333333	FALSE	TRUE	Sat_mut_A	FALSE		FALSE		FALSE		FALSE	192	183	ACTTCTCCTATCCCAGAACATGATTACCAGATCGGCGGGTACACTGAAAAGTGGGAGAGCGGCGTCAAAGACTGC	FALSE		1.4_ORF3		P	ACTTCTCCTATTCCAGAACATGATTACCAGATCGGCGGGTACACTGAAAAGTGGGAGTCTGGCGTCAAAGACTGC	ACTTCTCCTATCCCAGAACATGATTACCAGATCGGCGGGTACACTGAAAAGTGGGAGAGCGGCGTCAAAGACTGC	ACTTCTCCTATTCCAGAACATGATTACCAGATCGGCGGGTACACTGAAAAGTGGGAGTCTGGCGTCAAAGACTGC	ACTTCTCCTATTCCAGAACATGATTACCAGATCGGCGGGTACACTGAAAAGTGGGAGTCTGGCGTCAAAGACTGC	GAATTCCGCTGCGTACTTCTCCTATTCCAGAACATGATTACCAGATCGGCGGGTACACTGAAAAGTGGGAGTCTGGCGTCAAAGACTGCCAGGGAAGAGCTCG	YQIGGYTEK	TSPISEHDYQIGGYTEKWESGVKDC	200	4	TSPIPEHDYQIGGYTEKWESGVKDC	175	FALSE		S
89	ACTTCACCTATCAATGAGCACGATTACCAGATTGGCGGGTATACCGAAAA	1	1.4_ORF3.S.4.N	0.44	FALSE	TRUE	Sat_mut_A	FALSE		FALSE		FALSE		FALSE	192	183	ACTTCACCTATCAATGAGCACGATTACCAGATTGGCGGGTATACCGAAAAATGGGAAAGTGGTGTGAAAGATTGC	FALSE		1.4_ORF3		N	ACTTCACCTATCAATGAGCACGATTACCAGATTGGCGGGTATACCGAAAAATGGGAAAGTGGTGTGAAAGATTGC	ACTTCACCTATCAATGAGCACGATTACCAGATTGGCGGGTATACCGAAAAATGGGAAAGTGGTGTGAAAGATTGC	ACTTCACCTATCAATGAGCACGATTACCAGATTGGCGGGTATACCGAAAAATGGGAAAGTGGTGTGAAAGATTGC	ACTTCACCTATCAATGAGCACGATTACCAGATTGGCGGGTATACCGAAAAATGGGAAAGTGGTGTGAAAGATTGC	GAATTCCGCTGCGTACTTCACCTATCAATGAGCACGATTACCAGATTGGCGGGTATACCGAAAAATGGGAAAGTGGTGTGAAAGATTGCCAGGGAAGAGCTCG	YQIGGYTEK	TSPISEHDYQIGGYTEKWESGVKDC	200	4	TSPINEHDYQIGGYTEKWESGVKDC	175	FALSE		S
90	ACATCACCAATCTGCGAACACGATTATCAGATCGGTGGTTATACAGAAAA	1	1.4_ORF3.S.4.C	0.44	FALSE	TRUE	Sat_mut_A	FALSE		FALSE		FALSE		FALSE	192	183	ACATCACCAATCTGCGAACACGATTATCAGATCGGTGGTTATACAGAAAAATGGGAGTCCGGGGTGAAAGATTGT	FALSE		1.4_ORF3		C	ACATCACCAATCTGCGAACACGATTATCAGATCGGTGGTTATACAGAAAAATGGGAGTCCGGGGTGAAAGATTGT	ACATCACCAATCTGCGAACACGATTATCAGATCGGTGGTTATACAGAAAAATGGGAGTCCGGGGTGAAAGATTGT	ACATCACCAATCTGCGAACACGATTATCAGATCGGTGGTTATACAGAAAAATGGGAGTCCGGGGTGAAAGATTGT	ACATCACCAATCTGCGAACACGATTATCAGATCGGTGGTTATACAGAAAAATGGGAGTCCGGGGTGAAAGATTGT	GAATTCCGCTGCGTACATCACCAATCTGCGAACACGATTATCAGATCGGTGGTTATACAGAAAAATGGGAGTCCGGGGTGAAAGATTGTCAGGGAAGAGCTCG	YQIGGYTEK	TSPISEHDYQIGGYTEKWESGVKDC	200	4	TSPICEHDYQIGGYTEKWESGVKDC	175	FALSE		S
91	ACTTCACCAATCGAAGAGCACGACTATCAAATCGGCGGGTATACAGAAAA	1	1.4_ORF3.S.4.E	0.453333333	FALSE	TRUE	Sat_mut_A	FALSE		FALSE		FALSE		FALSE	192	183	ACTTCACCAATCGAAGAGCACGACTATCAAATCGGCGGGTATACAGAAAAATGGGAGAGCGGTGTTAAGGATTGT	FALSE		1.4_ORF3		E	ACTTCACCAATCGAAGAGCACGACTATCAAATCGGCGGGTATACAGAAAAATGGGAGAGCGGTGTTAAGGATTGT	ACTTCACCAATCGAAGAGCACGACTATCAAATCGGCGGGTATACAGAAAAATGGGAGAGCGGTGTTAAGGATTGT	ACTTCACCAATCGAAGAGCACGACTATCAAATCGGCGGGTATACAGAAAAATGGGAGAGCGGTGTTAAGGATTGT	ACTTCACCAATCGAAGAGCACGACTATCAAATCGGCGGGTATACAGAAAAATGGGAGAGCGGTGTTAAGGATTGT	GAATTCCGCTGCGTACTTCACCAATCGAAGAGCACGACTATCAAATCGGCGGGTATACAGAAAAATGGGAGAGCGGTGTTAAGGATTGTCAGGGAAGAGCTCG	YQIGGYTEK	TSPISEHDYQIGGYTEKWESGVKDC	200	4	TSPIEEHDYQIGGYTEKWESGVKDC	175	FALSE		S
92	ACTTCTCCAATTGCTGAACACGATTACCAGATTGGTGGCTACACCGAGAA	1	1.4_ORF3.S.4.A	0.493333333	FALSE	TRUE	Sat_mut_A	FALSE		FALSE		FALSE		FALSE	192	183	ACTTCTCCAATCGCCGAGCACGATTACCAGATTGGTGGCTACACCGAGAAGTGGGAATCCGGTGTGAAGGACTGC	FALSE		1.4_ORF3		A	ACTTCTCCAATTGCTGAACACGATTACCAGATTGGTGGCTACACCGAGAAGTGGGAATCCGGTGTGAAGGACTGT	ACTTCTCCAATCGCCGAGCACGATTACCAGATTGGTGGCTACACCGAGAAGTGGGAATCCGGTGTGAAGGACTGC	ACTTCTCCAATTGCTGAACACGATTACCAGATTGGTGGCTACACCGAGAAGTGGGAATCCGGTGTGAAGGACTGT	ACTTCTCCAATTGCTGAACACGATTACCAGATTGGTGGCTACACCGAGAAGTGGGAATCCGGTGTGAAGGACTGT	GAATTCCGCTGCGTACTTCTCCAATTGCTGAACACGATTACCAGATTGGTGGCTACACCGAGAAGTGGGAATCCGGTGTGAAGGACTGTCAGGGAAGAGCTCG	YQIGGYTEK	TSPISEHDYQIGGYTEKWESGVKDC	200	4	TSPIAEHDYQIGGYTEKWESGVKDC	175	FALSE		S
93	ACTTCTCCTATCGACGAACACGATTATCAGATTGGTGGGTATACCGAGAA	1	1.4_ORF3.S.4.D	0.466666667	FALSE	TRUE	Sat_mut_A	FALSE		FALSE		FALSE		FALSE	192	183	ACTTCTCCTATCGACGAACACGATTATCAGATTGGTGGGTATACCGAGAAGTGGGAGAGTGGGGTTAAAGATTGC	FALSE		1.4_ORF3		D	ACTTCTCCTATCGACGAACACGATTATCAGATTGGTGGGTATACCGAGAAGTGGGAGAGTGGGGTTAAAGATTGC	ACTTCTCCTATCGACGAACACGATTATCAGATTGGTGGGTATACCGAGAAGTGGGAGAGTGGGGTTAAAGATTGC	ACTTCTCCTATCGACGAACACGATTATCAGATTGGTGGGTATACCGAGAAGTGGGAGAGTGGGGTTAAAGATTGC	ACTTCTCCTATCGACGAACACGATTATCAGATTGGTGGGTATACCGAGAAGTGGGAGAGTGGGGTTAAAGATTGC	GAATTCCGCTGCGTACTTCTCCTATCGACGAACACGATTATCAGATTGGTGGGTATACCGAGAAGTGGGAGAGTGGGGTTAAAGATTGCCAGGGAAGAGCTCG	YQIGGYTEK	TSPISEHDYQIGGYTEKWESGVKDC	200	4	TSPIDEHDYQIGGYTEKWESGVKDC	175	FALSE		S
94	ACTTCTCCAATTATTGAACATGACTACCAAATTGGTGGGTATACTGAAAA	1	1.4_ORF3.S.4.I	0.386666667	FALSE	TRUE	Sat_mut_A	FALSE		FALSE		FALSE		FALSE	192	183	ACTTCTCCAATTATTGAACATGACTACCAAATTGGGGGGTATACTGAAAAATGGGAGTCAGGTGTTAAGGACTGT	FALSE		1.4_ORF3		I	ACTTCTCCAATTATTGAACATGACTACCAAATTGGGGGGTATACTGAAAAATGGGAGTCAGGTGTTAAGGACTGT	ACTTCTCCAATTATTGAACATGACTACCAAATTGGGGGGTATACTGAAAAATGGGAGTCAGGTGTTAAGGACTGT	ACTTCTCCAATTATTGAACATGACTACCAAATTGGTGGGTATACTGAAAAATGGGAGTCAGGTGTTAAGGACTGT	ACTTCTCCAATTATTGAACATGACTACCAAATTGGTGGGTATACTGAAAAATGGGAGTCAGGTGTTAAGGACTGT	GAATTCCGCTGCGTACTTCTCCAATTATTGAACATGACTACCAAATTGGTGGGTATACTGAAAAATGGGAGTCAGGTGTTAAGGACTGTCAGGGAAGAGCTCG	YQIGGYTEK	TSPISEHDYQIGGYTEKWESGVKDC	200	4	TSPIIEHDYQIGGYTEKWESGVKDC	175	FALSE		S
95	ACCAGTCCAATTTCAGGCCATGACTACCAAATTGGTGGCTACACTGAAAA	1	1.4_ORF3.E.5.G	0.48	FALSE	TRUE	Sat_mut_A	FALSE		FALSE		FALSE		FALSE	192	183	ACCAGTCCAATTTCAGGCCATGACTACCAAATTGGTGGCTACACTGAAAAGTGGGAGAGTGGCGTGAAAGACTGT	FALSE		1.4_ORF3		G	ACCAGTCCAATTTCAGGCCATGACTACCAAATTGGTGGCTACACTGAAAAGTGGGAGAGTGGCGTGAAAGACTGT	ACCAGTCCAATTTCAGGCCATGACTACCAAATTGGTGGCTACACTGAAAAGTGGGAGAGTGGCGTGAAAGACTGT	ACCAGTCCAATTTCAGGCCATGACTACCAAATTGGTGGCTACACTGAAAAGTGGGAGAGTGGCGTGAAAGACTGT	ACCAGTCCAATTTCAGGCCATGACTACCAAATTGGTGGCTACACTGAAAAGTGGGAGAGTGGCGTGAAAGACTGT	GAATTCCGCTGCGTACCAGTCCAATTTCAGGCCATGACTACCAAATTGGTGGCTACACTGAAAAGTGGGAGAGTGGCGTGAAAGACTGTCAGGGAAGAGCTCG	YQIGGYTEK	TSPISEHDYQIGGYTEKWESGVKDC	200	5	TSPISGHDYQIGGYTEKWESGVKDC	175	FALSE		E
96	ACCAGTCCTATTTCCATGCATGATTATCAAATTGGCGGTTACACCGAGAA	1	1.4_ORF3.E.5.M	0.48	FALSE	TRUE	Sat_mut_A	FALSE		FALSE		FALSE		FALSE	192	183	ACCAGTCCTATTTCCATGCATGATTATCAAATTGGCGGTTACACCGAGAAATGGGAGTCCGGGGTCAAAGACTGC	FALSE		1.4_ORF3		M	ACCAGTCCTATTTCCATGCATGATTATCAAATTGGCGGTTACACCGAGAAATGGGAGTCCGGGGTCAAAGACTGC	ACCAGTCCTATTTCCATGCATGATTATCAAATTGGCGGTTACACCGAGAAATGGGAGTCCGGGGTCAAAGACTGC	ACCAGTCCTATTTCCATGCATGATTATCAAATTGGCGGTTACACCGAGAAATGGGAGTCCGGGGTCAAAGACTGC	ACCAGTCCTATTTCCATGCATGATTATCAAATTGGCGGTTACACCGAGAAATGGGAGTCCGGGGTCAAAGACTGC	GAATTCCGCTGCGTACCAGTCCTATTTCCATGCATGATTATCAAATTGGCGGTTACACCGAGAAATGGGAGTCCGGGGTCAAAGACTGCCAGGGAAGAGCTCG	YQIGGYTEK	TSPISEHDYQIGGYTEKWESGVKDC	200	5	TSPISMHDYQIGGYTEKWESGVKDC	175	FALSE		E
97	ACATCACCTATCTCTTTTCATGATTATCAAATCGGCGGGTATACCGAGAA	1	1.4_ORF3.E.5.F	0.453333333	FALSE	TRUE	Sat_mut_A	FALSE		FALSE		FALSE		FALSE	192	183	ACATCACCTATCTCTTTTCATGATTATCAAATCGGCGGGTATACCGAGAAGTGGGAATCCGGTGTCAAGGACTGT	FALSE		1.4_ORF3		F	ACATCACCTATCTCTTTTCATGATTATCAAATCGGCGGGTATACCGAGAAGTGGGAATCCGGTGTCAAGGACTGT	ACATCACCTATCTCTTTTCATGATTATCAAATCGGCGGGTATACCGAGAAGTGGGAATCCGGTGTCAAGGACTGT	ACATCACCTATCTCTTTTCATGATTATCAAATCGGCGGGTATACCGAGAAGTGGGAATCCGGTGTCAAGGACTGT	ACATCACCTATCTCTTTTCATGATTATCAAATCGGCGGGTATACCGAGAAGTGGGAATCCGGTGTCAAGGACTGT	GAATTCCGCTGCGTACATCACCTATCTCTTTTCATGATTATCAAATCGGCGGGTATACCGAGAAGTGGGAATCCGGTGTCAAGGACTGTCAGGGAAGAGCTCG	YQIGGYTEK	TSPISEHDYQIGGYTEKWESGVKDC	200	5	TSPISFHDYQIGGYTEKWESGVKDC	175	FALSE		E
98	ACAAGTCCTATTTCAAAGCACGATTATCAAATTGGTGGCTATACCGAAAA	1	1.4_ORF3.E.5.K	0.386666667	FALSE	TRUE	Sat_mut_A	FALSE		FALSE		FALSE		FALSE	192	183	ACAAGTCCTATTTCAAAGCACGATTATCAAATTGGTGGCTATACCGAAAAATGGGAATCCGGTGTTAAAGATTGC	FALSE		1.4_ORF3		K	ACAAGTCCTATTTCAAAGCACGATTATCAAATTGGTGGCTATACCGAAAAATGGGAATCCGGTGTTAAAGATTGC	ACAAGTCCTATTTCAAAGCACGATTATCAAATTGGTGGCTATACCGAAAAATGGGAATCCGGTGTTAAAGATTGC	ACAAGTCCTATTTCAAAGCACGATTATCAAATTGGTGGCTATACCGAAAAATGGGAATCCGGTGTTAAAGATTGC	ACAAGTCCTATTTCAAAGCACGATTATCAAATTGGTGGCTATACCGAAAAATGGGAATCCGGTGTTAAAGATTGC	GAATTCCGCTGCGTACAAGTCCTATTTCAAAGCACGATTATCAAATTGGTGGCTATACCGAAAAATGGGAATCCGGTGTTAAAGATTGCCAGGGAAGAGCTCG	YQIGGYTEK	TSPISEHDYQIGGYTEKWESGVKDC	200	5	TSPISKHDYQIGGYTEKWESGVKDC	175	FALSE		E
99	ACAAGCCCAATCTCAACCCATGATTATCAAATCGGCGGGTACACCGAAAA	1	1.4_ORF3.E.5.T	0.493333333	FALSE	TRUE	Sat_mut_A	FALSE		FALSE		FALSE		FALSE	192	183	ACAAGCCCAATCTCAACCCATGATTATCAAATCGGGGGGTACACCGAAAAATGGGAATCCGGCGTGAAGGATTGC	FALSE		1.4_ORF3		T	ACAAGCCCAATCTCAACCCATGATTATCAAATCGGGGGGTACACCGAAAAATGGGAATCCGGCGTGAAGGATTGC	ACAAGCCCAATCTCAACCCATGATTATCAAATCGGGGGGTACACCGAAAAATGGGAATCCGGCGTGAAGGATTGC	ACAAGCCCAATCTCAACCCATGATTATCAAATCGGCGGGTACACCGAAAAATGGGAATCCGGCGTGAAGGATTGC	ACAAGCCCAATCTCAACCCATGATTATCAAATCGGCGGGTACACCGAAAAATGGGAATCCGGCGTGAAGGATTGC	GAATTCCGCTGCGTACAAGCCCAATCTCAACCCATGATTATCAAATCGGCGGGTACACCGAAAAATGGGAATCCGGCGTGAAGGATTGCCAGGGAAGAGCTCG	YQIGGYTEK	TSPISEHDYQIGGYTEKWESGVKDC	200	5	TSPISTHDYQIGGYTEKWESGVKDC	175	FALSE		E
100	ACAAGTCCAATCAGCCGCCATGACTATCAAATCGGGGGTTACACTGAGAA	1	1.4_ORF3.E.5.R	0.493333333	FALSE	TRUE	Sat_mut_A	FALSE		FALSE		FALSE		FALSE	192	183	ACAAGTCCAATCAGCCGCCATGACTACCAAATCGGGGGCTACACTGAGAAATGGGAATCCGGCGTGAAGGATTGC	FALSE		1.4_ORF3		R	ACAAGTCCAATCAGCCGCCATGACTATCAAATCGGGGGTTACACTGAGAAATGGGAATCCGGCGTGAAGGATTGT	ACAAGTCCAATCAGCCGCCATGACTACCAAATCGGGGGCTACACTGAGAAATGGGAATCCGGCGTGAAGGATTGC	ACAAGTCCAATCAGCCGCCATGACTATCAAATCGGGGGTTACACTGAGAAATGGGAATCCGGCGTGAAGGATTGT	ACAAGTCCAATCAGCCGCCATGACTATCAAATCGGGGGTTACACTGAGAAATGGGAATCCGGCGTGAAGGATTGT	GAATTCCGCTGCGTACAAGTCCAATCAGCCGCCATGACTATCAAATCGGGGGTTACACTGAGAAATGGGAATCCGGCGTGAAGGATTGTCAGGGAAGAGCTCG	YQIGGYTEK	TSPISEHDYQIGGYTEKWESGVKDC	200	5	TSPISRHDYQIGGYTEKWESGVKDC	175	FALSE		E
101	ACCTCACCAATTTCTCAACATGATTACCAGATCGGTGGCTACACCGAGAA	1	1.4_ORF3.E.5.Q	0.493333333	FALSE	TRUE	Sat_mut_A	FALSE		FALSE		FALSE		FALSE	192	183	ACCTCACCAATTTCTCAACATGATTACCAGATCGGTGGCTACACCGAGAAGTGGGAATCTGGGGTGAAAGACTGC	FALSE		1.4_ORF3		Q	ACCTCACCAATTTCTCAACATGATTACCAGATCGGTGGCTACACCGAGAAGTGGGAATCTGGGGTGAAAGACTGC	ACCTCACCAATTTCTCAACATGATTACCAGATCGGTGGCTACACCGAGAAGTGGGAATCTGGGGTGAAAGACTGC	ACCTCACCAATTTCTCAACATGATTACCAGATCGGTGGCTACACCGAGAAGTGGGAATCTGGGGTGAAAGACTGC	ACCTCACCAATTTCTCAACATGATTACCAGATCGGTGGCTACACCGAGAAGTGGGAATCTGGGGTGAAAGACTGC	GAATTCCGCTGCGTACCTCACCAATTTCTCAACATGATTACCAGATCGGTGGCTACACCGAGAAGTGGGAATCTGGGGTGAAAGACTGCCAGGGAAGAGCTCG	YQIGGYTEK	TSPISEHDYQIGGYTEKWESGVKDC	200	5	TSPISQHDYQIGGYTEKWESGVKDC	175	FALSE		E
102	ACTTCACCAATCAGCGTGCATGATTACCAGATCGGCGGGTACACAGAAAA	1	1.4_ORF3.E.5.V	0.493333333	FALSE	TRUE	Sat_mut_A	FALSE		FALSE		FALSE		FALSE	192	183	ACTTCACCAATCAGCGTGCATGATTACCAGATCGGCGGGTACACAGAAAAGTGGGAGTCTGGTGTCAAGGACTGT	FALSE		1.4_ORF3		V	ACTTCACCAATCAGCGTGCATGATTACCAGATCGGCGGGTACACAGAAAAATGGGAGTCTGGTGTCAAGGACTGT	ACTTCACCAATCAGCGTGCATGATTACCAGATCGGCGGGTACACAGAAAAGTGGGAGTCTGGTGTCAAGGACTGT	ACTTCACCAATCAGCGTGCATGATTACCAGATCGGCGGGTACACAGAAAAATGGGAGTCTGGTGTCAAGGACTGT	ACTTCACCAATCAGCGTGCATGATTACCAGATCGGCGGGTACACAGAAAAATGGGAGTCTGGTGTCAAGGACTGT	GAATTCCGCTGCGTACTTCACCAATCAGCGTGCATGATTACCAGATCGGCGGGTACACAGAAAAATGGGAGTCTGGTGTCAAGGACTGTCAGGGAAGAGCTCG	YQIGGYTEK	TSPISEHDYQIGGYTEKWESGVKDC	200	5	TSPISVHDYQIGGYTEKWESGVKDC	175	FALSE		E
103	ACTAGTCCTATTAGCCACCATGACTACCAAATTGGCGGGTACACCGAGAA	1	1.4_ORF3.E.5.H	0.493333333	FALSE	TRUE	Sat_mut_A	FALSE		FALSE		FALSE		FALSE	192	183	ACTAGTCCTATTAGCCACCACGACTACCAAATTGGCGGGTACACCGAGAAATGGGAGAGTGGGGTCAAAGACTGT	FALSE		1.4_ORF3		H	ACTAGTCCTATTAGCCACCATGACTACCAAATTGGCGGGTACACCGAGAAATGGGAGAGTGGGGTCAAAGACTGT	ACTAGTCCTATTAGCCACCACGACTACCAAATTGGCGGGTACACCGAGAAATGGGAGAGTGGGGTCAAAGACTGT	ACTAGTCCTATTAGCCACCATGACTACCAAATTGGCGGGTACACCGAGAAATGGGAGAGTGGGGTCAAAGACTGT	ACTAGTCCTATTAGCCACCATGACTACCAAATTGGCGGGTACACCGAGAAATGGGAGAGTGGGGTCAAAGACTGT	GAATTCCGCTGCGTACTAGTCCTATTAGCCACCATGACTACCAAATTGGCGGGTACACCGAGAAATGGGAGAGTGGGGTCAAAGACTGTCAGGGAAGAGCTCG	YQIGGYTEK	TSPISEHDYQIGGYTEKWESGVKDC	200	5	TSPISHHDYQIGGYTEKWESGVKDC	175	FALSE		E
104	ACCTCACCTATCTCATGGCACGATTATCAAATCGGTGGGTATACAGAGAA	1	1.4_ORF3.E.5.W	0.466666667	FALSE	TRUE	Sat_mut_A	FALSE		FALSE		FALSE		FALSE	192	183	ACCTCACCTATCTCATGGCACGATTATCAAATCGGTGGGTATACAGAGAAGTGGGAATCCGGCGTTAAAGATTGC	FALSE		1.4_ORF3		W	ACCTCACCTATCTCATGGCACGATTATCAAATCGGTGGGTATACAGAGAAGTGGGAATCCGGCGTTAAAGATTGC	ACCTCACCTATCTCATGGCACGATTATCAAATCGGTGGGTATACAGAGAAGTGGGAATCCGGCGTTAAAGATTGC	ACCTCACCTATCTCATGGCACGATTATCAAATCGGTGGGTATACAGAGAAGTGGGAATCCGGCGTTAAAGATTGC	ACCTCACCTATCTCATGGCACGATTATCAAATCGGTGGGTATACAGAGAAGTGGGAATCCGGCGTTAAAGATTGC	GAATTCCGCTGCGTACCTCACCTATCTCATGGCACGATTATCAAATCGGTGGGTATACAGAGAAGTGGGAATCCGGCGTTAAAGATTGCCAGGGAAGAGCTCG	YQIGGYTEK	TSPISEHDYQIGGYTEKWESGVKDC	200	5	TSPISWHDYQIGGYTEKWESGVKDC	175	FALSE		E
105	ACTTCTCCAATTTCCCTGCATGATTACCAGATCGGCGGGTATACCGAGAA	1	1.4_ORF3.E.5.L	0.466666667	FALSE	TRUE	Sat_mut_A	FALSE		FALSE		FALSE		FALSE	192	183	ACTTCTCCAATTTCCCTGCATGATTACCAGATCGGCGGGTATACCGAGAAGTGGGAAAGTGGTGTTAAGGATTGT	FALSE		1.4_ORF3		L	ACTTCTCCAATTTCCCTGCATGATTACCAGATCGGCGGGTATACCGAGAAGTGGGAAAGTGGTGTTAAGGATTGT	ACTTCTCCAATTTCCCTGCATGATTACCAGATCGGCGGGTATACCGAGAAGTGGGAAAGTGGTGTTAAGGATTGT	ACTTCTCCAATTTCCCTGCATGATTACCAGATCGGCGGGTATACCGAGAAGTGGGAAAGTGGTGTTAAGGATTGT	ACTTCTCCAATTTCCCTGCATGATTACCAGATCGGCGGGTATACCGAGAAGTGGGAAAGTGGTGTTAAGGATTGT	GAATTCCGCTGCGTACTTCTCCAATTTCCCTGCATGATTACCAGATCGGCGGGTATACCGAGAAGTGGGAAAGTGGTGTTAAGGATTGTCAGGGAAGAGCTCG	YQIGGYTEK	TSPISEHDYQIGGYTEKWESGVKDC	200	5	TSPISLHDYQIGGYTEKWESGVKDC	175	FALSE		E
106	ACTAGTCCTATCAGCTACCATGACTATCAGATTGGTGGCTATACCGAGAA	1	1.4_ORF3.E.5.Y	0.453333333	FALSE	TRUE	Sat_mut_A	FALSE		FALSE		FALSE		FALSE	192	183	ACTAGTCCTATCAGCTACCATGACTATCAGATTGGTGGCTATACCGAGAAGTGGGAATCAGGCGTGAAAGATTGT	FALSE		1.4_ORF3		Y	ACTAGTCCTATCAGCTACCATGACTATCAGATTGGTGGCTATACCGAGAAGTGGGAATCAGGCGTGAAAGATTGT	ACTAGTCCTATCAGCTACCATGACTATCAGATTGGTGGCTATACCGAGAAGTGGGAATCAGGCGTGAAAGATTGT	ACTAGTCCTATCAGCTACCATGACTATCAGATTGGTGGCTATACCGAGAAGTGGGAATCAGGCGTGAAAGATTGT	ACTAGTCCTATCAGCTACCATGACTATCAGATTGGTGGCTATACCGAGAAGTGGGAATCAGGCGTGAAAGATTGT	GAATTCCGCTGCGTACTAGTCCTATCAGCTACCATGACTATCAGATTGGTGGCTATACCGAGAAGTGGGAATCAGGCGTGAAAGATTGTCAGGGAAGAGCTCG	YQIGGYTEK	TSPISEHDYQIGGYTEKWESGVKDC	200	5	TSPISYHDYQIGGYTEKWESGVKDC	175	FALSE		E
107	ACTTCACCAATTAGCCCTCATGACTACCAAATTGGTGGGTATACCGAGAA	1	1.4_ORF3.E.5.P	0.48	FALSE	TRUE	Sat_mut_A	FALSE		FALSE		FALSE		FALSE	192	183	ACTTCACCAATTAGCCCTCATGACTACCAAATTGGTGGGTATACCGAGAAATGGGAGAGCGGCGTCAAAGATTGC	FALSE		1.4_ORF3		P	ACTTCACCAATTAGCCCTCATGACTACCAAATTGGTGGGTATACCGAGAAATGGGAGAGCGGCGTCAAAGATTGC	ACTTCACCAATTAGCCCTCATGACTACCAAATTGGTGGGTATACCGAGAAATGGGAGAGCGGCGTCAAAGATTGC	ACTTCACCAATTAGCCCTCATGACTACCAAATTGGTGGGTATACCGAGAAATGGGAGAGCGGCGTCAAAGATTGC	ACTTCACCAATTAGCCCTCATGACTACCAAATTGGTGGGTATACCGAGAAATGGGAGAGCGGCGTCAAAGATTGC	GAATTCCGCTGCGTACTTCACCAATTAGCCCTCATGACTACCAAATTGGTGGGTATACCGAGAAATGGGAGAGCGGCGTCAAAGATTGCCAGGGAAGAGCTCG	YQIGGYTEK	TSPISEHDYQIGGYTEKWESGVKDC	200	5	TSPISPHDYQIGGYTEKWESGVKDC	175	FALSE		E
108	ACTTCTCCTATTAGTAACCATGATTACCAAATTGGTGGCTACACTGAGAA	1	1.4_ORF3.E.5.N	0.413333333	FALSE	TRUE	Sat_mut_A	FALSE		FALSE		FALSE		FALSE	192	183	ACTTCTCCTATTAGTAACCATGATTACCAAATTGGTGGCTACACTGAGAAGTGGGAATCTGGTGTTAAGGACTGT	FALSE		1.4_ORF3		N	ACTTCTCCTATTAGTAACCATGATTACCAAATTGGTGGCTACACTGAGAAGTGGGAATCTGGTGTTAAGGACTGT	ACTTCTCCTATTAGTAACCATGATTACCAAATTGGTGGCTACACTGAGAAGTGGGAATCTGGTGTTAAGGACTGT	ACTTCTCCTATTAGTAACCATGATTACCAAATTGGTGGCTACACTGAGAAGTGGGAATCTGGTGTTAAGGACTGT	ACTTCTCCTATTAGTAACCATGATTACCAAATTGGTGGCTACACTGAGAAGTGGGAATCTGGTGTTAAGGACTGT	GAATTCCGCTGCGTACTTCTCCTATTAGTAACCATGATTACCAAATTGGTGGCTACACTGAGAAGTGGGAATCTGGTGTTAAGGACTGTCAGGGAAGAGCTCG	YQIGGYTEK	TSPISEHDYQIGGYTEKWESGVKDC	200	5	TSPISNHDYQIGGYTEKWESGVKDC	175	FALSE		E
109	ACATCTCCTATTAGTTGCCACGACTATCAAATTGGTGGTTATACCGAAAA	1	1.4_ORF3.E.5.C	0.426666667	FALSE	TRUE	Sat_mut_A	FALSE		FALSE		FALSE		FALSE	192	183	ACATCTCCTATTAGTTGCCACGACTATCAAATTGGTGGTTATACCGAAAAATGGGAATCCGGCGTGAAGGATTGT	FALSE		1.4_ORF3		C	ACATCTCCTATTAGTTGCCACGACTATCAAATTGGTGGTTATACCGAAAAATGGGAATCCGGCGTGAAGGATTGT	ACATCTCCTATTAGTTGCCACGACTATCAAATTGGTGGTTATACCGAAAAATGGGAATCCGGCGTGAAGGATTGT	ACATCTCCTATTAGTTGCCACGACTATCAAATTGGTGGTTATACCGAAAAATGGGAATCCGGCGTGAAGGATTGT	ACATCTCCTATTAGTTGCCACGACTATCAAATTGGTGGTTATACCGAAAAATGGGAATCCGGCGTGAAGGATTGT	GAATTCCGCTGCGTACATCTCCTATTAGTTGCCACGACTATCAAATTGGTGGTTATACCGAAAAATGGGAATCCGGCGTGAAGGATTGTCAGGGAAGAGCTCG	YQIGGYTEK	TSPISEHDYQIGGYTEKWESGVKDC	200	5	TSPISCHDYQIGGYTEKWESGVKDC	175	FALSE		E
110	ACTAGTCCTATCTCCGCACACGACTATCAAATCGGTGGTTACACTGAAAA	1	1.4_ORF3.E.5.A	0.493333333	FALSE	TRUE	Sat_mut_A	FALSE		FALSE		FALSE		FALSE	192	183	ACTAGTCCTATCTCCGCACACGACTATCAAATCGGGGGTTACACTGAAAAGTGGGAGAGCGGCGTCAAGGACTGC	FALSE		1.4_ORF3		A	ACTAGTCCTATCTCCGCACACGACTATCAAATCGGTGGTTACACTGAAAAATGGGAAAGCGGCGTCAAGGACTGC	ACTAGTCCTATCTCCGCACACGACTATCAAATCGGGGGTTACACTGAAAAGTGGGAGAGCGGCGTCAAGGACTGC	ACTAGTCCTATCTCCGCACACGACTATCAAATCGGTGGTTACACTGAAAAATGGGAAAGCGGCGTCAAGGACTGC	ACTAGTCCTATCTCCGCACACGACTATCAAATCGGTGGTTACACTGAAAAATGGGAAAGCGGCGTCAAGGACTGC	GAATTCCGCTGCGTACTAGTCCTATCTCCGCACACGACTATCAAATCGGTGGTTACACTGAAAAATGGGAAAGCGGCGTCAAGGACTGCCAGGGAAGAGCTCG	YQIGGYTEK	TSPISEHDYQIGGYTEKWESGVKDC	200	5	TSPISAHDYQIGGYTEKWESGVKDC	175	FALSE		E
111	ACCTCACCAATTTCTTCCCACGATTACCAGATCGGTGGGTATACCGAGAA	1	1.4_ORF3.E.5.S	0.493333333	FALSE	TRUE	Sat_mut_A	FALSE		FALSE		FALSE		FALSE	192	183	ACCTCACCAATTTCTTCCCACGATTACCAGATCGGTGGGTATACCGAGAAGTGGGAATCCGGTGTTAAAGACTGC	FALSE		1.4_ORF3		S	ACCTCACCAATTTCTTCCCACGATTACCAGATCGGTGGGTATACCGAGAAGTGGGAATCCGGTGTTAAAGACTGC	ACCTCACCAATTTCTTCCCACGATTACCAGATCGGTGGGTATACCGAGAAGTGGGAATCCGGTGTTAAAGACTGC	ACCTCACCAATTTCTTCCCACGATTACCAGATCGGTGGGTATACCGAGAAGTGGGAATCCGGTGTTAAAGACTGC	ACCTCACCAATTTCTTCCCACGATTACCAGATCGGTGGGTATACCGAGAAGTGGGAATCCGGTGTTAAAGACTGC	GAATTCCGCTGCGTACCTCACCAATTTCTTCCCACGATTACCAGATCGGTGGGTATACCGAGAAGTGGGAATCCGGTGTTAAAGACTGCCAGGGAAGAGCTCG	YQIGGYTEK	TSPISEHDYQIGGYTEKWESGVKDC	200	5	TSPISSHDYQIGGYTEKWESGVKDC	175	FALSE		E
112	ACCTCCCCTATTTCCGATCACGATTATCAAATCGGCGGGTATACCGAAAA	1	1.4_ORF3.E.5.D	0.466666667	FALSE	TRUE	Sat_mut_A	FALSE		FALSE		FALSE		FALSE	192	183	ACCTCCCCTATTTCCGATCACGATTATCAAATCGGCGGGTATACCGAAAAATGGGAGTCCGGTGTTAAAGACTGT	FALSE		1.4_ORF3		D	ACCTCCCCTATTTCCGATCACGATTATCAAATCGGCGGGTATACCGAAAAATGGGAGTCCGGTGTTAAAGACTGT	ACCTCCCCTATTTCCGATCACGATTATCAAATCGGCGGGTATACCGAAAAATGGGAGTCCGGTGTTAAAGACTGT	ACCTCCCCTATTTCCGATCACGATTATCAAATCGGCGGGTATACCGAAAAATGGGAGTCCGGTGTTAAAGACTGT	ACCTCCCCTATTTCCGATCACGATTATCAAATCGGCGGGTATACCGAAAAATGGGAGTCCGGTGTTAAAGACTGT	GAATTCCGCTGCGTACCTCCCCTATTTCCGATCACGATTATCAAATCGGCGGGTATACCGAAAAATGGGAGTCCGGTGTTAAAGACTGTCAGGGAAGAGCTCG	YQIGGYTEK	TSPISEHDYQIGGYTEKWESGVKDC	200	5	TSPISDHDYQIGGYTEKWESGVKDC	175	FALSE		E
113	ACCTCTCCAATCTCCATCCATGATTACCAGATCGGTGGCTATACCGAAAA	1	1.4_ORF3.E.5.I	0.493333333	FALSE	TRUE	Sat_mut_A	FALSE		FALSE		FALSE		FALSE	192	183	ACCTCTCCAATCTCCATCCATGATTACCAGATCGGTGGCTATACCGAAAAGTGGGAGTCCGGTGTCAAGGACTGT	FALSE		1.4_ORF3		I	ACCTCTCCAATCTCCATCCATGATTACCAGATCGGTGGCTATACCGAAAAGTGGGAGTCCGGTGTTAAGGACTGT	ACCTCTCCAATCTCCATCCATGATTACCAGATCGGTGGCTATACCGAAAAGTGGGAGTCCGGTGTCAAGGACTGT	ACCTCTCCAATCTCCATCCATGATTACCAGATCGGTGGCTATACCGAAAAGTGGGAGTCCGGTGTTAAGGACTGT	ACCTCTCCAATCTCCATCCATGATTACCAGATCGGTGGCTATACCGAAAAGTGGGAGTCCGGTGTTAAGGACTGT	GAATTCCGCTGCGTACCTCTCCAATCTCCATCCATGATTACCAGATCGGTGGCTATACCGAAAAGTGGGAGTCCGGTGTTAAGGACTGTCAGGGAAGAGCTCG	YQIGGYTEK	TSPISEHDYQIGGYTEKWESGVKDC	200	5	TSPISIHDYQIGGYTEKWESGVKDC	175	FALSE		E
114	ACATCTCCAATTAGCGAAGGTGACTATCAAATCGGGGGCTACACAGAGAA	1	1.4_ORF3.H.6.G	0.466666667	FALSE	TRUE	Sat_mut_A	FALSE		FALSE		FALSE		FALSE	192	183	ACATCTCCAATTAGCGAAGGTGACTATCAAATCGGGGGCTACACAGAGAAATGGGAGTCAGGTGTCAAAGACTGT	FALSE		1.4_ORF3		G	ACATCTCCAATTAGCGAAGGTGACTATCAAATCGGGGGCTACACAGAGAAATGGGAGTCAGGTGTCAAAGACTGT	ACATCTCCAATTAGCGAAGGTGACTATCAAATCGGGGGCTACACAGAGAAATGGGAGTCAGGTGTCAAAGACTGT	ACATCTCCAATTAGCGAAGGTGACTATCAAATCGGGGGCTACACAGAGAAATGGGAGTCAGGTGTCAAAGACTGT	ACATCTCCAATTAGCGAAGGTGACTATCAAATCGGGGGCTACACAGAGAAATGGGAGTCAGGTGTCAAAGACTGT	GAATTCCGCTGCGTACATCTCCAATTAGCGAAGGTGACTATCAAATCGGGGGCTACACAGAGAAATGGGAGTCAGGTGTCAAAGACTGTCAGGGAAGAGCTCG	YQIGGYTEK	TSPISEHDYQIGGYTEKWESGVKDC	200	6	TSPISEGDYQIGGYTEKWESGVKDC	175	FALSE		H
115	ACATCCCCTATTTCAGAAATGGACTACCAGATTGGTGGGTACACCGAAAA	1	1.4_ORF3.H.6.M	0.44	FALSE	TRUE	Sat_mut_A	FALSE		FALSE		FALSE		FALSE	192	183	ACATCCCCTATTTCAGAAATGGACTACCAGATTGGTGGGTACACCGAAAAATGGGAAAGTGGCGTCAAAGATTGT	FALSE		1.4_ORF3		M	ACATCCCCTATTTCAGAAATGGACTACCAGATTGGTGGGTACACCGAAAAATGGGAAAGTGGCGTCAAAGATTGT	ACATCCCCTATTTCAGAAATGGACTACCAGATTGGTGGGTACACCGAAAAATGGGAAAGTGGCGTCAAAGATTGT	ACATCCCCTATTTCAGAAATGGACTACCAGATTGGTGGGTACACCGAAAAATGGGAAAGTGGCGTCAAAGATTGT	ACATCCCCTATTTCAGAAATGGACTACCAGATTGGTGGGTACACCGAAAAATGGGAAAGTGGCGTCAAAGATTGT	GAATTCCGCTGCGTACATCCCCTATTTCAGAAATGGACTACCAGATTGGTGGGTACACCGAAAAATGGGAAAGTGGCGTCAAAGATTGTCAGGGAAGAGCTCG	YQIGGYTEK	TSPISEHDYQIGGYTEKWESGVKDC	200	6	TSPISEMDYQIGGYTEKWESGVKDC	175	FALSE		H
116	ACTTCCCCTATTAGCGAGTTCGATTACCAGATCGGCGGCTACACTGAGAA	1	1.4_ORF3.H.6.F	0.493333333	FALSE	TRUE	Sat_mut_A	FALSE		FALSE		FALSE		FALSE	192	183	ACTTCCCCTATTAGCGAGTTCGATTACCAGATCGGCGGCTACACTGAGAAGTGGGAAAGCGGGGTGAAGGACTGT	FALSE		1.4_ORF3		F	ACTTCCCCTATTAGCGAGTTCGATTACCAGATCGGCGGCTACACTGAGAAATGGGAATCAGGGGTGAAGGATTGT	ACTTCCCCTATTAGCGAGTTCGATTACCAGATCGGCGGCTACACTGAGAAGTGGGAAAGCGGGGTGAAGGACTGT	ACTTCCCCTATTAGCGAGTTCGATTACCAGATCGGCGGCTACACTGAGAAATGGGAATCAGGGGTGAAGGATTGT	ACTTCCCCTATTAGCGAGTTCGATTACCAGATCGGCGGCTACACTGAGAAATGGGAATCAGGGGTGAAGGATTGT	GAATTCCGCTGCGTACTTCCCCTATTAGCGAGTTCGATTACCAGATCGGCGGCTACACTGAGAAATGGGAATCAGGGGTGAAGGATTGTCAGGGAAGAGCTCG	YQIGGYTEK	TSPISEHDYQIGGYTEKWESGVKDC	200	6	TSPISEFDYQIGGYTEKWESGVKDC	175	FALSE		H
117	ACCAGCCCAATCTCTGAGAAAGACTATCAAATTGGTGGTTATACCGAGAA	1	1.4_ORF3.H.6.K	0.44	FALSE	TRUE	Sat_mut_A	FALSE		FALSE		FALSE		FALSE	192	183	ACCAGCCCAATCTCTGAGAAAGACTATCAAATTGGTGGTTATACCGAGAAATGGGAAAGTGGGGTTAAAGACTGC	FALSE		1.4_ORF3		K	ACCAGCCCAATCTCTGAGAAAGACTATCAAATTGGTGGTTATACCGAGAAATGGGAAAGTGGGGTTAAAGACTGC	ACCAGCCCAATCTCTGAGAAAGACTATCAAATTGGTGGTTATACCGAGAAATGGGAAAGTGGGGTTAAAGACTGC	ACCAGCCCAATCTCTGAGAAAGACTATCAAATTGGTGGTTATACCGAGAAATGGGAAAGTGGGGTTAAAGACTGC	ACCAGCCCAATCTCTGAGAAAGACTATCAAATTGGTGGTTATACCGAGAAATGGGAAAGTGGGGTTAAAGACTGC	GAATTCCGCTGCGTACCAGCCCAATCTCTGAGAAAGACTATCAAATTGGTGGTTATACCGAGAAATGGGAAAGTGGGGTTAAAGACTGCCAGGGAAGAGCTCG	YQIGGYTEK	TSPISEHDYQIGGYTEKWESGVKDC	200	6	TSPISEKDYQIGGYTEKWESGVKDC	175	FALSE		H
118	ACATCCCCAATTTCTGAGACCGACTACCAAATTGGGGGTTACACCGAAAA	1	1.4_ORF3.H.6.T	0.466666667	FALSE	TRUE	Sat_mut_A	FALSE		FALSE		FALSE		FALSE	192	183	ACATCCCCAATTTCTGAGACCGACTACCAAATTGGGGGTTACACCGAAAAGTGGGAATCTGGTGTGAAAGATTGC	FALSE		1.4_ORF3		T	ACATCCCCAATTTCTGAGACCGACTACCAAATTGGGGGTTACACCGAAAAGTGGGAATCTGGTGTGAAAGATTGC	ACATCCCCAATTTCTGAGACCGACTACCAAATTGGGGGTTACACCGAAAAGTGGGAATCTGGTGTGAAAGATTGC	ACATCCCCAATTTCTGAGACCGACTACCAAATTGGGGGTTACACCGAAAAGTGGGAATCTGGTGTGAAAGATTGC	ACATCCCCAATTTCTGAGACCGACTACCAAATTGGGGGTTACACCGAAAAGTGGGAATCTGGTGTGAAAGATTGC	GAATTCCGCTGCGTACATCCCCAATTTCTGAGACCGACTACCAAATTGGGGGTTACACCGAAAAGTGGGAATCTGGTGTGAAAGATTGCCAGGGAAGAGCTCG	YQIGGYTEK	TSPISEHDYQIGGYTEKWESGVKDC	200	6	TSPISETDYQIGGYTEKWESGVKDC	175	FALSE		H
119	ACATCACCTATCTCTGAACGCGATTACCAAATCGGCGGGTATACCGAGAA	1	1.4_ORF3.H.6.R	0.493333333	FALSE	TRUE	Sat_mut_A	FALSE		FALSE		FALSE		FALSE	192	183	ACATCACCTATCTCTGAACGCGATTACCAAATCGGCGGGTATACCGAGAAGTGGGAGAGTGGCGTGAAAGATTGC	FALSE		1.4_ORF3		R	ACATCACCTATCTCTGAACGCGATTACCAAATCGGCGGGTATACCGAGAAGTGGGAAAGTGGCGTGAAAGATTGC	ACATCACCTATCTCTGAACGCGATTACCAAATCGGCGGGTATACCGAGAAGTGGGAGAGTGGCGTGAAAGATTGC	ACATCACCTATCTCTGAACGCGATTACCAAATCGGCGGGTATACCGAGAAGTGGGAAAGTGGCGTGAAAGATTGC	ACATCACCTATCTCTGAACGCGATTACCAAATCGGCGGGTATACCGAGAAGTGGGAAAGTGGCGTGAAAGATTGC	GAATTCCGCTGCGTACATCACCTATCTCTGAACGCGATTACCAAATCGGCGGGTATACCGAGAAGTGGGAAAGTGGCGTGAAAGATTGCCAGGGAAGAGCTCG	YQIGGYTEK	TSPISEHDYQIGGYTEKWESGVKDC	200	6	TSPISERDYQIGGYTEKWESGVKDC	175	FALSE		H
120	ACTTCTCCTATCTCAGAACAAGATTACCAGATCGGGGGCTACACTGAAAA	1	1.4_ORF3.H.6.Q	0.493333333	FALSE	TRUE	Sat_mut_A	FALSE		FALSE		FALSE		FALSE	192	183	ACTTCTCCTATCTCAGAACAAGATTACCAGATCGGGGGCTACACTGAAAAATGGGAGTCCGGGGTCAAGGACTGT	FALSE		1.4_ORF3		Q	ACTTCTCCTATCTCAGAACAAGATTACCAGATCGGGGGCTACACTGAAAAATGGGAGTCCGGGGTCAAGGACTGT	ACTTCTCCTATCTCAGAACAAGATTACCAGATCGGGGGCTACACTGAAAAATGGGAGTCCGGGGTCAAGGACTGT	ACTTCTCCTATCTCAGAACAAGATTACCAGATCGGGGGCTACACTGAAAAATGGGAGTCCGGGGTCAAGGACTGT	ACTTCTCCTATCTCAGAACAAGATTACCAGATCGGGGGCTACACTGAAAAATGGGAGTCCGGGGTCAAGGACTGT	GAATTCCGCTGCGTACTTCTCCTATCTCAGAACAAGATTACCAGATCGGGGGCTACACTGAAAAATGGGAGTCCGGGGTCAAGGACTGTCAGGGAAGAGCTCG	YQIGGYTEK	TSPISEHDYQIGGYTEKWESGVKDC	200	6	TSPISEQDYQIGGYTEKWESGVKDC	175	FALSE		H
121	ACCAGCCCTATTTCCGAAGTCGATTACCAAATCGGTGGGTATACCGAAAA	1	1.4_ORF3.H.6.V	0.466666667	FALSE	TRUE	Sat_mut_A	FALSE		FALSE		FALSE		FALSE	192	183	ACCAGCCCTATTTCCGAAGTCGATTACCAAATCGGTGGGTATACCGAAAAGTGGGAATCTGGTGTGAAAGACTGT	FALSE		1.4_ORF3		V	ACCAGCCCTATTTCCGAAGTCGATTACCAAATCGGTGGGTATACCGAAAAGTGGGAATCTGGTGTGAAAGACTGT	ACCAGCCCTATTTCCGAAGTCGATTACCAAATCGGTGGGTATACCGAAAAGTGGGAATCTGGTGTGAAAGACTGT	ACCAGCCCTATTTCCGAAGTCGATTACCAAATCGGTGGGTATACCGAAAAGTGGGAATCTGGTGTGAAAGACTGT	ACCAGCCCTATTTCCGAAGTCGATTACCAAATCGGTGGGTATACCGAAAAGTGGGAATCTGGTGTGAAAGACTGT	GAATTCCGCTGCGTACCAGCCCTATTTCCGAAGTCGATTACCAAATCGGTGGGTATACCGAAAAGTGGGAATCTGGTGTGAAAGACTGTCAGGGAAGAGCTCG	YQIGGYTEK	TSPISEHDYQIGGYTEKWESGVKDC	200	6	TSPISEVDYQIGGYTEKWESGVKDC	175	FALSE		H
122	ACAAGTCCAATCTCCGAATGGGACTATCAAATTGGCGGGTATACTGAGAA	1	1.4_ORF3.H.6.W	0.48	FALSE	TRUE	Sat_mut_A	FALSE		FALSE		FALSE		FALSE	192	183	ACAAGTCCAATCTCCGAATGGGACTATCAAATTGGCGGGTATACTGAGAAGTGGGAATCAGGCGTGAAGGACTGT	FALSE		1.4_ORF3		W	ACAAGTCCAATCTCCGAATGGGACTATCAAATTGGCGGGTATACTGAGAAGTGGGAATCAGGCGTGAAGGACTGT	ACAAGTCCAATCTCCGAATGGGACTATCAAATTGGCGGGTATACTGAGAAGTGGGAATCAGGCGTGAAGGACTGT	ACAAGTCCAATCTCCGAATGGGACTATCAAATTGGCGGGTATACTGAGAAGTGGGAATCAGGCGTGAAGGACTGT	ACAAGTCCAATCTCCGAATGGGACTATCAAATTGGCGGGTATACTGAGAAGTGGGAATCAGGCGTGAAGGACTGT	GAATTCCGCTGCGTACAAGTCCAATCTCCGAATGGGACTATCAAATTGGCGGGTATACTGAGAAGTGGGAATCAGGCGTGAAGGACTGTCAGGGAAGAGCTCG	YQIGGYTEK	TSPISEHDYQIGGYTEKWESGVKDC	200	6	TSPISEWDYQIGGYTEKWESGVKDC	175	FALSE		H
123	ACCTCACCAATCAGTGAGCTCGATTATCAGATTGGTGGGTATACTGAAAA	1	1.4_ORF3.H.6.L	0.466666667	FALSE	TRUE	Sat_mut_A	FALSE		FALSE		FALSE		FALSE	192	183	ACCTCACCAATCAGTGAGCTCGATTATCAGATTGGGGGGTATACTGAAAAATGGGAATCCGGTGTGAAGGACTGC	FALSE		1.4_ORF3		L	ACCTCACCAATCAGTGAGCTCGATTATCAGATTGGGGGGTATACTGAAAAATGGGAATCCGGTGTGAAGGACTGC	ACCTCACCAATCAGTGAGCTCGATTATCAGATTGGGGGGTATACTGAAAAATGGGAATCCGGTGTGAAGGACTGC	ACCTCACCAATCAGTGAGCTCGATTATCAGATTGGTGGGTATACTGAAAAATGGGAATCCGGTGTGAAGGACTGC	ACCTCACCAATCAGTGAGCTCGATTATCAGATTGGTGGGTATACTGAAAAATGGGAATCCGGTGTGAAGGACTGC	GAATTCCGCTGCGTACCTCACCAATCAGTGAGCTCGATTATCAGATTGGTGGGTATACTGAAAAATGGGAATCCGGTGTGAAGGACTGCCAGGGAAGAGCTCG	YQIGGYTEK	TSPISEHDYQIGGYTEKWESGVKDC	200	6	TSPISELDYQIGGYTEKWESGVKDC	175	FALSE		H
124	ACTAGCCCAATCTCTGAATACGACTATCAGATCGGTGGGTACACCGAAAA	1	1.4_ORF3.H.6.Y	0.493333333	FALSE	TRUE	Sat_mut_A	FALSE		FALSE		FALSE		FALSE	192	183	ACTAGCCCAATCTCTGAATACGACTATCAGATCGGTGGGTACACCGAAAAGTGGGAAAGCGGTGTCAAGGACTGT	FALSE		1.4_ORF3		Y	ACTAGCCCAATCTCTGAATACGACTATCAGATCGGTGGGTACACCGAAAAGTGGGAAAGCGGTGTCAAGGACTGT	ACTAGCCCAATCTCTGAATACGACTATCAGATCGGTGGGTACACCGAAAAGTGGGAAAGCGGTGTCAAGGACTGT	ACTAGCCCAATCTCTGAATACGACTATCAGATCGGTGGGTACACCGAAAAGTGGGAAAGCGGTGTCAAGGACTGT	ACTAGCCCAATCTCTGAATACGACTATCAGATCGGTGGGTACACCGAAAAGTGGGAAAGCGGTGTCAAGGACTGT	GAATTCCGCTGCGTACTAGCCCAATCTCTGAATACGACTATCAGATCGGTGGGTACACCGAAAAGTGGGAAAGCGGTGTCAAGGACTGTCAGGGAAGAGCTCG	YQIGGYTEK	TSPISEHDYQIGGYTEKWESGVKDC	200	6	TSPISEYDYQIGGYTEKWESGVKDC	175	FALSE		H
125	ACATCACCAATTAGCGAACCAGACTACCAGATTGGTGGGTACACCGAAAA	1	1.4_ORF3.H.6.P	0.493333333	FALSE	TRUE	Sat_mut_A	FALSE		FALSE		FALSE		FALSE	192	183	ACATCACCAATTAGCGAGCCAGACTACCAGATTGGCGGGTACACCGAAAAGTGGGAATCCGGCGTCAAGGATTGC	FALSE		1.4_ORF3		P	ACATCACCAATTAGCGAACCAGACTACCAGATTGGTGGGTACACCGAAAAGTGGGAATCCGGCGTCAAGGATTGT	ACATCACCAATTAGCGAGCCAGACTACCAGATTGGCGGGTACACCGAAAAGTGGGAATCCGGCGTCAAGGATTGC	ACATCACCAATTAGCGAACCAGACTACCAGATTGGTGGGTACACCGAAAAGTGGGAATCCGGCGTCAAGGATTGT	ACATCACCAATTAGCGAACCAGACTACCAGATTGGTGGGTACACCGAAAAGTGGGAATCCGGCGTCAAGGATTGT	GAATTCCGCTGCGTACATCACCAATTAGCGAACCAGACTACCAGATTGGTGGGTACACCGAAAAGTGGGAATCCGGCGTCAAGGATTGTCAGGGAAGAGCTCG	YQIGGYTEK	TSPISEHDYQIGGYTEKWESGVKDC	200	6	TSPISEPDYQIGGYTEKWESGVKDC	175	FALSE		H
126	ACAAGTCCTATCAGTGAAAATGATTACCAAATCGGCGGGTACACCGAGAA	1	1.4_ORF3.H.6.N	0.493333333	FALSE	TRUE	Sat_mut_A	FALSE		FALSE		FALSE		FALSE	192	183	ACCAGTCCTATCAGTGAAAATGATTACCAAATCGGCGGGTACACCGAGAAATGGGAGTCAGGCGTGAAGGACTGC	FALSE		1.4_ORF3		N	ACAAGTCCTATCAGTGAAAATGATTACCAAATCGGCGGGTACACCGAGAAATGGGAGTCAGGCGTGAAGGACTGC	ACCAGTCCTATCAGTGAAAATGATTACCAAATCGGCGGGTACACCGAGAAATGGGAGTCAGGCGTGAAGGACTGC	ACAAGTCCTATCAGTGAAAATGATTACCAAATCGGCGGGTACACCGAGAAATGGGAGTCAGGCGTGAAGGACTGC	ACAAGTCCTATCAGTGAAAATGATTACCAAATCGGCGGGTACACCGAGAAATGGGAGTCAGGCGTGAAGGACTGC	GAATTCCGCTGCGTACAAGTCCTATCAGTGAAAATGATTACCAAATCGGCGGGTACACCGAGAAATGGGAGTCAGGCGTGAAGGACTGCCAGGGAAGAGCTCG	YQIGGYTEK	TSPISEHDYQIGGYTEKWESGVKDC	200	6	TSPISENDYQIGGYTEKWESGVKDC	175	FALSE		H
127	ACAAGTCCAATCAGCGAGTGCGATTATCAGATTGGCGGCTACACAGAGAA	1	1.4_ORF3.H.6.C	0.493333333	FALSE	TRUE	Sat_mut_A	FALSE		FALSE		FALSE		FALSE	192	183	ACAAGTCCAATCAGCGAGTGCGACTATCAGATTGGCGGCTACACAGAGAAATGGGAGAGCGGTGTTAAGGATTGC	FALSE		1.4_ORF3		C	ACAAGTCCAATCAGCGAGTGCGATTATCAGATTGGCGGCTACACAGAGAAATGGGAGAGCGGTGTTAAGGATTGC	ACAAGTCCAATCAGCGAGTGCGACTATCAGATTGGCGGCTACACAGAGAAATGGGAGAGCGGTGTTAAGGATTGC	ACAAGTCCAATCAGCGAGTGCGATTATCAGATTGGCGGCTACACAGAGAAATGGGAGAGCGGTGTTAAGGATTGC	ACAAGTCCAATCAGCGAGTGCGATTATCAGATTGGCGGCTACACAGAGAAATGGGAGAGCGGTGTTAAGGATTGC	GAATTCCGCTGCGTACAAGTCCAATCAGCGAGTGCGATTATCAGATTGGCGGCTACACAGAGAAATGGGAGAGCGGTGTTAAGGATTGCCAGGGAAGAGCTCG	YQIGGYTEK	TSPISEHDYQIGGYTEKWESGVKDC	200	6	TSPISECDYQIGGYTEKWESGVKDC	175	FALSE		H
128	ACAAGCCCAATCTCCGAAGAGGACTATCAAATCGGTGGGTATACTGAAAA	1	1.4_ORF3.H.6.E	0.48	FALSE	TRUE	Sat_mut_A	FALSE		FALSE		FALSE		FALSE	192	183	ACAAGCCCAATCTCCGAAGAGGACTATCAAATCGGGGGGTATACTGAAAAATGGGAATCCGGCGTCAAAGACTGC	FALSE		1.4_ORF3		E	ACAAGCCCAATCTCCGAAGAGGACTATCAAATCGGGGGGTATACTGAAAAATGGGAATCCGGCGTCAAAGACTGC	ACAAGCCCAATCTCCGAAGAGGACTATCAAATCGGGGGGTATACTGAAAAATGGGAATCCGGCGTCAAAGACTGC	ACAAGCCCAATCTCCGAAGAGGACTATCAAATCGGTGGGTATACTGAAAAATGGGAATCCGGCGTCAAAGACTGC	ACAAGCCCAATCTCCGAAGAGGACTATCAAATCGGTGGGTATACTGAAAAATGGGAATCCGGCGTCAAAGACTGC	GAATTCCGCTGCGTACAAGCCCAATCTCCGAAGAGGACTATCAAATCGGTGGGTATACTGAAAAATGGGAATCCGGCGTCAAAGACTGCCAGGGAAGAGCTCG	YQIGGYTEK	TSPISEHDYQIGGYTEKWESGVKDC	200	6	TSPISEEDYQIGGYTEKWESGVKDC	175	FALSE		H
129	ACAAGTCCAATTTCAGAGGCAGACTATCAAATCGGGGGCTATACCGAAAA	1	1.4_ORF3.H.6.A	0.493333333	FALSE	TRUE	Sat_mut_A	FALSE		FALSE		FALSE		FALSE	192	183	ACAAGTCCAATTTCAGAGGCAGACTATCAAATCGGGGGCTATACCGAAAAGTGGGAGTCCGGCGTTAAGGACTGT	FALSE		1.4_ORF3		A	ACAAGTCCAATTTCAGAGGCAGACTATCAAATCGGGGGCTATACCGAAAAGTGGGAGTCCGGCGTTAAGGACTGT	ACAAGTCCAATTTCAGAGGCAGACTATCAAATCGGGGGCTATACCGAAAAGTGGGAGTCCGGCGTTAAGGACTGT	ACAAGTCCAATTTCAGAGGCAGACTATCAAATCGGGGGCTATACCGAAAAGTGGGAGTCCGGCGTTAAGGACTGT	ACAAGTCCAATTTCAGAGGCAGACTATCAAATCGGGGGCTATACCGAAAAGTGGGAGTCCGGCGTTAAGGACTGT	GAATTCCGCTGCGTACAAGTCCAATTTCAGAGGCAGACTATCAAATCGGGGGCTATACCGAAAAGTGGGAGTCCGGCGTTAAGGACTGTCAGGGAAGAGCTCG	YQIGGYTEK	TSPISEHDYQIGGYTEKWESGVKDC	200	6	TSPISEADYQIGGYTEKWESGVKDC	175	FALSE		H
130	ACATCTCCAATCAGTGAGTCTGATTACCAAATTGGGGGTTACACAGAGAA	1	1.4_ORF3.H.6.S	0.493333333	FALSE	TRUE	Sat_mut_A	FALSE		FALSE		FALSE		FALSE	192	183	ACATCTCCAATCAGTGAGTCTGATTACCAAATTGGGGGTTACACCGAGAAGTGGGAGTCCGGCGTGAAGGATTGC	FALSE		1.4_ORF3		S	ACATCTCCAATCAGTGAGTCTGATTACCAAATTGGGGGTTACACAGAGAAGTGGGAGTCCGGCGTGAAGGATTGC	ACATCTCCAATCAGTGAGTCTGATTACCAAATTGGGGGTTACACCGAGAAGTGGGAGTCCGGCGTGAAGGATTGC	ACATCTCCAATCAGTGAGTCTGATTACCAAATTGGGGGTTACACAGAGAAGTGGGAGTCCGGCGTGAAGGATTGC	ACATCTCCAATCAGTGAGTCTGATTACCAAATTGGGGGTTACACAGAGAAGTGGGAGTCCGGCGTGAAGGATTGC	GAATTCCGCTGCGTACATCTCCAATCAGTGAGTCTGATTACCAAATTGGGGGTTACACAGAGAAGTGGGAGTCCGGCGTGAAGGATTGCCAGGGAAGAGCTCG	YQIGGYTEK	TSPISEHDYQIGGYTEKWESGVKDC	200	6	TSPISESDYQIGGYTEKWESGVKDC	175	FALSE		H
131	ACAAGCCCTATTTCAGAGGACGACTACCAGATTGGTGGCTATACCGAGAA	1	1.4_ORF3.H.6.D	0.493333333	FALSE	TRUE	Sat_mut_A	FALSE		FALSE		FALSE		FALSE	192	183	ACAAGCCCTATTTCAGAGGACGACTACCAGATTGGTGGCTATACCGAGAAGTGGGAGAGTGGGGTTAAAGATTGC	FALSE		1.4_ORF3		D	ACAAGCCCTATTTCAGAGGACGACTACCAGATTGGTGGCTATACCGAGAAGTGGGAGAGTGGGGTTAAAGATTGC	ACAAGCCCTATTTCAGAGGACGACTACCAGATTGGTGGCTATACCGAGAAGTGGGAGAGTGGGGTTAAAGATTGC	ACAAGCCCTATTTCAGAGGACGACTACCAGATTGGTGGCTATACCGAGAAGTGGGAGAGTGGGGTTAAAGATTGC	ACAAGCCCTATTTCAGAGGACGACTACCAGATTGGTGGCTATACCGAGAAGTGGGAGAGTGGGGTTAAAGATTGC	GAATTCCGCTGCGTACAAGCCCTATTTCAGAGGACGACTACCAGATTGGTGGCTATACCGAGAAGTGGGAGAGTGGGGTTAAAGATTGCCAGGGAAGAGCTCG	YQIGGYTEK	TSPISEHDYQIGGYTEKWESGVKDC	200	6	TSPISEDDYQIGGYTEKWESGVKDC	175	FALSE		H
132	ACATCACCAATCTCTGAAATTGATTACCAAATTGGGGGTTACACAGAGAA	1	1.4_ORF3.H.6.I	0.44	FALSE	TRUE	Sat_mut_A	FALSE		FALSE		FALSE		FALSE	192	183	ACATCACCAATCTCTGAAATTGATTACCAAATTGGGGGTTACACAGAGAAATGGGAGAGTGGCGTCAAGGATTGC	FALSE		1.4_ORF3		I	ACATCACCAATCTCTGAAATTGATTACCAAATTGGGGGTTACACAGAGAAATGGGAGAGTGGCGTCAAGGATTGC	ACATCACCAATCTCTGAAATTGATTACCAAATTGGGGGTTACACAGAGAAATGGGAGAGTGGCGTCAAGGATTGC	ACATCACCAATCTCTGAAATTGATTACCAAATTGGGGGTTACACAGAGAAATGGGAGAGTGGCGTCAAGGATTGC	ACATCACCAATCTCTGAAATTGATTACCAAATTGGGGGTTACACAGAGAAATGGGAGAGTGGCGTCAAGGATTGC	GAATTCCGCTGCGTACATCACCAATCTCTGAAATTGATTACCAAATTGGGGGTTACACAGAGAAATGGGAGAGTGGCGTCAAGGATTGCCAGGGAAGAGCTCG	YQIGGYTEK	TSPISEHDYQIGGYTEKWESGVKDC	200	6	TSPISEIDYQIGGYTEKWESGVKDC	175	FALSE		H
133	ACCTCACCTATTTCAGAGCATGGGTATCAAATTGGGGGCTATACAGAAAA	1	1.4_ORF3.D.7.G	0.453333333	FALSE	TRUE	Sat_mut_A	FALSE		FALSE		FALSE		FALSE	192	183	ACCTCACCTATTTCAGAGCATGGGTATCAAATTGGGGGCTATACAGAAAAATGGGAGTCAGGGGTCAAGGATTGT	FALSE		1.4_ORF3		G	ACCTCACCTATTTCAGAGCATGGGTATCAAATTGGGGGCTATACAGAAAAATGGGAGTCAGGGGTCAAGGATTGT	ACCTCACCTATTTCAGAGCATGGGTATCAAATTGGGGGCTATACAGAAAAATGGGAGTCAGGGGTCAAGGATTGT	ACCTCACCTATTTCAGAGCATGGGTATCAAATTGGGGGCTATACAGAAAAATGGGAGTCAGGGGTCAAGGATTGT	ACCTCACCTATTTCAGAGCATGGGTATCAAATTGGGGGCTATACAGAAAAATGGGAGTCAGGGGTCAAGGATTGT	GAATTCCGCTGCGTACCTCACCTATTTCAGAGCATGGGTATCAAATTGGGGGCTATACAGAAAAATGGGAGTCAGGGGTCAAGGATTGTCAGGGAAGAGCTCG	YQIGGYTEK	TSPISEHDYQIGGYTEKWESGVKDC	200	7	TSPISEHGYQIGGYTEKWESGVKDC	175	FALSE		D
134	ACATCCCCTATTAGTGAGCACATGTACCAAATCGGCGGGTACACCGAAAA	1	1.4_ORF3.D.7.M	0.493333333	FALSE	TRUE	Sat_mut_A	FALSE		FALSE		FALSE		FALSE	192	183	ACATCCCCTATTAGTGAGCACATGTACCAAATCGGGGGGTACACCGAAAAATGGGAGAGTGGGGTTAAAGACTGC	FALSE		1.4_ORF3		M	ACATCCCCTATTAGTGAGCACATGTACCAAATCGGGGGGTACACCGAAAAATGGGAGAGTGGGGTTAAAGACTGC	ACATCCCCTATTAGTGAGCACATGTACCAAATCGGGGGGTACACCGAAAAATGGGAGAGTGGGGTTAAAGACTGC	ACATCCCCTATTAGTGAGCACATGTACCAAATCGGCGGGTACACCGAAAAATGGGAGAGTGGGGTTAAAGACTGC	ACATCCCCTATTAGTGAGCACATGTACCAAATCGGCGGGTACACCGAAAAATGGGAGAGTGGGGTTAAAGACTGC	GAATTCCGCTGCGTACATCCCCTATTAGTGAGCACATGTACCAAATCGGCGGGTACACCGAAAAATGGGAGAGTGGGGTTAAAGACTGCCAGGGAAGAGCTCG	YQIGGYTEK	TSPISEHDYQIGGYTEKWESGVKDC	200	7	TSPISEHMYQIGGYTEKWESGVKDC	175	FALSE		D
135	ACTTCCCCAATCAGCGAACACTTTTATCAAATTGGGGGCTATACTGAAAA	1	1.4_ORF3.D.7.F	0.466666667	FALSE	TRUE	Sat_mut_A	FALSE		FALSE		FALSE		FALSE	192	183	ACTTCCCCAATCAGCGAACACTTTTATCAAATTGGGGGCTATACTGAAAAGTGGGAGTCTGGGGTGAAAGACTGC	FALSE		1.4_ORF3		F	ACTTCCCCAATCAGCGAACACTTTTATCAAATTGGGGGCTATACTGAAAAGTGGGAGTCTGGGGTGAAAGACTGC	ACTTCCCCAATCAGCGAACACTTTTATCAAATTGGGGGCTATACTGAAAAGTGGGAGTCTGGGGTGAAAGACTGC	ACTTCCCCAATCAGCGAACACTTTTATCAAATTGGGGGCTATACTGAAAAGTGGGAGTCTGGGGTGAAAGACTGC	ACTTCCCCAATCAGCGAACACTTTTATCAAATTGGGGGCTATACTGAAAAGTGGGAGTCTGGGGTGAAAGACTGC	GAATTCCGCTGCGTACTTCCCCAATCAGCGAACACTTTTATCAAATTGGGGGCTATACTGAAAAGTGGGAGTCTGGGGTGAAAGACTGCCAGGGAAGAGCTCG	YQIGGYTEK	TSPISEHDYQIGGYTEKWESGVKDC	200	7	TSPISEHFYQIGGYTEKWESGVKDC	175	FALSE		D
136	ACTTCTCCAATTTCTGAGCATAAGTACCAAATTGGCGGCTACACCGAAAA	1	1.4_ORF3.D.7.K	0.453333333	FALSE	TRUE	Sat_mut_A	FALSE		FALSE		FALSE		FALSE	192	183	ACTTCTCCAATTTCTGAGCATAAGTACCAAATTGGCGGCTACACCGAAAAATGGGAGAGTGGCGTCAAAGACTGT	FALSE		1.4_ORF3		K	ACTTCTCCAATTTCTGAGCATAAGTACCAAATTGGCGGCTACACCGAAAAATGGGAGAGTGGCGTCAAAGACTGT	ACTTCTCCAATTTCTGAGCATAAGTACCAAATTGGCGGCTACACCGAAAAATGGGAGAGTGGCGTCAAAGACTGT	ACTTCTCCAATTTCTGAGCATAAGTACCAAATTGGCGGCTACACCGAAAAATGGGAGAGTGGCGTCAAAGACTGT	ACTTCTCCAATTTCTGAGCATAAGTACCAAATTGGCGGCTACACCGAAAAATGGGAGAGTGGCGTCAAAGACTGT	GAATTCCGCTGCGTACTTCTCCAATTTCTGAGCATAAGTACCAAATTGGCGGCTACACCGAAAAATGGGAGAGTGGCGTCAAAGACTGTCAGGGAAGAGCTCG	YQIGGYTEK	TSPISEHDYQIGGYTEKWESGVKDC	200	7	TSPISEHKYQIGGYTEKWESGVKDC	175	FALSE		D
137	ACCTCTCCTATTTCAGAACACACTTACCAGATTGGCGGGTACACTGAGAA	1	1.4_ORF3.D.7.T	0.48	FALSE	TRUE	Sat_mut_A	FALSE		FALSE		FALSE		FALSE	192	183	ACCTCTCCTATTTCAGAACACACTTACCAGATTGGCGGGTACACTGAGAAGTGGGAAAGCGGCGTGAAAGATTGT	FALSE		1.4_ORF3		T	ACCTCTCCTATTTCAGAACACACTTACCAGATTGGCGGGTACACTGAGAAGTGGGAAAGCGGCGTGAAAGATTGT	ACCTCTCCTATTTCAGAACACACTTACCAGATTGGCGGGTACACTGAGAAGTGGGAAAGCGGCGTGAAAGATTGT	ACCTCTCCTATTTCAGAACACACTTACCAGATTGGCGGGTACACTGAGAAGTGGGAAAGCGGCGTGAAAGATTGT	ACCTCTCCTATTTCAGAACACACTTACCAGATTGGCGGGTACACTGAGAAGTGGGAAAGCGGCGTGAAAGATTGT	GAATTCCGCTGCGTACCTCTCCTATTTCAGAACACACTTACCAGATTGGCGGGTACACTGAGAAGTGGGAAAGCGGCGTGAAAGATTGTCAGGGAAGAGCTCG	YQIGGYTEK	TSPISEHDYQIGGYTEKWESGVKDC	200	7	TSPISEHTYQIGGYTEKWESGVKDC	175	FALSE		D
138	ACCTCACCTATTAGCGAGCATCGCTATCAAATTGGGGGCTATACAGAAAA	1	1.4_ORF3.D.7.R	0.453333333	FALSE	TRUE	Sat_mut_A	FALSE		FALSE		FALSE		FALSE	192	183	ACCTCACCTATTAGCGAGCATCGCTATCAAATTGGGGGCTATACAGAAAAATGGGAAAGTGGTGTGAAGGATTGC	FALSE		1.4_ORF3		R	ACCTCACCTATTAGCGAGCATCGCTATCAAATTGGGGGCTATACAGAAAAATGGGAAAGTGGTGTGAAGGATTGC	ACCTCACCTATTAGCGAGCATCGCTATCAAATTGGGGGCTATACAGAAAAATGGGAAAGTGGTGTGAAGGATTGC	ACCTCACCTATTAGCGAGCATCGCTATCAAATTGGGGGCTATACAGAAAAATGGGAAAGTGGTGTGAAGGATTGC	ACCTCACCTATTAGCGAGCATCGCTATCAAATTGGGGGCTATACAGAAAAATGGGAAAGTGGTGTGAAGGATTGC	GAATTCCGCTGCGTACCTCACCTATTAGCGAGCATCGCTATCAAATTGGGGGCTATACAGAAAAATGGGAAAGTGGTGTGAAGGATTGCCAGGGAAGAGCTCG	YQIGGYTEK	TSPISEHDYQIGGYTEKWESGVKDC	200	7	TSPISEHRYQIGGYTEKWESGVKDC	175	FALSE		D
139	ACATCACCTATCAGCGAGCACCAATATCAAATCGGTGGCTACACCGAAAA	1	1.4_ORF3.D.7.Q	0.493333333	FALSE	TRUE	Sat_mut_A	FALSE		FALSE		FALSE		FALSE	192	183	ACATCACCTATCAGCGAGCACCAATATCAGATCGGTGGCTACACCGAGAAATGGGAAAGCGGGGTGAAAGACTGC	FALSE		1.4_ORF3		Q	ACATCACCTATCAGCGAGCACCAATATCAAATCGGTGGCTACACCGAAAAATGGGAAAGCGGGGTGAAAGACTGC	ACATCACCTATCAGCGAGCACCAATATCAGATCGGTGGCTACACCGAGAAATGGGAAAGCGGGGTGAAAGACTGC	ACATCACCTATCAGCGAGCACCAATATCAAATCGGTGGCTACACCGAAAAATGGGAAAGCGGGGTGAAAGACTGC	ACATCACCTATCAGCGAGCACCAATATCAAATCGGTGGCTACACCGAAAAATGGGAAAGCGGGGTGAAAGACTGC	GAATTCCGCTGCGTACATCACCTATCAGCGAGCACCAATATCAAATCGGTGGCTACACCGAAAAATGGGAAAGCGGGGTGAAAGACTGCCAGGGAAGAGCTCG	YQIGGYTEK	TSPISEHDYQIGGYTEKWESGVKDC	200	7	TSPISEHQYQIGGYTEKWESGVKDC	175	FALSE		D
140	ACTTCTCCAATTAGTGAACATGTTTACCAGATTGGTGGGTATACAGAAAA	1	1.4_ORF3.D.7.V	0.426666667	FALSE	TRUE	Sat_mut_A	FALSE		FALSE		FALSE		FALSE	192	183	ACTTCTCCAATTAGTGAACATGTTTACCAGATTGGTGGGTATACAGAAAAGTGGGAGTCAGGCGTGAAGGATTGT	FALSE		1.4_ORF3		V	ACTTCTCCAATTAGTGAACATGTTTACCAGATTGGTGGGTATACAGAAAAGTGGGAGTCAGGCGTGAAGGATTGT	ACTTCTCCAATTAGTGAACATGTTTACCAGATTGGTGGGTATACAGAAAAGTGGGAGTCAGGCGTGAAGGATTGT	ACTTCTCCAATTAGTGAACATGTTTACCAGATTGGTGGGTATACAGAAAAGTGGGAGTCAGGCGTGAAGGATTGT	ACTTCTCCAATTAGTGAACATGTTTACCAGATTGGTGGGTATACAGAAAAGTGGGAGTCAGGCGTGAAGGATTGT	GAATTCCGCTGCGTACTTCTCCAATTAGTGAACATGTTTACCAGATTGGTGGGTATACAGAAAAGTGGGAGTCAGGCGTGAAGGATTGTCAGGGAAGAGCTCG	YQIGGYTEK	TSPISEHDYQIGGYTEKWESGVKDC	200	7	TSPISEHVYQIGGYTEKWESGVKDC	175	FALSE		D
141	ACATCCCCAATCTCAGAGCATCATTACCAAATTGGTGGTTATACCGAGAA	1	1.4_ORF3.D.7.H	0.493333333	FALSE	TRUE	Sat_mut_A	FALSE		FALSE		FALSE		FALSE	192	183	ACATCCCCAATCTCAGAGCACCATTACCAAATTGGTGGCTATACCGAGAAGTGGGAGTCAGGCGTCAAGGACTGC	FALSE		1.4_ORF3		H	ACATCCCCAATCTCAGAGCATCATTACCAAATTGGTGGTTATACCGAGAAGTGGGAGTCAGGCGTCAAGGACTGC	ACATCCCCAATCTCAGAGCACCATTACCAAATTGGTGGCTATACCGAGAAGTGGGAGTCAGGCGTCAAGGACTGC	ACATCCCCAATCTCAGAGCATCATTACCAAATTGGTGGTTATACCGAGAAGTGGGAGTCAGGCGTCAAGGACTGC	ACATCCCCAATCTCAGAGCATCATTACCAAATTGGTGGTTATACCGAGAAGTGGGAGTCAGGCGTCAAGGACTGC	GAATTCCGCTGCGTACATCCCCAATCTCAGAGCATCATTACCAAATTGGTGGTTATACCGAGAAGTGGGAGTCAGGCGTCAAGGACTGCCAGGGAAGAGCTCG	YQIGGYTEK	TSPISEHDYQIGGYTEKWESGVKDC	200	7	TSPISEHHYQIGGYTEKWESGVKDC	175	FALSE		D
142	ACCTCCCCAATTTCAGAGCACTGGTACCAAATTGGGGGCTACACAGAAAA	1	1.4_ORF3.D.7.W	0.493333333	FALSE	TRUE	Sat_mut_A	FALSE		FALSE		FALSE		FALSE	192	183	ACCTCCCCAATTTCAGAGCACTGGTACCAAATTGGGGGCTACACAGAAAAATGGGAAAGCGGCGTCAAGGATTGT	FALSE		1.4_ORF3		W	ACCTCCCCAATTTCAGAGCACTGGTACCAAATTGGGGGCTACACAGAAAAATGGGAAAGCGGCGTCAAGGATTGT	ACCTCCCCAATTTCAGAGCACTGGTACCAAATTGGGGGCTACACAGAAAAATGGGAAAGCGGCGTCAAGGATTGT	ACCTCCCCAATTTCAGAGCACTGGTACCAAATTGGGGGCTACACAGAAAAATGGGAAAGCGGCGTCAAGGATTGT	ACCTCCCCAATTTCAGAGCACTGGTACCAAATTGGGGGCTACACAGAAAAATGGGAAAGCGGCGTCAAGGATTGT	GAATTCCGCTGCGTACCTCCCCAATTTCAGAGCACTGGTACCAAATTGGGGGCTACACAGAAAAATGGGAAAGCGGCGTCAAGGATTGTCAGGGAAGAGCTCG	YQIGGYTEK	TSPISEHDYQIGGYTEKWESGVKDC	200	7	TSPISEHWYQIGGYTEKWESGVKDC	175	FALSE		D
143	ACCTCTCCAATCAGCGAACATTTGTATCAAATCGGTGGGTATACAGAGAA	1	1.4_ORF3.D.7.L	0.453333333	FALSE	TRUE	Sat_mut_A	FALSE		FALSE		FALSE		FALSE	192	183	ACCTCTCCAATCAGCGAACATTTGTATCAAATCGGTGGGTATACAGAGAAATGGGAGTCCGGGGTTAAGGATTGT	FALSE		1.4_ORF3		L	ACCTCTCCAATCAGCGAACATTTGTATCAAATCGGTGGGTATACAGAGAAATGGGAGTCCGGGGTTAAGGATTGT	ACCTCTCCAATCAGCGAACATTTGTATCAAATCGGTGGGTATACAGAGAAATGGGAGTCCGGGGTTAAGGATTGT	ACCTCTCCAATCAGCGAACATTTGTATCAAATCGGTGGGTATACAGAGAAATGGGAGTCCGGGGTTAAGGATTGT	ACCTCTCCAATCAGCGAACATTTGTATCAAATCGGTGGGTATACAGAGAAATGGGAGTCCGGGGTTAAGGATTGT	GAATTCCGCTGCGTACCTCTCCAATCAGCGAACATTTGTATCAAATCGGTGGGTATACAGAGAAATGGGAGTCCGGGGTTAAGGATTGTCAGGGAAGAGCTCG	YQIGGYTEK	TSPISEHDYQIGGYTEKWESGVKDC	200	7	TSPISEHLYQIGGYTEKWESGVKDC	175	FALSE		D
144	ACATCCCCAATCTCTGAGCATTATTACCAGATTGGCGGTTACACTGAGAA	1	1.4_ORF3.D.7.Y	0.493333333	FALSE	TRUE	Sat_mut_A	FALSE		FALSE		FALSE		FALSE	192	183	ACATCCCCAATCTCTGAGCATTATTACCAGATTGGCGGTTACACTGAGAAGTGGGAAAGCGGGGTGAAAGACTGC	FALSE		1.4_ORF3		Y	ACATCCCCAATCTCTGAGCATTATTACCAGATTGGCGGTTACACTGAGAAGTGGGAAAGCGGGGTGAAAGACTGC	ACATCCCCAATCTCTGAGCATTATTACCAGATTGGCGGTTACACTGAGAAGTGGGAAAGCGGGGTGAAAGACTGC	ACATCCCCAATCTCTGAGCATTATTACCAGATTGGCGGTTACACTGAGAAGTGGGAAAGCGGGGTGAAAGACTGC	ACATCCCCAATCTCTGAGCATTATTACCAGATTGGCGGTTACACTGAGAAGTGGGAAAGCGGGGTGAAAGACTGC	GAATTCCGCTGCGTACATCCCCAATCTCTGAGCATTATTACCAGATTGGCGGTTACACTGAGAAGTGGGAAAGCGGGGTGAAAGACTGCCAGGGAAGAGCTCG	YQIGGYTEK	TSPISEHDYQIGGYTEKWESGVKDC	200	7	TSPISEHYYQIGGYTEKWESGVKDC	175	FALSE		D
145	ACCTCTCCTATTTCAGAGCATCCTTACCAGATTGGTGGGTACACAGAAAA	1	1.4_ORF3.D.7.P	0.48	FALSE	TRUE	Sat_mut_A	FALSE		FALSE		FALSE		FALSE	192	183	ACCTCTCCTATTTCAGAGCATCCTTACCAGATTGGTGGGTACACAGAAAAGTGGGAAAGCGGCGTCAAGGATTGT	FALSE		1.4_ORF3		P	ACCTCTCCTATTTCAGAGCATCCTTACCAGATTGGTGGGTACACAGAAAAGTGGGAAAGCGGCGTCAAGGATTGT	ACCTCTCCTATTTCAGAGCATCCTTACCAGATTGGTGGGTACACAGAAAAGTGGGAAAGCGGCGTCAAGGATTGT	ACCTCTCCTATTTCAGAGCATCCTTACCAGATTGGTGGGTACACAGAAAAGTGGGAAAGCGGCGTCAAGGATTGT	ACCTCTCCTATTTCAGAGCATCCTTACCAGATTGGTGGGTACACAGAAAAGTGGGAAAGCGGCGTCAAGGATTGT	GAATTCCGCTGCGTACCTCTCCTATTTCAGAGCATCCTTACCAGATTGGTGGGTACACAGAAAAGTGGGAAAGCGGCGTCAAGGATTGTCAGGGAAGAGCTCG	YQIGGYTEK	TSPISEHDYQIGGYTEKWESGVKDC	200	7	TSPISEHPYQIGGYTEKWESGVKDC	175	FALSE		D
146	ACTTCCCCTATTAGTGAGCATAATTACCAAATTGGTGGTTACACTGAAAA	1	1.4_ORF3.D.7.N	0.426666667	FALSE	TRUE	Sat_mut_A	FALSE		FALSE		FALSE		FALSE	192	183	ACTTCCCCTATTAGTGAGCATAATTACCAAATTGGTGGTTACACTGAAAAATGGGAAAGCGGTGTGAAGGACTGC	FALSE		1.4_ORF3		N	ACTTCCCCTATTAGTGAGCATAATTACCAAATTGGTGGTTACACTGAAAAATGGGAAAGCGGTGTGAAGGACTGC	ACTTCCCCTATTAGTGAGCATAATTACCAAATTGGTGGTTACACTGAAAAATGGGAAAGCGGTGTGAAGGACTGC	ACTTCCCCTATTAGTGAGCATAATTACCAAATTGGTGGTTACACTGAAAAATGGGAAAGCGGTGTGAAGGACTGC	ACTTCCCCTATTAGTGAGCATAATTACCAAATTGGTGGTTACACTGAAAAATGGGAAAGCGGTGTGAAGGACTGC	GAATTCCGCTGCGTACTTCCCCTATTAGTGAGCATAATTACCAAATTGGTGGTTACACTGAAAAATGGGAAAGCGGTGTGAAGGACTGCCAGGGAAGAGCTCG	YQIGGYTEK	TSPISEHDYQIGGYTEKWESGVKDC	200	7	TSPISEHNYQIGGYTEKWESGVKDC	175	FALSE		D
147	ACAAGCCCTATTTCTGAGCACTGTTACCAAATTGGTGGTTACACTGAAAA	1	1.4_ORF3.D.7.C	0.426666667	FALSE	TRUE	Sat_mut_A	FALSE		FALSE		FALSE		FALSE	192	183	ACAAGCCCTATTTCTGAGCACTGTTACCAAATTGGTGGTTACACTGAAAAATGGGAATCAGGCGTTAAGGACTGT	FALSE		1.4_ORF3		C	ACAAGCCCTATTTCTGAGCACTGTTACCAAATTGGTGGTTACACTGAAAAATGGGAATCAGGCGTTAAGGACTGT	ACAAGCCCTATTTCTGAGCACTGTTACCAAATTGGTGGTTACACTGAAAAATGGGAATCAGGCGTTAAGGACTGT	ACAAGCCCTATTTCTGAGCACTGTTACCAAATTGGTGGTTACACTGAAAAATGGGAATCAGGCGTTAAGGACTGT	ACAAGCCCTATTTCTGAGCACTGTTACCAAATTGGTGGTTACACTGAAAAATGGGAATCAGGCGTTAAGGACTGT	GAATTCCGCTGCGTACAAGCCCTATTTCTGAGCACTGTTACCAAATTGGTGGTTACACTGAAAAATGGGAATCAGGCGTTAAGGACTGTCAGGGAAGAGCTCG	YQIGGYTEK	TSPISEHDYQIGGYTEKWESGVKDC	200	7	TSPISEHCYQIGGYTEKWESGVKDC	175	FALSE		D
148	ACATCTCCTATTTCCGAACATGAGTACCAAATCGGCGGGTATACTGAGAA	1	1.4_ORF3.D.7.E	0.466666667	FALSE	TRUE	Sat_mut_A	FALSE		FALSE		FALSE		FALSE	192	183	ACATCTCCTATTTCCGAACATGAGTACCAAATCGGCGGGTATACTGAGAAATGGGAGTCCGGTGTTAAGGACTGT	FALSE		1.4_ORF3		E	ACATCTCCTATTTCCGAACATGAGTACCAAATCGGCGGGTATACTGAGAAATGGGAGTCCGGTGTTAAGGACTGT	ACATCTCCTATTTCCGAACATGAGTACCAAATCGGCGGGTATACTGAGAAATGGGAGTCCGGTGTTAAGGACTGT	ACATCTCCTATTTCCGAACATGAGTACCAAATCGGCGGGTATACTGAGAAATGGGAGTCCGGTGTTAAGGACTGT	ACATCTCCTATTTCCGAACATGAGTACCAAATCGGCGGGTATACTGAGAAATGGGAGTCCGGTGTTAAGGACTGT	GAATTCCGCTGCGTACATCTCCTATTTCCGAACATGAGTACCAAATCGGCGGGTATACTGAGAAATGGGAGTCCGGTGTTAAGGACTGTCAGGGAAGAGCTCG	YQIGGYTEK	TSPISEHDYQIGGYTEKWESGVKDC	200	7	TSPISEHEYQIGGYTEKWESGVKDC	175	FALSE		D
149	ACTAGTCCAATCTCTGAGCACGCTTATCAGATTGGCGGGTATACTGAGAA	1	1.4_ORF3.D.7.A	0.493333333	FALSE	TRUE	Sat_mut_A	FALSE		FALSE		FALSE		FALSE	192	183	ACTAGTCCAATCTCTGAGCACGCTTATCAGATTGGCGGGTATACTGAGAAATGGGAGTCCGGGGTGAAGGATTGT	FALSE		1.4_ORF3		A	ACTAGTCCAATCTCTGAGCACGCTTATCAGATTGGCGGGTATACTGAGAAATGGGAGTCCGGGGTGAAGGATTGT	ACTAGTCCAATCTCTGAGCACGCTTATCAGATTGGCGGGTATACTGAGAAATGGGAGTCCGGGGTGAAGGATTGT	ACTAGTCCAATCTCTGAGCACGCTTATCAGATTGGCGGGTATACTGAGAAATGGGAGTCCGGGGTGAAGGATTGT	ACTAGTCCAATCTCTGAGCACGCTTATCAGATTGGCGGGTATACTGAGAAATGGGAGTCCGGGGTGAAGGATTGT	GAATTCCGCTGCGTACTAGTCCAATCTCTGAGCACGCTTATCAGATTGGCGGGTATACTGAGAAATGGGAGTCCGGGGTGAAGGATTGTCAGGGAAGAGCTCG	YQIGGYTEK	TSPISEHDYQIGGYTEKWESGVKDC	200	7	TSPISEHAYQIGGYTEKWESGVKDC	175	FALSE		D
150	ACATCTCCAATCTCCGAGCATTCTTATCAAATCGGCGGCTATACCGAGAA	1	1.4_ORF3.D.7.S	0.44	FALSE	TRUE	Sat_mut_A	FALSE		FALSE		FALSE		FALSE	192	183	ACATCTCCAATCTCCGAGCATTCTTATCAAATCGGCGGCTATACCGAGAAATGGGAATCTGGTGTGAAAGATTGT	FALSE		1.4_ORF3		S	ACATCTCCAATCTCCGAGCATTCTTATCAAATCGGCGGCTATACCGAGAAATGGGAATCTGGTGTGAAAGATTGT	ACATCTCCAATCTCCGAGCATTCTTATCAAATCGGCGGCTATACCGAGAAATGGGAATCTGGTGTGAAAGATTGT	ACATCTCCAATCTCCGAGCATTCTTATCAAATCGGCGGCTATACCGAGAAATGGGAATCTGGTGTGAAAGATTGT	ACATCTCCAATCTCCGAGCATTCTTATCAAATCGGCGGCTATACCGAGAAATGGGAATCTGGTGTGAAAGATTGT	GAATTCCGCTGCGTACATCTCCAATCTCCGAGCATTCTTATCAAATCGGCGGCTATACCGAGAAATGGGAATCTGGTGTGAAAGATTGTCAGGGAAGAGCTCG	YQIGGYTEK	TSPISEHDYQIGGYTEKWESGVKDC	200	7	TSPISEHSYQIGGYTEKWESGVKDC	175	FALSE		D
151	ACTAGCCCAATTTCTGAACATATCTACCAAATCGGTGGTTACACCGAAAA	1	1.4_ORF3.D.7.I	0.413333333	FALSE	TRUE	Sat_mut_A	FALSE		FALSE		FALSE		FALSE	192	183	ACTAGCCCAATTTCTGAACATATCTACCAAATCGGTGGTTACACCGAAAAATGGGAATCTGGCGTGAAAGATTGT	FALSE		1.4_ORF3		I	ACTAGCCCAATTTCTGAACATATCTACCAAATCGGTGGTTACACCGAAAAATGGGAATCTGGCGTGAAAGATTGT	ACTAGCCCAATTTCTGAACATATCTACCAAATCGGTGGTTACACCGAAAAATGGGAATCTGGCGTGAAAGATTGT	ACTAGCCCAATTTCTGAACATATCTACCAAATCGGTGGTTACACCGAAAAATGGGAATCTGGCGTGAAAGATTGT	ACTAGCCCAATTTCTGAACATATCTACCAAATCGGTGGTTACACCGAAAAATGGGAATCTGGCGTGAAAGATTGT	GAATTCCGCTGCGTACTAGCCCAATTTCTGAACATATCTACCAAATCGGTGGTTACACCGAAAAATGGGAATCTGGCGTGAAAGATTGTCAGGGAAGAGCTCG	YQIGGYTEK	TSPISEHDYQIGGYTEKWESGVKDC	200	7	TSPISEHIYQIGGYTEKWESGVKDC	175	FALSE		D
152	ACTAGCCCTATCAGCGAGCACGATGGCCAAATTGGCGGCTATACAGAGAA	1	1.4_ORF3.Y.8.G	0.493333333	FALSE	TRUE	Sat_mut_A	FALSE		FALSE		FALSE		FALSE	192	183	ACTAGCCCTATCAGCGAGCACGATGGCCAAATCGGCGGCTATACAGAGAAGTGGGAGTCTGGCGTCAAAGATTGT	FALSE		1.4_ORF3		G	ACTAGCCCTATCAGCGAGCACGATGGCCAAATTGGCGGCTATACAGAGAAGTGGGAATCTGGTGTCAAAGATTGT	ACTAGCCCTATCAGCGAGCACGATGGCCAAATCGGCGGCTATACAGAGAAGTGGGAGTCTGGCGTCAAAGATTGT	ACTAGCCCTATCAGCGAGCACGATGGCCAAATTGGCGGCTATACAGAGAAGTGGGAATCTGGTGTCAAAGATTGT	ACTAGCCCTATCAGCGAGCACGATGGCCAAATTGGCGGCTATACAGAGAAGTGGGAATCTGGTGTCAAAGATTGT	GAATTCCGCTGCGTACTAGCCCTATCAGCGAGCACGATGGCCAAATTGGCGGCTATACAGAGAAGTGGGAATCTGGTGTCAAAGATTGTCAGGGAAGAGCTCG	YQIGGYTEK	TSPISEHDYQIGGYTEKWESGVKDC	200	8	TSPISEHDGQIGGYTEKWESGVKDC	175	FALSE		Y
153	ACTTCACCTATCTCTGAGCACGACATGCAAATTGGCGGTTACACCGAAAA	1	1.4_ORF3.Y.8.M	0.493333333	FALSE	TRUE	Sat_mut_A	FALSE		FALSE		FALSE		FALSE	192	183	ACTTCACCTATCTCTGAGCACGACATGCAAATTGGCGGTTACACCGAAAAATGGGAATCCGGCGTGAAAGACTGC	FALSE		1.4_ORF3		M	ACTTCACCTATCTCTGAGCACGACATGCAAATTGGCGGTTACACCGAAAAATGGGAATCCGGCGTGAAAGACTGC	ACTTCACCTATCTCTGAGCACGACATGCAAATTGGCGGTTACACCGAAAAATGGGAATCCGGCGTGAAAGACTGC	ACTTCACCTATCTCTGAGCACGACATGCAAATTGGCGGTTACACCGAAAAATGGGAATCCGGCGTGAAAGACTGC	ACTTCACCTATCTCTGAGCACGACATGCAAATTGGCGGTTACACCGAAAAATGGGAATCCGGCGTGAAAGACTGC	GAATTCCGCTGCGTACTTCACCTATCTCTGAGCACGACATGCAAATTGGCGGTTACACCGAAAAATGGGAATCCGGCGTGAAAGACTGCCAGGGAAGAGCTCG	YQIGGYTEK	TSPISEHDYQIGGYTEKWESGVKDC	200	8	TSPISEHDMQIGGYTEKWESGVKDC	175	FALSE		Y
154	ACATCACCTATTAGCGAACATGACTTTCAGATCGGGGGTTACACTGAGAA	1	1.4_ORF3.Y.8.F	0.493333333	FALSE	TRUE	Sat_mut_A	FALSE		FALSE		FALSE		FALSE	192	183	ACATCACCTATTAGCGAACATGACTTTCAGATCGGGGGTTACACTGAGAAGTGGGAAAGCGGGGTGAAAGACTGC	FALSE		1.4_ORF3		F	ACATCACCTATTAGCGAACATGACTTTCAGATCGGGGGTTACACTGAGAAGTGGGAAAGCGGGGTGAAAGACTGC	ACATCACCTATTAGCGAACATGACTTTCAGATCGGGGGTTACACTGAGAAGTGGGAAAGCGGGGTGAAAGACTGC	ACATCACCTATTAGCGAACATGACTTTCAGATCGGGGGTTACACTGAGAAGTGGGAAAGCGGGGTGAAAGACTGC	ACATCACCTATTAGCGAACATGACTTTCAGATCGGGGGTTACACTGAGAAGTGGGAAAGCGGGGTGAAAGACTGC	GAATTCCGCTGCGTACATCACCTATTAGCGAACATGACTTTCAGATCGGGGGTTACACTGAGAAGTGGGAAAGCGGGGTGAAAGACTGCCAGGGAAGAGCTCG	YQIGGYTEK	TSPISEHDYQIGGYTEKWESGVKDC	200	8	TSPISEHDFQIGGYTEKWESGVKDC	175	FALSE		Y
155	ACATCACCTATCTCCGAGCATGACAAACAGATTGGTGGGTACACTGAAAA	1	1.4_ORF3.Y.8.K	0.466666667	FALSE	TRUE	Sat_mut_A	FALSE		FALSE		FALSE		FALSE	192	183	ACATCACCTATCTCCGAGCATGACAAACAGATTGGTGGGTACACTGAAAAGTGGGAATCCGGGGTGAAAGATTGT	FALSE		1.4_ORF3		K	ACATCACCTATCTCCGAGCATGACAAACAGATTGGTGGGTACACTGAAAAGTGGGAATCCGGGGTGAAAGATTGT	ACATCACCTATCTCCGAGCATGACAAACAGATTGGTGGGTACACTGAAAAGTGGGAATCCGGGGTGAAAGATTGT	ACATCACCTATCTCCGAGCATGACAAACAGATTGGTGGGTACACTGAAAAGTGGGAATCCGGGGTGAAAGATTGT	ACATCACCTATCTCCGAGCATGACAAACAGATTGGTGGGTACACTGAAAAGTGGGAATCCGGGGTGAAAGATTGT	GAATTCCGCTGCGTACATCACCTATCTCCGAGCATGACAAACAGATTGGTGGGTACACTGAAAAGTGGGAATCCGGGGTGAAAGATTGTCAGGGAAGAGCTCG	YQIGGYTEK	TSPISEHDYQIGGYTEKWESGVKDC	200	8	TSPISEHDKQIGGYTEKWESGVKDC	175	FALSE		Y
156	ACAAGCCCAATCTCTGAGCATGATACACAGATCGGTGGCTATACCGAGAA	1	1.4_ORF3.Y.8.T	0.493333333	FALSE	TRUE	Sat_mut_A	FALSE		FALSE		FALSE		FALSE	192	183	ACAAGCCCAATCTCTGAGCATGATACACAGATCGGTGGCTATACCGAGAAATGGGAATCTGGGGTGAAAGACTGC	FALSE		1.4_ORF3		T	ACAAGCCCAATCTCTGAGCATGATACACAGATCGGTGGCTATACCGAGAAATGGGAATCTGGGGTGAAAGACTGC	ACAAGCCCAATCTCTGAGCATGATACACAGATCGGTGGCTATACCGAGAAATGGGAATCTGGGGTGAAAGACTGC	ACAAGCCCAATCTCTGAGCATGATACACAGATCGGTGGCTATACCGAGAAATGGGAATCTGGGGTGAAAGACTGC	ACAAGCCCAATCTCTGAGCATGATACACAGATCGGTGGCTATACCGAGAAATGGGAATCTGGGGTGAAAGACTGC	GAATTCCGCTGCGTACAAGCCCAATCTCTGAGCATGATACACAGATCGGTGGCTATACCGAGAAATGGGAATCTGGGGTGAAAGACTGCCAGGGAAGAGCTCG	YQIGGYTEK	TSPISEHDYQIGGYTEKWESGVKDC	200	8	TSPISEHDTQIGGYTEKWESGVKDC	175	FALSE		Y
157	ACTAGCCCTATCTCTGAGCACGACCGCCAAATTGGTGGGTATACTGAAAA	1	1.4_ORF3.Y.8.R	0.493333333	FALSE	TRUE	Sat_mut_A	FALSE		FALSE		FALSE		FALSE	192	183	ACCAGCCCTATCTCTGAGCACGACCGCCAAATTGGTGGGTATACTGAAAAATGGGAAAGTGGCGTGAAAGACTGC	FALSE		1.4_ORF3		R	ACTAGCCCTATCTCTGAGCACGACCGCCAAATTGGTGGGTATACTGAAAAATGGGAAAGTGGCGTGAAAGACTGC	ACCAGCCCTATCTCTGAGCACGACCGCCAAATTGGTGGGTATACTGAAAAATGGGAAAGTGGCGTGAAAGACTGC	ACTAGCCCTATCTCTGAGCACGACCGCCAAATTGGTGGGTATACTGAAAAATGGGAAAGTGGCGTGAAAGACTGC	ACTAGCCCTATCTCTGAGCACGACCGCCAAATTGGTGGGTATACTGAAAAATGGGAAAGTGGCGTGAAAGACTGC	GAATTCCGCTGCGTACTAGCCCTATCTCTGAGCACGACCGCCAAATTGGTGGGTATACTGAAAAATGGGAAAGTGGCGTGAAAGACTGCCAGGGAAGAGCTCG	YQIGGYTEK	TSPISEHDYQIGGYTEKWESGVKDC	200	8	TSPISEHDRQIGGYTEKWESGVKDC	175	FALSE		Y
158	ACTAGCCCAATTAGTGAGCATGATCAACAAATTGGGGGCTATACAGAGAA	1	1.4_ORF3.Y.8.Q	0.453333333	FALSE	TRUE	Sat_mut_A	FALSE		FALSE		FALSE		FALSE	192	183	ACTAGCCCAATTAGTGAGCATGATCAACAAATTGGGGGCTATACAGAGAAGTGGGAGAGTGGCGTTAAAGACTGT	FALSE		1.4_ORF3		Q	ACTAGCCCAATTAGTGAGCATGATCAACAAATTGGGGGCTATACAGAGAAGTGGGAGAGTGGCGTTAAAGACTGT	ACTAGCCCAATTAGTGAGCATGATCAACAAATTGGGGGCTATACAGAGAAGTGGGAGAGTGGCGTTAAAGACTGT	ACTAGCCCAATTAGTGAGCATGATCAACAAATTGGGGGCTATACAGAGAAGTGGGAGAGTGGCGTTAAAGACTGT	ACTAGCCCAATTAGTGAGCATGATCAACAAATTGGGGGCTATACAGAGAAGTGGGAGAGTGGCGTTAAAGACTGT	GAATTCCGCTGCGTACTAGCCCAATTAGTGAGCATGATCAACAAATTGGGGGCTATACAGAGAAGTGGGAGAGTGGCGTTAAAGACTGTCAGGGAAGAGCTCG	YQIGGYTEK	TSPISEHDYQIGGYTEKWESGVKDC	200	8	TSPISEHDQQIGGYTEKWESGVKDC	175	FALSE		Y
159	ACTAGTCCAATTAGCGAACATGACGTCCAAATTGGCGGGTACACCGAGAA	1	1.4_ORF3.Y.8.V	0.493333333	FALSE	TRUE	Sat_mut_A	FALSE		FALSE		FALSE		FALSE	192	183	ACCAGTCCAATCAGCGAACATGACGTCCAAATTGGCGGGTACACCGAGAAATGGGAGTCTGGCGTTAAGGACTGT	FALSE		1.4_ORF3		V	ACTAGTCCAATTAGCGAACATGACGTCCAAATTGGCGGGTACACCGAGAAATGGGAGTCTGGCGTTAAGGACTGT	ACCAGTCCAATCAGCGAACATGACGTCCAAATTGGCGGGTACACCGAGAAATGGGAGTCTGGCGTTAAGGACTGT	ACTAGTCCAATTAGCGAACATGACGTCCAAATTGGCGGGTACACCGAGAAATGGGAGTCTGGCGTTAAGGACTGT	ACTAGTCCAATTAGCGAACATGACGTCCAAATTGGCGGGTACACCGAGAAATGGGAGTCTGGCGTTAAGGACTGT	GAATTCCGCTGCGTACTAGTCCAATTAGCGAACATGACGTCCAAATTGGCGGGTACACCGAGAAATGGGAGTCTGGCGTTAAGGACTGTCAGGGAAGAGCTCG	YQIGGYTEK	TSPISEHDYQIGGYTEKWESGVKDC	200	8	TSPISEHDVQIGGYTEKWESGVKDC	175	FALSE		Y
160	ACTAGCCCTATTTCTGAACACGACCACCAAATTGGGGGCTACACAGAGAA	1	1.4_ORF3.Y.8.H	0.466666667	FALSE	TRUE	Sat_mut_A	FALSE		FALSE		FALSE		FALSE	192	183	ACTAGCCCTATTTCTGAACACGACCACCAAATTGGGGGCTACACAGAGAAATGGGAAAGTGGCGTGAAAGATTGT	FALSE		1.4_ORF3		H	ACTAGCCCTATTTCTGAACACGACCACCAAATTGGGGGCTACACAGAGAAATGGGAAAGTGGCGTGAAAGATTGT	ACTAGCCCTATTTCTGAACACGACCACCAAATTGGGGGCTACACAGAGAAATGGGAAAGTGGCGTGAAAGATTGT	ACTAGCCCTATTTCTGAACACGACCACCAAATTGGGGGCTACACAGAGAAATGGGAAAGTGGCGTGAAAGATTGT	ACTAGCCCTATTTCTGAACACGACCACCAAATTGGGGGCTACACAGAGAAATGGGAAAGTGGCGTGAAAGATTGT	GAATTCCGCTGCGTACTAGCCCTATTTCTGAACACGACCACCAAATTGGGGGCTACACAGAGAAATGGGAAAGTGGCGTGAAAGATTGTCAGGGAAGAGCTCG	YQIGGYTEK	TSPISEHDYQIGGYTEKWESGVKDC	200	8	TSPISEHDHQIGGYTEKWESGVKDC	175	FALSE		Y
161	ACATCTCCTATCTCTGAACATGACTGGCAGATTGGCGGTTATACAGAAAA	1	1.4_ORF3.Y.8.W	0.493333333	FALSE	TRUE	Sat_mut_A	FALSE		FALSE		FALSE		FALSE	192	183	ACATCCCCTATCTCTGAACACGACTGGCAGATCGGCGGTTATACAGAAAAGTGGGAGAGCGGCGTCAAGGACTGC	FALSE		1.4_ORF3		W	ACATCTCCTATCTCTGAACATGACTGGCAGATTGGCGGTTATACAGAAAAGTGGGAAAGCGGCGTCAAGGACTGC	ACATCCCCTATCTCTGAACACGACTGGCAGATCGGCGGTTATACAGAAAAGTGGGAGAGCGGCGTCAAGGACTGC	ACATCTCCTATCTCTGAACATGACTGGCAGATTGGCGGTTATACAGAAAAGTGGGAAAGCGGCGTCAAGGACTGC	ACATCTCCTATCTCTGAACATGACTGGCAGATTGGCGGTTATACAGAAAAGTGGGAAAGCGGCGTCAAGGACTGC	GAATTCCGCTGCGTACATCTCCTATCTCTGAACATGACTGGCAGATTGGCGGTTATACAGAAAAGTGGGAAAGCGGCGTCAAGGACTGCCAGGGAAGAGCTCG	YQIGGYTEK	TSPISEHDYQIGGYTEKWESGVKDC	200	8	TSPISEHDWQIGGYTEKWESGVKDC	175	FALSE		Y
162	ACCTCCCCTATTTCCGAACACGATCTGCAAATTGGGGGTTACACCGAGAA	1	1.4_ORF3.Y.8.L	0.493333333	FALSE	TRUE	Sat_mut_A	FALSE		FALSE		FALSE		FALSE	192	183	ACCTCCCCTATTTCCGAACACGATCTGCAAATTGGGGGCTACACCGAGAAGTGGGAGTCTGGGGTGAAGGATTGT	FALSE		1.4_ORF3		L	ACCTCCCCTATTTCCGAACACGATCTGCAAATTGGGGGTTACACCGAGAAGTGGGAATCTGGGGTTAAGGATTGT	ACCTCCCCTATTTCCGAACACGATCTGCAAATTGGGGGCTACACCGAGAAGTGGGAGTCTGGGGTGAAGGATTGT	ACCTCCCCTATTTCCGAACACGATCTGCAAATTGGGGGTTACACCGAGAAGTGGGAATCTGGGGTTAAGGATTGT	ACCTCCCCTATTTCCGAACACGATCTGCAAATTGGGGGTTACACCGAGAAGTGGGAATCTGGGGTTAAGGATTGT	GAATTCCGCTGCGTACCTCCCCTATTTCCGAACACGATCTGCAAATTGGGGGTTACACCGAGAAGTGGGAATCTGGGGTTAAGGATTGTCAGGGAAGAGCTCG	YQIGGYTEK	TSPISEHDYQIGGYTEKWESGVKDC	200	8	TSPISEHDLQIGGYTEKWESGVKDC	175	FALSE		Y
163	ACTTCACCTATCTCCGAGCACGATCCACAAATTGGCGGGTATACCGAAAA	1	1.4_ORF3.Y.8.P	0.493333333	FALSE	TRUE	Sat_mut_A	FALSE		FALSE		FALSE		FALSE	192	183	ACTTCACCTATCTCCGAGCACGATCCACAAATTGGGGGGTATACCGAAAAGTGGGAATCTGGCGTGAAGGATTGT	FALSE		1.4_ORF3		P	ACTTCACCTATCTCCGAGCACGATCCACAAATTGGGGGGTATACCGAAAAGTGGGAATCTGGCGTGAAGGATTGT	ACTTCACCTATCTCCGAGCACGATCCACAAATTGGGGGGTATACCGAAAAGTGGGAATCTGGCGTGAAGGATTGT	ACTTCACCTATCTCCGAGCACGATCCACAAATTGGCGGGTATACCGAAAAGTGGGAATCTGGCGTGAAGGATTGT	ACTTCACCTATCTCCGAGCACGATCCACAAATTGGCGGGTATACCGAAAAGTGGGAATCTGGCGTGAAGGATTGT	GAATTCCGCTGCGTACTTCACCTATCTCCGAGCACGATCCACAAATTGGCGGGTATACCGAAAAGTGGGAATCTGGCGTGAAGGATTGTCAGGGAAGAGCTCG	YQIGGYTEK	TSPISEHDYQIGGYTEKWESGVKDC	200	8	TSPISEHDPQIGGYTEKWESGVKDC	175	FALSE		Y
164	ACTTCACCAATTAGTGAACATGACAACCAAATCGGTGGGTATACCGAAAA	1	1.4_ORF3.Y.8.N	0.453333333	FALSE	TRUE	Sat_mut_A	FALSE		FALSE		FALSE		FALSE	192	183	ACTTCACCAATTAGTGAACATGACAACCAAATCGGTGGGTATACCGAAAAATGGGAGTCAGGGGTGAAGGACTGT	FALSE		1.4_ORF3		N	ACTTCACCAATTAGTGAACATGACAACCAAATCGGTGGGTATACCGAAAAATGGGAGTCAGGGGTGAAGGACTGT	ACTTCACCAATTAGTGAACATGACAACCAAATCGGTGGGTATACCGAAAAATGGGAGTCAGGGGTGAAGGACTGT	ACTTCACCAATTAGTGAACATGACAACCAAATCGGTGGGTATACCGAAAAATGGGAGTCAGGGGTGAAGGACTGT	ACTTCACCAATTAGTGAACATGACAACCAAATCGGTGGGTATACCGAAAAATGGGAGTCAGGGGTGAAGGACTGT	GAATTCCGCTGCGTACTTCACCAATTAGTGAACATGACAACCAAATCGGTGGGTATACCGAAAAATGGGAGTCAGGGGTGAAGGACTGTCAGGGAAGAGCTCG	YQIGGYTEK	TSPISEHDYQIGGYTEKWESGVKDC	200	8	TSPISEHDNQIGGYTEKWESGVKDC	175	FALSE		Y
165	ACCTCACCTATTTCTGAACACGATGAGCAAATTGGCGGTTACACAGAGAA	1	1.4_ORF3.Y.8.E	0.466666667	FALSE	TRUE	Sat_mut_A	FALSE		FALSE		FALSE		FALSE	192	183	ACCTCACCTATTTCTGAACACGATGAGCAAATTGGCGGTTACACAGAGAAGTGGGAAAGCGGTGTGAAGGATTGT	FALSE		1.4_ORF3		E	ACCTCACCTATTTCTGAACACGATGAGCAAATTGGCGGTTACACAGAGAAGTGGGAAAGCGGTGTGAAGGATTGT	ACCTCACCTATTTCTGAACACGATGAGCAAATTGGCGGTTACACAGAGAAGTGGGAAAGCGGTGTGAAGGATTGT	ACCTCACCTATTTCTGAACACGATGAGCAAATTGGCGGTTACACAGAGAAGTGGGAAAGCGGTGTGAAGGATTGT	ACCTCACCTATTTCTGAACACGATGAGCAAATTGGCGGTTACACAGAGAAGTGGGAAAGCGGTGTGAAGGATTGT	GAATTCCGCTGCGTACCTCACCTATTTCTGAACACGATGAGCAAATTGGCGGTTACACAGAGAAGTGGGAAAGCGGTGTGAAGGATTGTCAGGGAAGAGCTCG	YQIGGYTEK	TSPISEHDYQIGGYTEKWESGVKDC	200	8	TSPISEHDEQIGGYTEKWESGVKDC	175	FALSE		Y
166	ACTTCACCAATTTCTGAGCACGATGCCCAGATTGGGGGCTATACTGAGAA	1	1.4_ORF3.Y.8.A	0.466666667	FALSE	TRUE	Sat_mut_A	FALSE		FALSE		FALSE		FALSE	192	183	ACTTCACCAATTTCTGAGCACGATGCCCAGATTGGGGGCTATACTGAGAAATGGGAAAGTGGTGTTAAAGACTGC	FALSE		1.4_ORF3		A	ACTTCACCAATTTCTGAGCACGATGCCCAGATTGGGGGCTATACTGAGAAATGGGAAAGTGGTGTTAAAGACTGC	ACTTCACCAATTTCTGAGCACGATGCCCAGATTGGGGGCTATACTGAGAAATGGGAAAGTGGTGTTAAAGACTGC	ACTTCACCAATTTCTGAGCACGATGCCCAGATTGGGGGCTATACTGAGAAATGGGAAAGTGGTGTTAAAGACTGC	ACTTCACCAATTTCTGAGCACGATGCCCAGATTGGGGGCTATACTGAGAAATGGGAAAGTGGTGTTAAAGACTGC	GAATTCCGCTGCGTACTTCACCAATTTCTGAGCACGATGCCCAGATTGGGGGCTATACTGAGAAATGGGAAAGTGGTGTTAAAGACTGCCAGGGAAGAGCTCG	YQIGGYTEK	TSPISEHDYQIGGYTEKWESGVKDC	200	8	TSPISEHDAQIGGYTEKWESGVKDC	175	FALSE		Y
167	ACTTCTCCAATTAGCGAGCACGACTCACAAATCGGGGGCTATACTGAGAA	1	1.4_ORF3.Y.8.S	0.493333333	FALSE	TRUE	Sat_mut_A	FALSE		FALSE		FALSE		FALSE	192	183	ACTTCTCCAATTAGCGAGCACGACTCACAAATCGGGGGCTATACTGAGAAGTGGGAGAGTGGGGTGAAGGACTGT	FALSE		1.4_ORF3		S	ACTTCTCCAATTAGCGAGCACGACTCACAAATCGGGGGCTATACTGAGAAATGGGAGAGTGGGGTTAAGGACTGT	ACTTCTCCAATTAGCGAGCACGACTCACAAATCGGGGGCTATACTGAGAAGTGGGAGAGTGGGGTGAAGGACTGT	ACTTCTCCAATTAGCGAGCACGACTCACAAATCGGGGGCTATACTGAGAAATGGGAGAGTGGGGTTAAGGACTGT	ACTTCTCCAATTAGCGAGCACGACTCACAAATCGGGGGCTATACTGAGAAATGGGAGAGTGGGGTTAAGGACTGT	GAATTCCGCTGCGTACTTCTCCAATTAGCGAGCACGACTCACAAATCGGGGGCTATACTGAGAAATGGGAGAGTGGGGTTAAGGACTGTCAGGGAAGAGCTCG	YQIGGYTEK	TSPISEHDYQIGGYTEKWESGVKDC	200	8	TSPISEHDSQIGGYTEKWESGVKDC	175	FALSE		Y
168	ACAAGCCCTATCAGCGAACATGACGATCAGATTGGTGGTTACACCGAAAA	1	1.4_ORF3.Y.8.D	0.493333333	FALSE	TRUE	Sat_mut_A	FALSE		FALSE		FALSE		FALSE	192	183	ACAAGCCCTATCAGCGAACATGACGATCAGATTGGTGGTTACACCGAAAAGTGGGAAAGCGGGGTCAAGGATTGC	FALSE		1.4_ORF3		D	ACAAGCCCTATCAGCGAACATGACGATCAGATTGGTGGTTACACCGAAAAATGGGAAAGCGGGGTCAAGGATTGC	ACAAGCCCTATCAGCGAACATGACGATCAGATTGGTGGTTACACCGAAAAGTGGGAAAGCGGGGTCAAGGATTGC	ACAAGCCCTATCAGCGAACATGACGATCAGATTGGTGGTTACACCGAAAAATGGGAAAGCGGGGTCAAGGATTGC	ACAAGCCCTATCAGCGAACATGACGATCAGATTGGTGGTTACACCGAAAAATGGGAAAGCGGGGTCAAGGATTGC	GAATTCCGCTGCGTACAAGCCCTATCAGCGAACATGACGATCAGATTGGTGGTTACACCGAAAAATGGGAAAGCGGGGTCAAGGATTGCCAGGGAAGAGCTCG	YQIGGYTEK	TSPISEHDYQIGGYTEKWESGVKDC	200	8	TSPISEHDDQIGGYTEKWESGVKDC	175	FALSE		Y
169	ACAAGTCCAATTAGCGAGCATGATATTCAAATTGGTGGTTACACTGAAAA	1	1.4_ORF3.Y.8.I	0.413333333	FALSE	TRUE	Sat_mut_A	FALSE		FALSE		FALSE		FALSE	192	183	ACAAGTCCAATTAGCGAGCATGATATTCAAATTGGTGGTTACACTGAAAAATGGGAATCAGGGGTGAAAGACTGC	FALSE		1.4_ORF3		I	ACAAGTCCAATTAGCGAGCATGATATTCAAATTGGTGGTTACACTGAAAAATGGGAATCAGGGGTGAAAGACTGC	ACAAGTCCAATTAGCGAGCATGATATTCAAATTGGTGGTTACACTGAAAAATGGGAATCAGGGGTGAAAGACTGC	ACAAGTCCAATTAGCGAGCATGATATTCAAATTGGTGGTTACACTGAAAAATGGGAATCAGGGGTGAAAGACTGC	ACAAGTCCAATTAGCGAGCATGATATTCAAATTGGTGGTTACACTGAAAAATGGGAATCAGGGGTGAAAGACTGC	GAATTCCGCTGCGTACAAGTCCAATTAGCGAGCATGATATTCAAATTGGTGGTTACACTGAAAAATGGGAATCAGGGGTGAAAGACTGCCAGGGAAGAGCTCG	YQIGGYTEK	TSPISEHDYQIGGYTEKWESGVKDC	200	8	TSPISEHDIQIGGYTEKWESGVKDC	175	FALSE		Y
170	ACAAGCCCTATCTCCGAGCATGACTATGGCATTGGGGGCTACACTGAAAA	1	1.4_ORF3.Q.9.G	0.493333333	FALSE	TRUE	Sat_mut_A	FALSE		FALSE		FALSE		FALSE	192	183	ACAAGCCCTATCTCCGAGCATGACTACGGCATTGGGGGCTACACTGAGAAGTGGGAATCAGGGGTTAAGGACTGC	FALSE		1.4_ORF3		G	ACAAGCCCTATCTCCGAGCATGACTATGGCATTGGGGGCTACACTGAAAAGTGGGAATCAGGTGTTAAGGACTGT	ACAAGCCCTATCTCCGAGCATGACTACGGCATTGGGGGCTACACTGAGAAGTGGGAATCAGGGGTTAAGGACTGC	ACAAGCCCTATCTCCGAGCATGACTATGGCATTGGGGGCTACACTGAAAAGTGGGAATCAGGTGTTAAGGACTGT	ACAAGCCCTATCTCCGAGCATGACTATGGCATTGGGGGCTACACTGAAAAGTGGGAATCAGGTGTTAAGGACTGT	GAATTCCGCTGCGTACAAGCCCTATCTCCGAGCATGACTATGGCATTGGGGGCTACACTGAAAAGTGGGAATCAGGTGTTAAGGACTGTCAGGGAAGAGCTCG	YQIGGYTEK	TSPISEHDYQIGGYTEKWESGVKDC	200	9	TSPISEHDYGIGGYTEKWESGVKDC	175	FALSE		Q
171	ACTTCCCCTATCAGTGAACACGACTACATGATCGGGGGTTATACAGAGAA	1	1.4_ORF3.Q.9.M	0.493333333	FALSE	TRUE	Sat_mut_A	FALSE		FALSE		FALSE		FALSE	192	183	ACTTCCCCTATCAGTGAACACGACTACATGATCGGGGGTTATACAGAGAAGTGGGAATCAGGTGTCAAGGACTGC	FALSE		1.4_ORF3		M	ACTTCCCCTATCAGTGAACACGACTACATGATCGGGGGTTATACAGAGAAGTGGGAATCAGGTGTCAAGGACTGC	ACTTCCCCTATCAGTGAACACGACTACATGATCGGGGGTTATACAGAGAAGTGGGAATCAGGTGTCAAGGACTGC	ACTTCCCCTATCAGTGAACACGACTACATGATCGGGGGTTATACAGAGAAGTGGGAATCAGGTGTCAAGGACTGC	ACTTCCCCTATCAGTGAACACGACTACATGATCGGGGGTTATACAGAGAAGTGGGAATCAGGTGTCAAGGACTGC	GAATTCCGCTGCGTACTTCCCCTATCAGTGAACACGACTACATGATCGGGGGTTATACAGAGAAGTGGGAATCAGGTGTCAAGGACTGCCAGGGAAGAGCTCG	YQIGGYTEK	TSPISEHDYQIGGYTEKWESGVKDC	200	9	TSPISEHDYMIGGYTEKWESGVKDC	175	FALSE		Q
172	ACAAGTCCAATCTCAGAGCACGATTACTTCATTGGCGGGTACACTGAAAA	1	1.4_ORF3.Q.9.F	0.48	FALSE	TRUE	Sat_mut_A	FALSE		FALSE		FALSE		FALSE	192	183	ACAAGTCCAATCTCAGAGCACGATTACTTCATTGGCGGGTACACTGAAAAGTGGGAGTCCGGTGTGAAGGATTGT	FALSE		1.4_ORF3		F	ACAAGTCCAATCTCAGAGCACGATTACTTCATTGGCGGGTACACTGAAAAGTGGGAGTCCGGTGTGAAGGATTGT	ACAAGTCCAATCTCAGAGCACGATTACTTCATTGGCGGGTACACTGAAAAGTGGGAGTCCGGTGTGAAGGATTGT	ACAAGTCCAATCTCAGAGCACGATTACTTCATTGGCGGGTACACTGAAAAGTGGGAGTCCGGTGTGAAGGATTGT	ACAAGTCCAATCTCAGAGCACGATTACTTCATTGGCGGGTACACTGAAAAGTGGGAGTCCGGTGTGAAGGATTGT	GAATTCCGCTGCGTACAAGTCCAATCTCAGAGCACGATTACTTCATTGGCGGGTACACTGAAAAGTGGGAGTCCGGTGTGAAGGATTGTCAGGGAAGAGCTCG	YQIGGYTEK	TSPISEHDYQIGGYTEKWESGVKDC	200	9	TSPISEHDYFIGGYTEKWESGVKDC	175	FALSE		Q
173	ACCAGTCCTATCTCTGAGCACGATTATAAAATCGGGGGCTATACAGAGAA	1	1.4_ORF3.Q.9.K	0.493333333	FALSE	TRUE	Sat_mut_A	FALSE		FALSE		FALSE		FALSE	192	183	ACCAGTCCTATCTCTGAGCACGATTATAAAATCGGGGGCTATACAGAGAAGTGGGAGAGTGGGGTGAAGGATTGC	FALSE		1.4_ORF3		K	ACCAGTCCTATCTCTGAGCACGATTATAAAATCGGGGGCTATACAGAGAAGTGGGAGAGTGGGGTGAAGGATTGC	ACCAGTCCTATCTCTGAGCACGATTATAAAATCGGGGGCTATACAGAGAAGTGGGAGAGTGGGGTGAAGGATTGC	ACCAGTCCTATCTCTGAGCACGATTATAAAATCGGGGGCTATACAGAGAAGTGGGAGAGTGGGGTGAAGGATTGC	ACCAGTCCTATCTCTGAGCACGATTATAAAATCGGGGGCTATACAGAGAAGTGGGAGAGTGGGGTGAAGGATTGC	GAATTCCGCTGCGTACCAGTCCTATCTCTGAGCACGATTATAAAATCGGGGGCTATACAGAGAAGTGGGAGAGTGGGGTGAAGGATTGCCAGGGAAGAGCTCG	YQIGGYTEK	TSPISEHDYQIGGYTEKWESGVKDC	200	9	TSPISEHDYKIGGYTEKWESGVKDC	175	FALSE		Q
174	ACATCCCCAATTTCAGAGCACGATTATACTATCGGGGGCTACACAGAGAA	1	1.4_ORF3.Q.9.T	0.493333333	FALSE	TRUE	Sat_mut_A	FALSE		FALSE		FALSE		FALSE	192	183	ACATCCCCAATTTCAGAGCACGATTATACTATCGGGGGCTACACAGAGAAATGGGAGAGTGGGGTCAAGGACTGT	FALSE		1.4_ORF3		T	ACATCCCCAATTTCAGAGCACGATTATACTATCGGGGGCTACACAGAGAAATGGGAGAGTGGGGTCAAGGACTGT	ACATCCCCAATTTCAGAGCACGATTATACTATCGGGGGCTACACAGAGAAATGGGAGAGTGGGGTCAAGGACTGT	ACATCCCCAATTTCAGAGCACGATTATACTATCGGGGGCTACACAGAGAAATGGGAGAGTGGGGTCAAGGACTGT	ACATCCCCAATTTCAGAGCACGATTATACTATCGGGGGCTACACAGAGAAATGGGAGAGTGGGGTCAAGGACTGT	GAATTCCGCTGCGTACATCCCCAATTTCAGAGCACGATTATACTATCGGGGGCTACACAGAGAAATGGGAGAGTGGGGTCAAGGACTGTCAGGGAAGAGCTCG	YQIGGYTEK	TSPISEHDYQIGGYTEKWESGVKDC	200	9	TSPISEHDYTIGGYTEKWESGVKDC	175	FALSE		Q
175	ACCTCTCCAATTAGTGAACATGACTACCGCATTGGCGGGTATACCGAGAA	1	1.4_ORF3.Q.9.R	0.493333333	FALSE	TRUE	Sat_mut_A	FALSE		FALSE		FALSE		FALSE	192	183	ACCTCTCCAATTAGTGAACATGACTACCGCATTGGCGGGTATACCGAGAAGTGGGAGAGTGGTGTTAAAGACTGC	FALSE		1.4_ORF3		R	ACCTCTCCAATTAGTGAACATGACTACCGCATTGGCGGGTATACCGAGAAGTGGGAGAGTGGTGTTAAAGACTGC	ACCTCTCCAATTAGTGAACATGACTACCGCATTGGCGGGTATACCGAGAAGTGGGAGAGTGGTGTTAAAGACTGC	ACCTCTCCAATTAGTGAACATGACTACCGCATTGGCGGGTATACCGAGAAGTGGGAGAGTGGTGTTAAAGACTGC	ACCTCTCCAATTAGTGAACATGACTACCGCATTGGCGGGTATACCGAGAAGTGGGAGAGTGGTGTTAAAGACTGC	GAATTCCGCTGCGTACCTCTCCAATTAGTGAACATGACTACCGCATTGGCGGGTATACCGAGAAGTGGGAGAGTGGTGTTAAAGACTGCCAGGGAAGAGCTCG	YQIGGYTEK	TSPISEHDYQIGGYTEKWESGVKDC	200	9	TSPISEHDYRIGGYTEKWESGVKDC	175	FALSE		Q
176	ACTTCTCCAATCAGTGAACACGATTACGTGATCGGTGGGTACACCGAAAA	1	1.4_ORF3.Q.9.V	0.466666667	FALSE	TRUE	Sat_mut_A	FALSE		FALSE		FALSE		FALSE	192	183	ACTTCTCCAATCAGTGAACACGATTACGTGATCGGTGGGTACACCGAAAAATGGGAATCAGGCGTTAAAGACTGC	FALSE		1.4_ORF3		V	ACTTCTCCAATCAGTGAACACGATTACGTGATCGGTGGGTACACCGAAAAATGGGAATCAGGCGTTAAAGACTGC	ACTTCTCCAATCAGTGAACACGATTACGTGATCGGTGGGTACACCGAAAAATGGGAATCAGGCGTTAAAGACTGC	ACTTCTCCAATCAGTGAACACGATTACGTGATCGGTGGGTACACCGAAAAATGGGAATCAGGCGTTAAAGACTGC	ACTTCTCCAATCAGTGAACACGATTACGTGATCGGTGGGTACACCGAAAAATGGGAATCAGGCGTTAAAGACTGC	GAATTCCGCTGCGTACTTCTCCAATCAGTGAACACGATTACGTGATCGGTGGGTACACCGAAAAATGGGAATCAGGCGTTAAAGACTGCCAGGGAAGAGCTCG	YQIGGYTEK	TSPISEHDYQIGGYTEKWESGVKDC	200	9	TSPISEHDYVIGGYTEKWESGVKDC	175	FALSE		Q
177	ACCAGCCCAATCAGCGAGCATGATTATCACATCGGGGGCTACACTGAAAA	1	1.4_ORF3.Q.9.H	0.493333333	FALSE	TRUE	Sat_mut_A	FALSE		FALSE		FALSE		FALSE	192	183	ACCAGCCCAATCAGCGAGCATGATTATCACATCGGGGGCTACACTGAGAAGTGGGAGTCAGGTGTTAAGGACTGT	FALSE		1.4_ORF3		H	ACCAGCCCAATCAGCGAGCATGATTATCACATCGGGGGCTACACTGAAAAGTGGGAATCAGGTGTTAAGGACTGT	ACCAGCCCAATCAGCGAGCATGATTATCACATCGGGGGCTACACTGAGAAGTGGGAGTCAGGTGTTAAGGACTGT	ACCAGCCCAATCAGCGAGCATGATTATCACATCGGGGGCTACACTGAAAAGTGGGAATCAGGTGTTAAGGACTGT	ACCAGCCCAATCAGCGAGCATGATTATCACATCGGGGGCTACACTGAAAAGTGGGAATCAGGTGTTAAGGACTGT	GAATTCCGCTGCGTACCAGCCCAATCAGCGAGCATGATTATCACATCGGGGGCTACACTGAAAAGTGGGAATCAGGTGTTAAGGACTGTCAGGGAAGAGCTCG	YQIGGYTEK	TSPISEHDYQIGGYTEKWESGVKDC	200	9	TSPISEHDYHIGGYTEKWESGVKDC	175	FALSE		Q
178	ACAAGCCCAATTAGTGAACACGACTACTGGATCGGGGGCTATACTGAAAA	1	1.4_ORF3.Q.9.W	0.48	FALSE	TRUE	Sat_mut_A	FALSE		FALSE		FALSE		FALSE	192	183	ACAAGCCCAATTAGTGAACACGACTACTGGATCGGGGGCTATACTGAAAAATGGGAGTCTGGGGTCAAAGATTGC	FALSE		1.4_ORF3		W	ACAAGCCCAATTAGTGAACACGACTACTGGATCGGGGGCTATACTGAAAAATGGGAGTCTGGGGTCAAAGATTGC	ACAAGCCCAATTAGTGAACACGACTACTGGATCGGGGGCTATACTGAAAAATGGGAGTCTGGGGTCAAAGATTGC	ACAAGCCCAATTAGTGAACACGACTACTGGATCGGGGGCTATACTGAAAAATGGGAGTCTGGGGTCAAAGATTGC	ACAAGCCCAATTAGTGAACACGACTACTGGATCGGGGGCTATACTGAAAAATGGGAGTCTGGGGTCAAAGATTGC	GAATTCCGCTGCGTACAAGCCCAATTAGTGAACACGACTACTGGATCGGGGGCTATACTGAAAAATGGGAGTCTGGGGTCAAAGATTGCCAGGGAAGAGCTCG	YQIGGYTEK	TSPISEHDYQIGGYTEKWESGVKDC	200	9	TSPISEHDYWIGGYTEKWESGVKDC	175	FALSE		Q
179	ACCTCCCCAATCTCAGAGCATGATTATCTTATCGGTGGGTATACCGAGAA	1	1.4_ORF3.Q.9.L	0.493333333	FALSE	TRUE	Sat_mut_A	FALSE		FALSE		FALSE		FALSE	192	183	ACCTCCCCAATCTCAGAGCATGACTATCTTATCGGTGGGTATACCGAGAAATGGGAATCCGGGGTGAAGGACTGC	FALSE		1.4_ORF3		L	ACCTCCCCAATCTCAGAGCATGATTATCTTATCGGTGGGTATACCGAGAAATGGGAATCCGGGGTGAAAGACTGC	ACCTCCCCAATCTCAGAGCATGACTATCTTATCGGTGGGTATACCGAGAAATGGGAATCCGGGGTGAAGGACTGC	ACCTCCCCAATCTCAGAGCATGATTATCTTATCGGTGGGTATACCGAGAAATGGGAATCCGGGGTGAAAGACTGC	ACCTCCCCAATCTCAGAGCATGATTATCTTATCGGTGGGTATACCGAGAAATGGGAATCCGGGGTGAAAGACTGC	GAATTCCGCTGCGTACCTCCCCAATCTCAGAGCATGATTATCTTATCGGTGGGTATACCGAGAAATGGGAATCCGGGGTGAAAGACTGCCAGGGAAGAGCTCG	YQIGGYTEK	TSPISEHDYQIGGYTEKWESGVKDC	200	9	TSPISEHDYLIGGYTEKWESGVKDC	175	FALSE		Q
180	ACTTCCCCTATTTCTGAGCACGATTATTATATTGGTGGCTACACTGAAAA	1	1.4_ORF3.Q.9.Y	0.44	FALSE	TRUE	Sat_mut_A	FALSE		FALSE		FALSE		FALSE	192	183	ACTTCCCCTATTTCTGAGCACGATTATTATATTGGTGGCTACACTGAAAAATGGGAGTCAGGTGTCAAGGACTGC	FALSE		1.4_ORF3		Y	ACTTCCCCTATTTCTGAGCACGATTATTATATTGGTGGCTACACTGAAAAATGGGAGTCAGGTGTCAAGGACTGC	ACTTCCCCTATTTCTGAGCACGATTATTATATTGGTGGCTACACTGAAAAATGGGAGTCAGGTGTCAAGGACTGC	ACTTCCCCTATTTCTGAGCACGATTATTATATTGGTGGCTACACTGAAAAATGGGAGTCAGGTGTCAAGGACTGC	ACTTCCCCTATTTCTGAGCACGATTATTATATTGGTGGCTACACTGAAAAATGGGAGTCAGGTGTCAAGGACTGC	GAATTCCGCTGCGTACTTCCCCTATTTCTGAGCACGATTATTATATTGGTGGCTACACTGAAAAATGGGAGTCAGGTGTCAAGGACTGCCAGGGAAGAGCTCG	YQIGGYTEK	TSPISEHDYQIGGYTEKWESGVKDC	200	9	TSPISEHDYYIGGYTEKWESGVKDC	175	FALSE		Q
181	ACATCACCTATTAGTGAGCATGACTATCCAATCGGGGGTTACACTGAGAA	1	1.4_ORF3.Q.9.P	0.453333333	FALSE	TRUE	Sat_mut_A	FALSE		FALSE		FALSE		FALSE	192	183	ACATCACCTATTAGTGAGCATGACTATCCAATCGGGGGTTACACTGAGAAATGGGAGTCCGGTGTTAAAGATTGC	FALSE		1.4_ORF3		P	ACATCACCTATTAGTGAGCATGACTATCCAATCGGGGGTTACACTGAGAAATGGGAGTCCGGTGTTAAAGATTGC	ACATCACCTATTAGTGAGCATGACTATCCAATCGGGGGTTACACTGAGAAATGGGAGTCCGGTGTTAAAGATTGC	ACATCACCTATTAGTGAGCATGACTATCCAATCGGGGGTTACACTGAGAAATGGGAGTCCGGTGTTAAAGATTGC	ACATCACCTATTAGTGAGCATGACTATCCAATCGGGGGTTACACTGAGAAATGGGAGTCCGGTGTTAAAGATTGC	GAATTCCGCTGCGTACATCACCTATTAGTGAGCATGACTATCCAATCGGGGGTTACACTGAGAAATGGGAGTCCGGTGTTAAAGATTGCCAGGGAAGAGCTCG	YQIGGYTEK	TSPISEHDYQIGGYTEKWESGVKDC	200	9	TSPISEHDYPIGGYTEKWESGVKDC	175	FALSE		Q
182	ACTAGTCCAATCAGCGAGCACGACTACAACATCGGTGGCTATACCGAGAA	1	1.4_ORF3.Q.9.N	0.48	FALSE	TRUE	Sat_mut_A	FALSE		FALSE		FALSE		FALSE	192	183	ACTAGTCCAATCAGCGAGCACGACTACAACATCGGTGGCTATACCGAGAAATGGGAGAGTGGTGTTAAAGATTGC	FALSE		1.4_ORF3		N	ACTAGTCCAATCAGCGAGCACGACTACAACATCGGTGGCTATACCGAGAAATGGGAGAGTGGTGTTAAAGATTGC	ACTAGTCCAATCAGCGAGCACGACTACAACATCGGTGGCTATACCGAGAAATGGGAGAGTGGTGTTAAAGATTGC	ACTAGTCCAATCAGCGAGCACGACTACAACATCGGTGGCTATACCGAGAAATGGGAGAGTGGTGTTAAAGATTGC	ACTAGTCCAATCAGCGAGCACGACTACAACATCGGTGGCTATACCGAGAAATGGGAGAGTGGTGTTAAAGATTGC	GAATTCCGCTGCGTACTAGTCCAATCAGCGAGCACGACTACAACATCGGTGGCTATACCGAGAAATGGGAGAGTGGTGTTAAAGATTGCCAGGGAAGAGCTCG	YQIGGYTEK	TSPISEHDYQIGGYTEKWESGVKDC	200	9	TSPISEHDYNIGGYTEKWESGVKDC	175	FALSE		Q
183	ACCTCTCCAATTTCAGAACACGATTACTGCATTGGTGGCTATACAGAAAA	1	1.4_ORF3.Q.9.C	0.426666667	FALSE	TRUE	Sat_mut_A	FALSE		FALSE		FALSE		FALSE	192	183	ACCTCTCCAATTTCAGAACACGATTACTGCATTGGTGGCTATACAGAAAAATGGGAATCTGGTGTCAAGGATTGC	FALSE		1.4_ORF3		C	ACCTCTCCAATTTCAGAACACGATTACTGCATTGGTGGCTATACAGAAAAATGGGAATCTGGTGTCAAGGATTGC	ACCTCTCCAATTTCAGAACACGATTACTGCATTGGTGGCTATACAGAAAAATGGGAATCTGGTGTCAAGGATTGC	ACCTCTCCAATTTCAGAACACGATTACTGCATTGGTGGCTATACAGAAAAATGGGAATCTGGTGTCAAGGATTGC	ACCTCTCCAATTTCAGAACACGATTACTGCATTGGTGGCTATACAGAAAAATGGGAATCTGGTGTCAAGGATTGC	GAATTCCGCTGCGTACCTCTCCAATTTCAGAACACGATTACTGCATTGGTGGCTATACAGAAAAATGGGAATCTGGTGTCAAGGATTGCCAGGGAAGAGCTCG	YQIGGYTEK	TSPISEHDYQIGGYTEKWESGVKDC	200	9	TSPISEHDYCIGGYTEKWESGVKDC	175	FALSE		Q
184	ACCAGTCCAATTAGTGAACACGATTACGAGATTGGCGGTTACACCGAAAA	1	1.4_ORF3.Q.9.E	0.48	FALSE	TRUE	Sat_mut_A	FALSE		FALSE		FALSE		FALSE	192	183	ACCAGTCCAATTAGTGAACACGATTACGAGATTGGCGGTTACACCGAAAAATGGGAATCCGGCGTGAAAGACTGC	FALSE		1.4_ORF3		E	ACCAGTCCAATTAGTGAACACGATTACGAGATTGGCGGTTACACCGAAAAATGGGAATCCGGCGTGAAAGACTGC	ACCAGTCCAATTAGTGAACACGATTACGAGATTGGCGGTTACACCGAAAAATGGGAATCCGGCGTGAAAGACTGC	ACCAGTCCAATTAGTGAACACGATTACGAGATTGGCGGTTACACCGAAAAATGGGAATCCGGCGTGAAAGACTGC	ACCAGTCCAATTAGTGAACACGATTACGAGATTGGCGGTTACACCGAAAAATGGGAATCCGGCGTGAAAGACTGC	GAATTCCGCTGCGTACCAGTCCAATTAGTGAACACGATTACGAGATTGGCGGTTACACCGAAAAATGGGAATCCGGCGTGAAAGACTGCCAGGGAAGAGCTCG	YQIGGYTEK	TSPISEHDYQIGGYTEKWESGVKDC	200	9	TSPISEHDYEIGGYTEKWESGVKDC	175	FALSE		Q
185	ACCTCCCCTATTTCCGAGCATGATTATGCAATCGGTGGGTATACAGAAAA	1	1.4_ORF3.Q.9.A	0.493333333	FALSE	TRUE	Sat_mut_A	FALSE		FALSE		FALSE		FALSE	192	183	ACCTCCCCTATTTCCGAGCATGATTATGCAATCGGTGGGTATACAGAAAAGTGGGAGAGCGGGGTGAAGGACTGT	FALSE		1.4_ORF3		A	ACCTCCCCTATTTCCGAGCATGATTATGCAATCGGTGGGTATACAGAAAAGTGGGAGAGCGGGGTGAAAGACTGT	ACCTCCCCTATTTCCGAGCATGATTATGCAATCGGTGGGTATACAGAAAAGTGGGAGAGCGGGGTGAAGGACTGT	ACCTCCCCTATTTCCGAGCATGATTATGCAATCGGTGGGTATACAGAAAAGTGGGAGAGCGGGGTGAAAGACTGT	ACCTCCCCTATTTCCGAGCATGATTATGCAATCGGTGGGTATACAGAAAAGTGGGAGAGCGGGGTGAAAGACTGT	GAATTCCGCTGCGTACCTCCCCTATTTCCGAGCATGATTATGCAATCGGTGGGTATACAGAAAAGTGGGAGAGCGGGGTGAAAGACTGTCAGGGAAGAGCTCG	YQIGGYTEK	TSPISEHDYQIGGYTEKWESGVKDC	200	9	TSPISEHDYAIGGYTEKWESGVKDC	175	FALSE		Q
186	ACCAGTCCTATTAGTGAACATGACTATAGTATCGGTGGGTACACCGAAAA	1	1.4_ORF3.Q.9.S	0.453333333	FALSE	TRUE	Sat_mut_A	FALSE		FALSE		FALSE		FALSE	192	183	ACCAGTCCTATTAGTGAACATGACTATAGTATCGGGGGGTACACCGAAAAGTGGGAGAGTGGTGTGAAAGACTGT	FALSE		1.4_ORF3		S	ACCAGTCCTATTAGTGAACATGACTATAGTATCGGGGGGTACACCGAAAAGTGGGAGAGTGGTGTGAAAGACTGT	ACCAGTCCTATTAGTGAACATGACTATAGTATCGGGGGGTACACCGAAAAGTGGGAGAGTGGTGTGAAAGACTGT	ACCAGTCCTATTAGTGAACATGACTATAGTATCGGTGGGTACACCGAAAAGTGGGAGAGTGGTGTGAAAGACTGT	ACCAGTCCTATTAGTGAACATGACTATAGTATCGGTGGGTACACCGAAAAGTGGGAGAGTGGTGTGAAAGACTGT	GAATTCCGCTGCGTACCAGTCCTATTAGTGAACATGACTATAGTATCGGTGGGTACACCGAAAAGTGGGAGAGTGGTGTGAAAGACTGTCAGGGAAGAGCTCG	YQIGGYTEK	TSPISEHDYQIGGYTEKWESGVKDC	200	9	TSPISEHDYSIGGYTEKWESGVKDC	175	FALSE		Q
187	ACTTCACCAATCAGTGAACATGATTATGATATCGGCGGCTACACAGAAAA	1	1.4_ORF3.Q.9.D	0.466666667	FALSE	TRUE	Sat_mut_A	FALSE		FALSE		FALSE		FALSE	192	183	ACTTCACCAATCAGTGAACATGATTATGATATCGGCGGCTACACAGAAAAGTGGGAATCCGGCGTGAAAGACTGC	FALSE		1.4_ORF3		D	ACTTCACCAATCAGTGAACATGATTATGATATCGGCGGCTACACAGAAAAGTGGGAATCCGGCGTGAAAGACTGC	ACTTCACCAATCAGTGAACATGATTATGATATCGGCGGCTACACAGAAAAGTGGGAATCCGGCGTGAAAGACTGC	ACTTCACCAATCAGTGAACATGATTATGATATCGGCGGCTACACAGAAAAGTGGGAATCCGGCGTGAAAGACTGC	ACTTCACCAATCAGTGAACATGATTATGATATCGGCGGCTACACAGAAAAGTGGGAATCCGGCGTGAAAGACTGC	GAATTCCGCTGCGTACTTCACCAATCAGTGAACATGATTATGATATCGGCGGCTACACAGAAAAGTGGGAATCCGGCGTGAAAGACTGCCAGGGAAGAGCTCG	YQIGGYTEK	TSPISEHDYQIGGYTEKWESGVKDC	200	9	TSPISEHDYDIGGYTEKWESGVKDC	175	FALSE		Q
188	ACATCACCTATTTCTGAACATGATTATATTATTGGGGGTTACACTGAAAA	1	1.4_ORF3.Q.9.I	0.373333333	FALSE	TRUE	Sat_mut_A	FALSE		FALSE		FALSE		FALSE	192	183	ACATCACCTATTTCTGAACATGATTATATTATTGGGGGTTACACTGAAAAATGGGAAAGTGGCGTGAAGGATTGT	FALSE		1.4_ORF3		I	ACATCACCTATTTCTGAACATGATTATATTATTGGGGGTTACACTGAAAAATGGGAAAGTGGCGTGAAGGATTGT	ACATCACCTATTTCTGAACATGATTATATTATTGGGGGTTACACTGAAAAATGGGAAAGTGGCGTGAAGGATTGT	ACATCACCTATTTCTGAACATGATTATATTATTGGGGGTTACACTGAAAAATGGGAAAGTGGCGTGAAGGATTGT	ACATCACCTATTTCTGAACATGATTATATTATTGGGGGTTACACTGAAAAATGGGAAAGTGGCGTGAAGGATTGT	GAATTCCGCTGCGTACATCACCTATTTCTGAACATGATTATATTATTGGGGGTTACACTGAAAAATGGGAAAGTGGCGTGAAGGATTGTCAGGGAAGAGCTCG	YQIGGYTEK	TSPISEHDYQIGGYTEKWESGVKDC	200	9	TSPISEHDYIIGGYTEKWESGVKDC	175	FALSE		Q
189	ACCTCACCTATCTCTGAACATGACTACCAGGGTGGCGGGTATACCGAAAA	1	1.4_ORF3.I.10.G	0.493333333	FALSE	TRUE	Sat_mut_A	FALSE		FALSE		FALSE		FALSE	192	183	ACCTCACCTATCTCTGAACATGACTACCAGGGTGGCGGGTACACCGAGAAGTGGGAATCCGGGGTCAAGGACTGT	FALSE		1.4_ORF3		G	ACCTCACCTATCTCTGAACATGACTACCAGGGTGGCGGGTATACCGAAAAGTGGGAAAGTGGTGTCAAGGATTGT	ACCTCACCTATCTCTGAACATGACTACCAGGGTGGCGGGTACACCGAGAAGTGGGAATCCGGGGTCAAGGACTGT	ACCTCACCTATCTCTGAACATGACTACCAGGGTGGCGGGTATACCGAAAAGTGGGAAAGTGGTGTCAAGGATTGT	ACCTCACCTATCTCTGAACATGACTACCAGGGTGGCGGGTATACCGAAAAGTGGGAAAGTGGTGTCAAGGATTGT	GAATTCCGCTGCGTACCTCACCTATCTCTGAACATGACTACCAGGGTGGCGGGTATACCGAAAAGTGGGAAAGTGGTGTCAAGGATTGTCAGGGAAGAGCTCG	YQIGGYTEK	TSPISEHDYQIGGYTEKWESGVKDC	200	10	TSPISEHDYQGGGYTEKWESGVKDC	175	FALSE		I
190	ACTTCACCAATCAGCGAGCACGACTATCAGATGGGTGGGTACACTGAAAA	1	1.4_ORF3.I.10.M	0.466666667	FALSE	TRUE	Sat_mut_A	FALSE		FALSE		FALSE		FALSE	192	183	ACTTCACCAATCAGCGAGCACGACTATCAGATGGGTGGGTACACTGAAAAATGGGAATCCGGTGTTAAAGACTGT	FALSE		1.4_ORF3		M	ACTTCACCAATCAGCGAGCACGACTATCAGATGGGTGGGTACACTGAAAAATGGGAATCCGGTGTTAAAGACTGT	ACTTCACCAATCAGCGAGCACGACTATCAGATGGGTGGGTACACTGAAAAATGGGAATCCGGTGTTAAAGACTGT	ACTTCACCAATCAGCGAGCACGACTATCAGATGGGTGGGTACACTGAAAAATGGGAATCCGGTGTTAAAGACTGT	ACTTCACCAATCAGCGAGCACGACTATCAGATGGGTGGGTACACTGAAAAATGGGAATCCGGTGTTAAAGACTGT	GAATTCCGCTGCGTACTTCACCAATCAGCGAGCACGACTATCAGATGGGTGGGTACACTGAAAAATGGGAATCCGGTGTTAAAGACTGTCAGGGAAGAGCTCG	YQIGGYTEK	TSPISEHDYQIGGYTEKWESGVKDC	200	10	TSPISEHDYQMGGYTEKWESGVKDC	175	FALSE		I
191	ACAAGCCCAATCAGTGAACATGATTATCAATTTGGCGGCTATACCGAAAA	1	1.4_ORF3.I.10.F	0.44	FALSE	TRUE	Sat_mut_A	FALSE		FALSE		FALSE		FALSE	192	183	ACAAGCCCAATCAGTGAACATGATTATCAATTTGGCGGCTATACCGAAAAGTGGGAATCTGGCGTCAAGGATTGT	FALSE		1.4_ORF3		F	ACAAGCCCAATCAGTGAACATGATTATCAATTTGGCGGCTATACCGAAAAGTGGGAATCTGGCGTCAAGGATTGT	ACAAGCCCAATCAGTGAACATGATTATCAATTTGGCGGCTATACCGAAAAGTGGGAATCTGGCGTCAAGGATTGT	ACAAGCCCAATCAGTGAACATGATTATCAATTTGGCGGCTATACCGAAAAGTGGGAATCTGGCGTCAAGGATTGT	ACAAGCCCAATCAGTGAACATGATTATCAATTTGGCGGCTATACCGAAAAGTGGGAATCTGGCGTCAAGGATTGT	GAATTCCGCTGCGTACAAGCCCAATCAGTGAACATGATTATCAATTTGGCGGCTATACCGAAAAGTGGGAATCTGGCGTCAAGGATTGTCAGGGAAGAGCTCG	YQIGGYTEK	TSPISEHDYQIGGYTEKWESGVKDC	200	10	TSPISEHDYQFGGYTEKWESGVKDC	175	FALSE		I
192	ACCTCTCCAATCAGTGAACACGATTACCAAAAGGGCGGCTATACAGAAAA	1	1.4_ORF3.I.10.K	0.466666667	FALSE	TRUE	Sat_mut_A	FALSE		FALSE		FALSE		FALSE	192	183	ACCTCTCCAATCAGTGAACACGATTACCAAAAGGGCGGCTATACAGAAAAATGGGAAAGTGGGGTCAAGGATTGC	FALSE		1.4_ORF3		K	ACCTCTCCAATCAGTGAACACGATTACCAAAAGGGCGGCTATACAGAAAAATGGGAAAGTGGGGTCAAGGATTGC	ACCTCTCCAATCAGTGAACACGATTACCAAAAGGGCGGCTATACAGAAAAATGGGAAAGTGGGGTCAAGGATTGC	ACCTCTCCAATCAGTGAACACGATTACCAAAAGGGCGGCTATACAGAAAAATGGGAAAGTGGGGTCAAGGATTGC	ACCTCTCCAATCAGTGAACACGATTACCAAAAGGGCGGCTATACAGAAAAATGGGAAAGTGGGGTCAAGGATTGC	GAATTCCGCTGCGTACCTCTCCAATCAGTGAACACGATTACCAAAAGGGCGGCTATACAGAAAAATGGGAAAGTGGGGTCAAGGATTGCCAGGGAAGAGCTCG	YQIGGYTEK	TSPISEHDYQIGGYTEKWESGVKDC	200	10	TSPISEHDYQKGGYTEKWESGVKDC	175	FALSE		I
193	ACCTCCCCTATCTCAGAACATGATTACCAGACCGGCGGCTATACCGAAAA	1	1.4_ORF3.I.10.T	0.493333333	FALSE	TRUE	Sat_mut_A	FALSE		FALSE		FALSE		FALSE	192	183	ACCTCCCCTATCTCAGAACATGATTACCAGACCGGCGGCTATACCGAAAAATGGGAGTCCGGTGTCAAGGATTGT	FALSE		1.4_ORF3		T	ACCTCCCCTATCTCAGAACATGATTACCAGACCGGCGGCTATACCGAAAAATGGGAATCCGGTGTCAAGGATTGT	ACCTCCCCTATCTCAGAACATGATTACCAGACCGGCGGCTATACCGAAAAATGGGAGTCCGGTGTCAAGGATTGT	ACCTCCCCTATCTCAGAACATGATTACCAGACCGGCGGCTATACCGAAAAATGGGAATCCGGTGTCAAGGATTGT	ACCTCCCCTATCTCAGAACATGATTACCAGACCGGCGGCTATACCGAAAAATGGGAATCCGGTGTCAAGGATTGT	GAATTCCGCTGCGTACCTCCCCTATCTCAGAACATGATTACCAGACCGGCGGCTATACCGAAAAATGGGAATCCGGTGTCAAGGATTGTCAGGGAAGAGCTCG	YQIGGYTEK	TSPISEHDYQIGGYTEKWESGVKDC	200	10	TSPISEHDYQTGGYTEKWESGVKDC	175	FALSE		I
194	ACATCTCCAATCTCCGAACACGATTACCAACGCGGTGGGTACACCGAAAA	1	1.4_ORF3.I.10.R	0.493333333	FALSE	TRUE	Sat_mut_A	FALSE		FALSE		FALSE		FALSE	192	183	ACATCTCCAATCTCCGAACACGATTACCAACGCGGGGGGTACACCGAAAAGTGGGAAAGTGGGGTGAAGGATTGC	FALSE		1.4_ORF3		R	ACATCTCCAATCTCCGAACACGATTACCAACGCGGTGGGTACACCGAAAAGTGGGAAAGTGGGGTTAAAGATTGC	ACATCTCCAATCTCCGAACACGATTACCAACGCGGGGGGTACACCGAAAAGTGGGAAAGTGGGGTGAAGGATTGC	ACATCTCCAATCTCCGAACACGATTACCAACGCGGTGGGTACACCGAAAAGTGGGAAAGTGGGGTTAAAGATTGC	ACATCTCCAATCTCCGAACACGATTACCAACGCGGTGGGTACACCGAAAAGTGGGAAAGTGGGGTTAAAGATTGC	GAATTCCGCTGCGTACATCTCCAATCTCCGAACACGATTACCAACGCGGTGGGTACACCGAAAAGTGGGAAAGTGGGGTTAAAGATTGCCAGGGAAGAGCTCG	YQIGGYTEK	TSPISEHDYQIGGYTEKWESGVKDC	200	10	TSPISEHDYQRGGYTEKWESGVKDC	175	FALSE		I
195	ACTTCACCAATTAGTGAACATGACTATCAGCAAGGGGGTTATACTGAAAA	1	1.4_ORF3.I.10.Q	0.4	FALSE	TRUE	Sat_mut_A	FALSE		FALSE		FALSE		FALSE	192	183	ACTTCACCAATTAGTGAACATGACTATCAGCAAGGGGGTTATACTGAAAAATGGGAATCAGGTGTCAAAGACTGT	FALSE		1.4_ORF3		Q	ACTTCACCAATTAGTGAACATGACTATCAGCAAGGGGGTTATACTGAAAAATGGGAATCAGGTGTCAAAGACTGT	ACTTCACCAATTAGTGAACATGACTATCAGCAAGGGGGTTATACTGAAAAATGGGAATCAGGTGTCAAAGACTGT	ACTTCACCAATTAGTGAACATGACTATCAGCAAGGGGGTTATACTGAAAAATGGGAATCAGGTGTCAAAGACTGT	ACTTCACCAATTAGTGAACATGACTATCAGCAAGGGGGTTATACTGAAAAATGGGAATCAGGTGTCAAAGACTGT	GAATTCCGCTGCGTACTTCACCAATTAGTGAACATGACTATCAGCAAGGGGGTTATACTGAAAAATGGGAATCAGGTGTCAAAGACTGTCAGGGAAGAGCTCG	YQIGGYTEK	TSPISEHDYQIGGYTEKWESGVKDC	200	10	TSPISEHDYQQGGYTEKWESGVKDC	175	FALSE		I
196	ACAAGTCCAATTTCAGAACACGACTATCAAGTTGGGGGCTACACTGAGAA	1	1.4_ORF3.I.10.V	0.453333333	FALSE	TRUE	Sat_mut_A	FALSE		FALSE		FALSE		FALSE	192	183	ACAAGTCCAATTTCAGAACACGACTATCAAGTGGGGGGCTACACTGAGAAATGGGAAAGTGGTGTCAAGGACTGT	FALSE		1.4_ORF3		V	ACAAGTCCAATTTCAGAACACGACTATCAAGTGGGGGGCTACACTGAGAAATGGGAAAGTGGTGTCAAGGACTGT	ACAAGTCCAATTTCAGAACACGACTATCAAGTGGGGGGCTACACTGAGAAATGGGAAAGTGGTGTCAAGGACTGT	ACAAGTCCAATTTCAGAACACGACTATCAAGTTGGGGGCTACACTGAGAAATGGGAAAGTGGTGTCAAGGACTGT	ACAAGTCCAATTTCAGAACACGACTATCAAGTTGGGGGCTACACTGAGAAATGGGAAAGTGGTGTCAAGGACTGT	GAATTCCGCTGCGTACAAGTCCAATTTCAGAACACGACTATCAAGTTGGGGGCTACACTGAGAAATGGGAAAGTGGTGTCAAGGACTGTCAGGGAAGAGCTCG	YQIGGYTEK	TSPISEHDYQIGGYTEKWESGVKDC	200	10	TSPISEHDYQVGGYTEKWESGVKDC	175	FALSE		I
197	ACCAGCCCAATCAGCGAACATGACTACCAACATGGGGGTTACACAGAAAA	1	1.4_ORF3.I.10.H	0.493333333	FALSE	TRUE	Sat_mut_A	FALSE		FALSE		FALSE		FALSE	192	183	ACCAGCCCAATCAGCGAACATGACTACCAACATGGGGGTTACACAGAAAAGTGGGAATCAGGCGTGAAGGATTGT	FALSE		1.4_ORF3		H	ACCAGCCCAATCAGCGAACATGACTACCAACATGGGGGTTACACAGAAAAGTGGGAATCAGGCGTGAAGGATTGT	ACCAGCCCAATCAGCGAACATGACTACCAACATGGGGGTTACACAGAAAAGTGGGAATCAGGCGTGAAGGATTGT	ACCAGCCCAATCAGCGAACATGACTACCAACATGGGGGTTACACAGAAAAGTGGGAATCAGGCGTGAAGGATTGT	ACCAGCCCAATCAGCGAACATGACTACCAACATGGGGGTTACACAGAAAAGTGGGAATCAGGCGTGAAGGATTGT	GAATTCCGCTGCGTACCAGCCCAATCAGCGAACATGACTACCAACATGGGGGTTACACAGAAAAGTGGGAATCAGGCGTGAAGGATTGTCAGGGAAGAGCTCG	YQIGGYTEK	TSPISEHDYQIGGYTEKWESGVKDC	200	10	TSPISEHDYQHGGYTEKWESGVKDC	175	FALSE		I
198	ACTAGTCCTATTAGTGAGCATGACTACCAGTGGGGTGGCTACACAGAGAA	1	1.4_ORF3.I.10.W	0.493333333	FALSE	TRUE	Sat_mut_A	FALSE		FALSE		FALSE		FALSE	192	183	ACTAGTCCTATTAGTGAGCACGACTACCAGTGGGGGGGCTACACAGAGAAATGGGAGAGCGGCGTCAAAGATTGC	FALSE		1.4_ORF3		W	ACTAGTCCTATTAGTGAGCATGACTACCAGTGGGGTGGCTACACAGAGAAATGGGAGAGCGGTGTCAAAGATTGC	ACTAGTCCTATTAGTGAGCACGACTACCAGTGGGGGGGCTACACAGAGAAATGGGAGAGCGGCGTCAAAGATTGC	ACTAGTCCTATTAGTGAGCATGACTACCAGTGGGGTGGCTACACAGAGAAATGGGAGAGCGGTGTCAAAGATTGC	ACTAGTCCTATTAGTGAGCATGACTACCAGTGGGGTGGCTACACAGAGAAATGGGAGAGCGGTGTCAAAGATTGC	GAATTCCGCTGCGTACTAGTCCTATTAGTGAGCATGACTACCAGTGGGGTGGCTACACAGAGAAATGGGAGAGCGGTGTCAAAGATTGCCAGGGAAGAGCTCG	YQIGGYTEK	TSPISEHDYQIGGYTEKWESGVKDC	200	10	TSPISEHDYQWGGYTEKWESGVKDC	175	FALSE		I
199	ACCTCTCCAATTAGCGAACATGACTATCAACTCGGCGGGTACACAGAAAA	1	1.4_ORF3.I.10.L	0.466666667	FALSE	TRUE	Sat_mut_A	FALSE		FALSE		FALSE		FALSE	192	183	ACCTCTCCAATTAGCGAACATGACTATCAACTGGGGGGGTACACAGAAAAGTGGGAATCAGGCGTTAAGGATTGT	FALSE		1.4_ORF3		L	ACCTCTCCAATTAGCGAACATGACTATCAACTGGGGGGGTACACAGAAAAGTGGGAATCAGGCGTTAAGGATTGT	ACCTCTCCAATTAGCGAACATGACTATCAACTGGGGGGGTACACAGAAAAGTGGGAATCAGGCGTTAAGGATTGT	ACCTCTCCAATTAGCGAACATGACTATCAACTCGGCGGGTACACAGAAAAGTGGGAATCAGGCGTTAAGGATTGT	ACCTCTCCAATTAGCGAACATGACTATCAACTCGGCGGGTACACAGAAAAGTGGGAATCAGGCGTTAAGGATTGT	GAATTCCGCTGCGTACCTCTCCAATTAGCGAACATGACTATCAACTCGGCGGGTACACAGAAAAGTGGGAATCAGGCGTTAAGGATTGTCAGGGAAGAGCTCG	YQIGGYTEK	TSPISEHDYQIGGYTEKWESGVKDC	200	10	TSPISEHDYQLGGYTEKWESGVKDC	175	FALSE		I
200	ACCTCTCCTATCTCAGAACACGATTATCAATACGGCGGGTATACCGAAAA	1	1.4_ORF3.I.10.Y	0.493333333	FALSE	TRUE	Sat_mut_A	FALSE		FALSE		FALSE		FALSE	192	183	ACCTCTCCTATCTCAGAACACGATTATCAATACGGCGGGTACACCGAAAAGTGGGAGAGCGGCGTTAAGGATTGC	FALSE		1.4_ORF3		Y	ACCTCTCCTATCTCAGAACACGATTATCAATACGGCGGGTATACCGAAAAGTGGGAGAGCGGCGTTAAGGATTGC	ACCTCTCCTATCTCAGAACACGATTATCAATACGGCGGGTACACCGAAAAGTGGGAGAGCGGCGTTAAGGATTGC	ACCTCTCCTATCTCAGAACACGATTATCAATACGGCGGGTATACCGAAAAGTGGGAGAGCGGCGTTAAGGATTGC	ACCTCTCCTATCTCAGAACACGATTATCAATACGGCGGGTATACCGAAAAGTGGGAGAGCGGCGTTAAGGATTGC	GAATTCCGCTGCGTACCTCTCCTATCTCAGAACACGATTATCAATACGGCGGGTATACCGAAAAGTGGGAGAGCGGCGTTAAGGATTGCCAGGGAAGAGCTCG	YQIGGYTEK	TSPISEHDYQIGGYTEKWESGVKDC	200	10	TSPISEHDYQYGGYTEKWESGVKDC	175	FALSE		I
201	ACAAGCCCTATTTCTGAACATGATTATCAGCCTGGTGGGTACACCGAGAA	1	1.4_ORF3.I.10.P	0.493333333	FALSE	TRUE	Sat_mut_A	FALSE		FALSE		FALSE		FALSE	192	183	ACCAGCCCTATCTCTGAGCACGATTACCAGCCTGGGGGGTACACCGAGAAGTGGGAAAGCGGGGTCAAAGACTGC	FALSE		1.4_ORF3		P	ACAAGCCCTATTTCTGAACATGATTATCAGCCTGGTGGGTACACCGAGAAGTGGGAAAGCGGGGTCAAAGATTGC	ACCAGCCCTATCTCTGAGCACGATTACCAGCCTGGGGGGTACACCGAGAAGTGGGAAAGCGGGGTCAAAGACTGC	ACAAGCCCTATTTCTGAACATGATTATCAGCCTGGTGGGTACACCGAGAAGTGGGAAAGCGGGGTCAAAGATTGC	ACAAGCCCTATTTCTGAACATGATTATCAGCCTGGTGGGTACACCGAGAAGTGGGAAAGCGGGGTCAAAGATTGC	GAATTCCGCTGCGTACAAGCCCTATTTCTGAACATGATTATCAGCCTGGTGGGTACACCGAGAAGTGGGAAAGCGGGGTCAAAGATTGCCAGGGAAGAGCTCG	YQIGGYTEK	TSPISEHDYQIGGYTEKWESGVKDC	200	10	TSPISEHDYQPGGYTEKWESGVKDC	175	FALSE		I
202	ACTAGCCCTATCAGTGAGCATGACTACCAGAACGGGGGCTACACCGAAAA	1	1.4_ORF3.I.10.N	0.493333333	FALSE	TRUE	Sat_mut_A	FALSE		FALSE		FALSE		FALSE	192	183	ACCAGCCCTATCAGTGAGCACGACTACCAGAACGGGGGCTACACCGAAAAATGGGAAAGCGGTGTTAAAGATTGC	FALSE		1.4_ORF3		N	ACTAGCCCTATCAGTGAGCATGACTACCAGAACGGGGGCTACACCGAAAAATGGGAAAGCGGTGTTAAAGATTGC	ACCAGCCCTATCAGTGAGCACGACTACCAGAACGGGGGCTACACCGAAAAATGGGAAAGCGGTGTTAAAGATTGC	ACTAGCCCTATCAGTGAGCATGACTACCAGAACGGGGGCTACACCGAAAAATGGGAAAGCGGTGTTAAAGATTGC	ACTAGCCCTATCAGTGAGCATGACTACCAGAACGGGGGCTACACCGAAAAATGGGAAAGCGGTGTTAAAGATTGC	GAATTCCGCTGCGTACTAGCCCTATCAGTGAGCATGACTACCAGAACGGGGGCTACACCGAAAAATGGGAAAGCGGTGTTAAAGATTGCCAGGGAAGAGCTCG	YQIGGYTEK	TSPISEHDYQIGGYTEKWESGVKDC	200	10	TSPISEHDYQNGGYTEKWESGVKDC	175	FALSE		I
203	ACCTCACCTATTTCAGAGCATGATTATCAGTGCGGCGGGTACACTGAAAA	1	1.4_ORF3.I.10.C	0.48	FALSE	TRUE	Sat_mut_A	FALSE		FALSE		FALSE		FALSE	192	183	ACCTCACCTATTTCAGAGCATGATTATCAGTGCGGCGGGTACACTGAAAAATGGGAGTCAGGGGTCAAAGACTGT	FALSE		1.4_ORF3		C	ACCTCACCTATTTCAGAGCATGATTATCAGTGCGGCGGGTACACTGAAAAATGGGAGTCAGGGGTCAAAGACTGT	ACCTCACCTATTTCAGAGCATGATTATCAGTGCGGCGGGTACACTGAAAAATGGGAGTCAGGGGTCAAAGACTGT	ACCTCACCTATTTCAGAGCATGATTATCAGTGCGGCGGGTACACTGAAAAATGGGAGTCAGGGGTCAAAGACTGT	ACCTCACCTATTTCAGAGCATGATTATCAGTGCGGCGGGTACACTGAAAAATGGGAGTCAGGGGTCAAAGACTGT	GAATTCCGCTGCGTACCTCACCTATTTCAGAGCATGATTATCAGTGCGGCGGGTACACTGAAAAATGGGAGTCAGGGGTCAAAGACTGTCAGGGAAGAGCTCG	YQIGGYTEK	TSPISEHDYQIGGYTEKWESGVKDC	200	10	TSPISEHDYQCGGYTEKWESGVKDC	175	FALSE		I
204	ACTTCTCCTATCTCCGAACATGACTACCAAGAGGGTGGCTATACCGAAAA	1	1.4_ORF3.I.10.E	0.493333333	FALSE	TRUE	Sat_mut_A	FALSE		FALSE		FALSE		FALSE	192	183	ACTTCTCCTATCTCCGAACACGACTACCAAGAGGGTGGCTATACCGAAAAGTGGGAATCTGGGGTCAAGGATTGC	FALSE		1.4_ORF3		E	ACTTCTCCTATCTCCGAACATGACTACCAAGAGGGTGGCTATACCGAAAAGTGGGAATCTGGGGTCAAGGATTGC	ACTTCTCCTATCTCCGAACACGACTACCAAGAGGGTGGCTATACCGAAAAGTGGGAATCTGGGGTCAAGGATTGC	ACTTCTCCTATCTCCGAACATGACTACCAAGAGGGTGGCTATACCGAAAAGTGGGAATCTGGGGTCAAGGATTGC	ACTTCTCCTATCTCCGAACATGACTACCAAGAGGGTGGCTATACCGAAAAGTGGGAATCTGGGGTCAAGGATTGC	GAATTCCGCTGCGTACTTCTCCTATCTCCGAACATGACTACCAAGAGGGTGGCTATACCGAAAAGTGGGAATCTGGGGTCAAGGATTGCCAGGGAAGAGCTCG	YQIGGYTEK	TSPISEHDYQIGGYTEKWESGVKDC	200	10	TSPISEHDYQEGGYTEKWESGVKDC	175	FALSE		I
205	ACTAGTCCTATCTCTGAGCATGACTATCAGGCAGGCGGTTATACAGAAAA	1	1.4_ORF3.I.10.A	0.493333333	FALSE	TRUE	Sat_mut_A	FALSE		FALSE		FALSE		FALSE	192	183	ACTTCCCCTATCTCTGAGCACGACTATCAGGCAGGCGGCTATACAGAAAAGTGGGAGTCCGGTGTTAAGGACTGC	FALSE		1.4_ORF3		A	ACTAGTCCTATCTCTGAGCATGACTATCAGGCAGGCGGTTATACAGAAAAGTGGGAGTCCGGTGTTAAGGACTGC	ACTTCCCCTATCTCTGAGCACGACTATCAGGCAGGCGGCTATACAGAAAAGTGGGAGTCCGGTGTTAAGGACTGC	ACTAGTCCTATCTCTGAGCATGACTATCAGGCAGGCGGTTATACAGAAAAGTGGGAGTCCGGTGTTAAGGACTGC	ACTAGTCCTATCTCTGAGCATGACTATCAGGCAGGCGGTTATACAGAAAAGTGGGAGTCCGGTGTTAAGGACTGC	GAATTCCGCTGCGTACTAGTCCTATCTCTGAGCATGACTATCAGGCAGGCGGTTATACAGAAAAGTGGGAGTCCGGTGTTAAGGACTGCCAGGGAAGAGCTCG	YQIGGYTEK	TSPISEHDYQIGGYTEKWESGVKDC	200	10	TSPISEHDYQAGGYTEKWESGVKDC	175	FALSE		I
206	ACAAGTCCTATTAGTGAGCATGATTATCAGTCTGGGGGCTACACAGAGAA	1	1.4_ORF3.I.10.S	0.493333333	FALSE	TRUE	Sat_mut_A	FALSE		FALSE		FALSE		FALSE	192	183	ACAAGTCCTATTAGTGAGCATGATTATCAGTCTGGGGGCTACACAGAGAAATGGGAGAGCGGCGTCAAAGACTGC	FALSE		1.4_ORF3		S	ACAAGTCCTATTAGTGAGCATGATTATCAGTCTGGGGGCTACACAGAGAAATGGGAGAGCGGCGTCAAAGACTGC	ACAAGTCCTATTAGTGAGCATGATTATCAGTCTGGGGGCTACACAGAGAAATGGGAGAGCGGCGTCAAAGACTGC	ACAAGTCCTATTAGTGAGCATGATTATCAGTCTGGGGGCTACACAGAGAAATGGGAGAGCGGCGTCAAAGACTGC	ACAAGTCCTATTAGTGAGCATGATTATCAGTCTGGGGGCTACACAGAGAAATGGGAGAGCGGCGTCAAAGACTGC	GAATTCCGCTGCGTACAAGTCCTATTAGTGAGCATGATTATCAGTCTGGGGGCTACACAGAGAAATGGGAGAGCGGCGTCAAAGACTGCCAGGGAAGAGCTCG	YQIGGYTEK	TSPISEHDYQIGGYTEKWESGVKDC	200	10	TSPISEHDYQSGGYTEKWESGVKDC	175	FALSE		I
207	ACTAGCCCAATCTCTGAACATGATTATCAAGATGGCGGCTATACCGAAAA	1	1.4_ORF3.I.10.D	0.44	FALSE	TRUE	Sat_mut_A	FALSE		FALSE		FALSE		FALSE	192	183	ACTAGCCCAATCTCTGAACATGATTATCAAGATGGCGGCTATACCGAAAAATGGGAATCAGGGGTTAAGGATTGC	FALSE		1.4_ORF3		D	ACTAGCCCAATCTCTGAACATGATTATCAAGATGGCGGCTATACCGAAAAATGGGAATCAGGGGTTAAGGATTGC	ACTAGCCCAATCTCTGAACATGATTATCAAGATGGCGGCTATACCGAAAAATGGGAATCAGGGGTTAAGGATTGC	ACTAGCCCAATCTCTGAACATGATTATCAAGATGGCGGCTATACCGAAAAATGGGAATCAGGGGTTAAGGATTGC	ACTAGCCCAATCTCTGAACATGATTATCAAGATGGCGGCTATACCGAAAAATGGGAATCAGGGGTTAAGGATTGC	GAATTCCGCTGCGTACTAGCCCAATCTCTGAACATGATTATCAAGATGGCGGCTATACCGAAAAATGGGAATCAGGGGTTAAGGATTGCCAGGGAAGAGCTCG	YQIGGYTEK	TSPISEHDYQIGGYTEKWESGVKDC	200	10	TSPISEHDYQDGGYTEKWESGVKDC	175	FALSE		I
208	ACCTCACCTATCAGCGAGCATGACTATCAAATCATGGGTTACACTGAGAA	1	1.4_ORF3.G.11.M	0.493333333	FALSE	TRUE	Sat_mut_A	FALSE		FALSE		FALSE		FALSE	192	183	ACCTCACCTATCAGCGAGCATGACTATCAAATCATGGGTTACACTGAGAAATGGGAGTCCGGGGTTAAGGACTGC	FALSE		1.4_ORF3		M	ACCTCACCTATCAGCGAGCATGACTATCAAATCATGGGTTACACTGAGAAATGGGAGTCCGGGGTTAAGGACTGC	ACCTCACCTATCAGCGAGCATGACTATCAAATCATGGGTTACACTGAGAAATGGGAGTCCGGGGTTAAGGACTGC	ACCTCACCTATCAGCGAGCATGACTATCAAATCATGGGTTACACTGAGAAATGGGAGTCCGGGGTTAAGGACTGC	ACCTCACCTATCAGCGAGCATGACTATCAAATCATGGGTTACACTGAGAAATGGGAGTCCGGGGTTAAGGACTGC	GAATTCCGCTGCGTACCTCACCTATCAGCGAGCATGACTATCAAATCATGGGTTACACTGAGAAATGGGAGTCCGGGGTTAAGGACTGCCAGGGAAGAGCTCG	YQIGGYTEK	TSPISEHDYQIGGYTEKWESGVKDC	200	11	TSPISEHDYQIMGYTEKWESGVKDC	175	FALSE		G
209	ACCTCTCCTATTTCTGAGCACGATTATCAAATCTTTGGGTATACTGAAAA	1	1.4_ORF3.G.11.F	0.44	FALSE	TRUE	Sat_mut_A	FALSE		FALSE		FALSE		FALSE	192	183	ACCTCTCCTATTTCTGAGCACGATTATCAAATCTTTGGGTATACTGAAAAGTGGGAATCCGGCGTCAAAGACTGC	FALSE		1.4_ORF3		F	ACCTCTCCTATTTCTGAGCACGATTATCAAATCTTTGGGTATACTGAAAAGTGGGAATCCGGCGTCAAAGACTGC	ACCTCTCCTATTTCTGAGCACGATTATCAAATCTTTGGGTATACTGAAAAGTGGGAATCCGGCGTCAAAGACTGC	ACCTCTCCTATTTCTGAGCACGATTATCAAATCTTTGGGTATACTGAAAAGTGGGAATCCGGCGTCAAAGACTGC	ACCTCTCCTATTTCTGAGCACGATTATCAAATCTTTGGGTATACTGAAAAGTGGGAATCCGGCGTCAAAGACTGC	GAATTCCGCTGCGTACCTCTCCTATTTCTGAGCACGATTATCAAATCTTTGGGTATACTGAAAAGTGGGAATCCGGCGTCAAAGACTGCCAGGGAAGAGCTCG	YQIGGYTEK	TSPISEHDYQIGGYTEKWESGVKDC	200	11	TSPISEHDYQIFGYTEKWESGVKDC	175	FALSE		G
210	ACAAGCCCAATTAGTGAGCACGATTACCAAATCAAGGGCTATACCGAAAA	1	1.4_ORF3.G.11.K	0.466666667	FALSE	TRUE	Sat_mut_A	FALSE		FALSE		FALSE		FALSE	192	183	ACAAGCCCAATTAGTGAGCACGATTACCAAATCAAGGGCTATACCGAAAAATGGGAGTCCGGCGTCAAAGACTGT	FALSE		1.4_ORF3		K	ACAAGCCCAATTAGTGAGCACGATTACCAAATCAAGGGCTATACCGAAAAATGGGAGTCCGGCGTCAAAGACTGT	ACAAGCCCAATTAGTGAGCACGATTACCAAATCAAGGGCTATACCGAAAAATGGGAGTCCGGCGTCAAAGACTGT	ACAAGCCCAATTAGTGAGCACGATTACCAAATCAAGGGCTATACCGAAAAATGGGAGTCCGGCGTCAAAGACTGT	ACAAGCCCAATTAGTGAGCACGATTACCAAATCAAGGGCTATACCGAAAAATGGGAGTCCGGCGTCAAAGACTGT	GAATTCCGCTGCGTACAAGCCCAATTAGTGAGCACGATTACCAAATCAAGGGCTATACCGAAAAATGGGAGTCCGGCGTCAAAGACTGTCAGGGAAGAGCTCG	YQIGGYTEK	TSPISEHDYQIGGYTEKWESGVKDC	200	11	TSPISEHDYQIKGYTEKWESGVKDC	175	FALSE		G
211	ACTAGCCCTATCAGCGAGCACGATTATCAAATCACCGGGTATACTGAGAA	1	1.4_ORF3.G.11.T	0.493333333	FALSE	TRUE	Sat_mut_A	FALSE		FALSE		FALSE		FALSE	192	183	ACTAGCCCTATCAGCGAGCACGATTATCAAATCACCGGGTATACTGAGAAGTGGGAGTCCGGTGTCAAAGACTGT	FALSE		1.4_ORF3		T	ACTAGCCCTATCAGCGAGCACGATTATCAAATCACCGGGTATACTGAGAAGTGGGAGTCCGGTGTCAAAGACTGT	ACTAGCCCTATCAGCGAGCACGATTATCAAATCACCGGGTATACTGAGAAGTGGGAGTCCGGTGTCAAAGACTGT	ACTAGCCCTATCAGCGAGCACGATTATCAAATCACCGGGTATACTGAGAAGTGGGAGTCCGGTGTCAAAGACTGT	ACTAGCCCTATCAGCGAGCACGATTATCAAATCACCGGGTATACTGAGAAGTGGGAGTCCGGTGTCAAAGACTGT	GAATTCCGCTGCGTACTAGCCCTATCAGCGAGCACGATTATCAAATCACCGGGTATACTGAGAAGTGGGAGTCCGGTGTCAAAGACTGTCAGGGAAGAGCTCG	YQIGGYTEK	TSPISEHDYQIGGYTEKWESGVKDC	200	11	TSPISEHDYQITGYTEKWESGVKDC	175	FALSE		G
212	ACTTCCCCTATCTCCGAACACGACTATCAAATTCGCGGGTACACAGAAAA	1	1.4_ORF3.G.11.R	0.493333333	FALSE	TRUE	Sat_mut_A	FALSE		FALSE		FALSE		FALSE	192	183	ACCTCCCCTATCTCCGAACACGACTATCAAATTCGCGGGTACACAGAGAAGTGGGAATCAGGCGTGAAGGACTGC	FALSE		1.4_ORF3		R	ACTTCCCCTATCTCCGAACACGACTATCAAATTCGCGGGTACACAGAAAAGTGGGAATCAGGCGTGAAAGACTGC	ACCTCCCCTATCTCCGAACACGACTATCAAATTCGCGGGTACACAGAGAAGTGGGAATCAGGCGTGAAGGACTGC	ACTTCCCCTATCTCCGAACACGACTATCAAATTCGCGGGTACACAGAAAAGTGGGAATCAGGCGTGAAAGACTGC	ACTTCCCCTATCTCCGAACACGACTATCAAATTCGCGGGTACACAGAAAAGTGGGAATCAGGCGTGAAAGACTGC	GAATTCCGCTGCGTACTTCCCCTATCTCCGAACACGACTATCAAATTCGCGGGTACACAGAAAAGTGGGAATCAGGCGTGAAAGACTGCCAGGGAAGAGCTCG	YQIGGYTEK	TSPISEHDYQIGGYTEKWESGVKDC	200	11	TSPISEHDYQIRGYTEKWESGVKDC	175	FALSE		G
213	ACTAGTCCTATCTCCGAACACGACTACCAAATTCAGGGTTACACCGAAAA	1	1.4_ORF3.G.11.Q	0.48	FALSE	TRUE	Sat_mut_A	FALSE		FALSE		FALSE		FALSE	192	183	ACTAGTCCTATCTCCGAACACGACTACCAAATTCAGGGTTACACCGAAAAATGGGAGTCTGGTGTCAAGGACTGC	FALSE		1.4_ORF3		Q	ACTAGTCCTATCTCCGAACACGACTACCAAATTCAGGGTTACACCGAAAAATGGGAGTCTGGTGTCAAGGACTGC	ACTAGTCCTATCTCCGAACACGACTACCAAATTCAGGGTTACACCGAAAAATGGGAGTCTGGTGTCAAGGACTGC	ACTAGTCCTATCTCCGAACACGACTACCAAATTCAGGGTTACACCGAAAAATGGGAGTCTGGTGTCAAGGACTGC	ACTAGTCCTATCTCCGAACACGACTACCAAATTCAGGGTTACACCGAAAAATGGGAGTCTGGTGTCAAGGACTGC	GAATTCCGCTGCGTACTAGTCCTATCTCCGAACACGACTACCAAATTCAGGGTTACACCGAAAAATGGGAGTCTGGTGTCAAGGACTGCCAGGGAAGAGCTCG	YQIGGYTEK	TSPISEHDYQIGGYTEKWESGVKDC	200	11	TSPISEHDYQIQGYTEKWESGVKDC	175	FALSE		G
214	ACATCTCCTATTTCCGAGCATGATTACCAGATCGTCGGTTATACTGAGAA	1	1.4_ORF3.G.11.V	0.466666667	FALSE	TRUE	Sat_mut_A	FALSE		FALSE		FALSE		FALSE	192	183	ACATCTCCTATTTCCGAGCATGATTACCAGATCGTCGGTTATACTGAGAAGTGGGAAAGCGGTGTGAAGGACTGT	FALSE		1.4_ORF3		V	ACATCTCCTATTTCCGAGCATGATTACCAGATCGTCGGTTATACTGAGAAGTGGGAAAGCGGTGTGAAGGACTGT	ACATCTCCTATTTCCGAGCATGATTACCAGATCGTCGGTTATACTGAGAAGTGGGAAAGCGGTGTGAAGGACTGT	ACATCTCCTATTTCCGAGCATGATTACCAGATCGTCGGTTATACTGAGAAGTGGGAAAGCGGTGTGAAGGACTGT	ACATCTCCTATTTCCGAGCATGATTACCAGATCGTCGGTTATACTGAGAAGTGGGAAAGCGGTGTGAAGGACTGT	GAATTCCGCTGCGTACATCTCCTATTTCCGAGCATGATTACCAGATCGTCGGTTATACTGAGAAGTGGGAAAGCGGTGTGAAGGACTGTCAGGGAAGAGCTCG	YQIGGYTEK	TSPISEHDYQIGGYTEKWESGVKDC	200	11	TSPISEHDYQIVGYTEKWESGVKDC	175	FALSE		G
215	ACAAGTCCTATCTCCGAGCACGACTATCAAATTCATGGGTACACTGAAAA	1	1.4_ORF3.G.11.H	0.44	FALSE	TRUE	Sat_mut_A	FALSE		FALSE		FALSE		FALSE	192	183	ACAAGTCCTATCTCCGAGCACGACTATCAAATTCATGGGTACACTGAAAAGTGGGAATCAGGCGTTAAAGACTGT	FALSE		1.4_ORF3		H	ACAAGTCCTATCTCCGAGCACGACTATCAAATTCATGGGTACACTGAAAAGTGGGAATCAGGCGTTAAAGACTGT	ACAAGTCCTATCTCCGAGCACGACTATCAAATTCATGGGTACACTGAAAAGTGGGAATCAGGCGTTAAAGACTGT	ACAAGTCCTATCTCCGAGCACGACTATCAAATTCATGGGTACACTGAAAAGTGGGAATCAGGCGTTAAAGACTGT	ACAAGTCCTATCTCCGAGCACGACTATCAAATTCATGGGTACACTGAAAAGTGGGAATCAGGCGTTAAAGACTGT	GAATTCCGCTGCGTACAAGTCCTATCTCCGAGCACGACTATCAAATTCATGGGTACACTGAAAAGTGGGAATCAGGCGTTAAAGACTGTCAGGGAAGAGCTCG	YQIGGYTEK	TSPISEHDYQIGGYTEKWESGVKDC	200	11	TSPISEHDYQIHGYTEKWESGVKDC	175	FALSE		G
216	ACCAGCCCAATTTCCGAACACGACTATCAAATCTGGGGCTATACTGAGAA	1	1.4_ORF3.G.11.W	0.493333333	FALSE	TRUE	Sat_mut_A	FALSE		FALSE		FALSE		FALSE	192	183	ACCAGCCCAATTTCCGAACACGACTATCAAATCTGGGGCTATACTGAGAAGTGGGAATCTGGCGTCAAAGACTGC	FALSE		1.4_ORF3		W	ACCAGCCCAATTTCCGAACACGACTATCAAATCTGGGGCTATACTGAGAAGTGGGAATCTGGCGTCAAAGACTGC	ACCAGCCCAATTTCCGAACACGACTATCAAATCTGGGGCTATACTGAGAAGTGGGAATCTGGCGTCAAAGACTGC	ACCAGCCCAATTTCCGAACACGACTATCAAATCTGGGGCTATACTGAGAAGTGGGAATCTGGCGTCAAAGACTGC	ACCAGCCCAATTTCCGAACACGACTATCAAATCTGGGGCTATACTGAGAAGTGGGAATCTGGCGTCAAAGACTGC	GAATTCCGCTGCGTACCAGCCCAATTTCCGAACACGACTATCAAATCTGGGGCTATACTGAGAAGTGGGAATCTGGCGTCAAAGACTGCCAGGGAAGAGCTCG	YQIGGYTEK	TSPISEHDYQIGGYTEKWESGVKDC	200	11	TSPISEHDYQIWGYTEKWESGVKDC	175	FALSE		G
217	ACCTCTCCAATTTCCGAGCATGACTACCAGATTTTGGGGTACACTGAGAA	1	1.4_ORF3.G.11.L	0.48	FALSE	TRUE	Sat_mut_A	FALSE		FALSE		FALSE		FALSE	192	183	ACCTCTCCAATTTCCGAGCATGACTACCAGATTTTGGGGTACACTGAGAAGTGGGAATCAGGGGTCAAGGATTGT	FALSE		1.4_ORF3		L	ACCTCTCCAATTTCCGAGCATGACTACCAGATTTTGGGGTACACTGAGAAGTGGGAATCAGGGGTCAAGGATTGT	ACCTCTCCAATTTCCGAGCATGACTACCAGATTTTGGGGTACACTGAGAAGTGGGAATCAGGGGTCAAGGATTGT	ACCTCTCCAATTTCCGAGCATGACTACCAGATTTTGGGGTACACTGAGAAGTGGGAATCAGGGGTCAAGGATTGT	ACCTCTCCAATTTCCGAGCATGACTACCAGATTTTGGGGTACACTGAGAAGTGGGAATCAGGGGTCAAGGATTGT	GAATTCCGCTGCGTACCTCTCCAATTTCCGAGCATGACTACCAGATTTTGGGGTACACTGAGAAGTGGGAATCAGGGGTCAAGGATTGTCAGGGAAGAGCTCG	YQIGGYTEK	TSPISEHDYQIGGYTEKWESGVKDC	200	11	TSPISEHDYQILGYTEKWESGVKDC	175	FALSE		G
218	ACCTCTCCAATTAGCGAGCACGACTATCAGATCTATGGTTATACAGAGAA	1	1.4_ORF3.G.11.Y	0.493333333	FALSE	TRUE	Sat_mut_A	FALSE		FALSE		FALSE		FALSE	192	183	ACCTCTCCAATTAGCGAGCACGACTATCAGATCTATGGTTATACAGAGAAGTGGGAGAGCGGTGTGAAGGACTGC	FALSE		1.4_ORF3		Y	ACCTCTCCAATTAGCGAGCACGACTATCAGATCTATGGTTATACAGAGAAGTGGGAGAGCGGTGTGAAGGACTGC	ACCTCTCCAATTAGCGAGCACGACTATCAGATCTATGGTTATACAGAGAAGTGGGAGAGCGGTGTGAAGGACTGC	ACCTCTCCAATTAGCGAGCACGACTATCAGATCTATGGTTATACAGAGAAGTGGGAGAGCGGTGTGAAGGACTGC	ACCTCTCCAATTAGCGAGCACGACTATCAGATCTATGGTTATACAGAGAAGTGGGAGAGCGGTGTGAAGGACTGC	GAATTCCGCTGCGTACCTCTCCAATTAGCGAGCACGACTATCAGATCTATGGTTATACAGAGAAGTGGGAGAGCGGTGTGAAGGACTGCCAGGGAAGAGCTCG	YQIGGYTEK	TSPISEHDYQIGGYTEKWESGVKDC	200	11	TSPISEHDYQIYGYTEKWESGVKDC	175	FALSE		G
219	ACATCCCCTATTTCCGAGCATGATTACCAAATCCCAGGCTATACCGAAAA	1	1.4_ORF3.G.11.P	0.493333333	FALSE	TRUE	Sat_mut_A	FALSE		FALSE		FALSE		FALSE	192	183	ACCTCCCCTATTTCCGAGCATGATTACCAAATCCCAGGCTATACCGAAAAGTGGGAGAGCGGTGTTAAGGACTGC	FALSE		1.4_ORF3		P	ACATCCCCTATTTCCGAGCATGATTACCAAATCCCAGGCTATACCGAAAAGTGGGAGAGCGGTGTTAAGGACTGC	ACCTCCCCTATTTCCGAGCATGATTACCAAATCCCAGGCTATACCGAAAAGTGGGAGAGCGGTGTTAAGGACTGC	ACATCCCCTATTTCCGAGCATGATTACCAAATCCCAGGCTATACCGAAAAGTGGGAGAGCGGTGTTAAGGACTGC	ACATCCCCTATTTCCGAGCATGATTACCAAATCCCAGGCTATACCGAAAAGTGGGAGAGCGGTGTTAAGGACTGC	GAATTCCGCTGCGTACATCCCCTATTTCCGAGCATGATTACCAAATCCCAGGCTATACCGAAAAGTGGGAGAGCGGTGTTAAGGACTGCCAGGGAAGAGCTCG	YQIGGYTEK	TSPISEHDYQIGGYTEKWESGVKDC	200	11	TSPISEHDYQIPGYTEKWESGVKDC	175	FALSE		G
220	ACCTCTCCTATTTCTGAGCACGACTATCAGATTAACGGCTATACCGAGAA	1	1.4_ORF3.G.11.N	0.453333333	FALSE	TRUE	Sat_mut_A	FALSE		FALSE		FALSE		FALSE	192	183	ACCTCTCCTATTTCTGAGCACGACTATCAGATTAACGGCTATACCGAGAAGTGGGAAAGTGGCGTTAAAGATTGC	FALSE		1.4_ORF3		N	ACCTCTCCTATTTCTGAGCACGACTATCAGATTAACGGCTATACCGAGAAGTGGGAAAGTGGCGTTAAAGATTGC	ACCTCTCCTATTTCTGAGCACGACTATCAGATTAACGGCTATACCGAGAAGTGGGAAAGTGGCGTTAAAGATTGC	ACCTCTCCTATTTCTGAGCACGACTATCAGATTAACGGCTATACCGAGAAGTGGGAAAGTGGCGTTAAAGATTGC	ACCTCTCCTATTTCTGAGCACGACTATCAGATTAACGGCTATACCGAGAAGTGGGAAAGTGGCGTTAAAGATTGC	GAATTCCGCTGCGTACCTCTCCTATTTCTGAGCACGACTATCAGATTAACGGCTATACCGAGAAGTGGGAAAGTGGCGTTAAAGATTGCCAGGGAAGAGCTCG	YQIGGYTEK	TSPISEHDYQIGGYTEKWESGVKDC	200	11	TSPISEHDYQINGYTEKWESGVKDC	175	FALSE		G
221	ACTTCACCAATTTCTGAACATGATTACCAGATTTGTGGGTATACCGAAAA	1	1.4_ORF3.G.11.C	0.413333333	FALSE	TRUE	Sat_mut_A	FALSE		FALSE		FALSE		FALSE	192	183	ACTTCACCAATTTCTGAACATGATTACCAGATTTGTGGGTATACCGAAAAGTGGGAGTCCGGTGTTAAAGACTGT	FALSE		1.4_ORF3		C	ACTTCACCAATTTCTGAACATGATTACCAGATTTGTGGGTATACCGAAAAGTGGGAGTCCGGTGTTAAAGACTGT	ACTTCACCAATTTCTGAACATGATTACCAGATTTGTGGGTATACCGAAAAGTGGGAGTCCGGTGTTAAAGACTGT	ACTTCACCAATTTCTGAACATGATTACCAGATTTGTGGGTATACCGAAAAGTGGGAGTCCGGTGTTAAAGACTGT	ACTTCACCAATTTCTGAACATGATTACCAGATTTGTGGGTATACCGAAAAGTGGGAGTCCGGTGTTAAAGACTGT	GAATTCCGCTGCGTACTTCACCAATTTCTGAACATGATTACCAGATTTGTGGGTATACCGAAAAGTGGGAGTCCGGTGTTAAAGACTGTCAGGGAAGAGCTCG	YQIGGYTEK	TSPISEHDYQIGGYTEKWESGVKDC	200	11	TSPISEHDYQICGYTEKWESGVKDC	175	FALSE		G
222	ACTAGCCCAATCTCCGAACACGACTACCAGATCGAAGGTTATACCGAAAA	1	1.4_ORF3.G.11.E	0.466666667	FALSE	TRUE	Sat_mut_A	FALSE		FALSE		FALSE		FALSE	192	183	ACTAGCCCAATCTCCGAACACGACTACCAGATCGAAGGTTATACCGAAAAATGGGAAAGTGGCGTCAAAGACTGT	FALSE		1.4_ORF3		E	ACTAGCCCAATCTCCGAACACGACTACCAGATCGAAGGTTATACCGAAAAATGGGAAAGTGGCGTCAAAGACTGT	ACTAGCCCAATCTCCGAACACGACTACCAGATCGAAGGTTATACCGAAAAATGGGAAAGTGGCGTCAAAGACTGT	ACTAGCCCAATCTCCGAACACGACTACCAGATCGAAGGTTATACCGAAAAATGGGAAAGTGGCGTCAAAGACTGT	ACTAGCCCAATCTCCGAACACGACTACCAGATCGAAGGTTATACCGAAAAATGGGAAAGTGGCGTCAAAGACTGT	GAATTCCGCTGCGTACTAGCCCAATCTCCGAACACGACTACCAGATCGAAGGTTATACCGAAAAATGGGAAAGTGGCGTCAAAGACTGTCAGGGAAGAGCTCG	YQIGGYTEK	TSPISEHDYQIGGYTEKWESGVKDC	200	11	TSPISEHDYQIEGYTEKWESGVKDC	175	FALSE		G
223	ACTAGTCCTATCTCTGAACATGACTACCAAATCGCTGGGTACACCGAGAA	1	1.4_ORF3.G.11.A	0.493333333	FALSE	TRUE	Sat_mut_A	FALSE		FALSE		FALSE		FALSE	192	183	ACTAGTCCTATCTCTGAACATGACTACCAAATCGCTGGGTACACCGAGAAGTGGGAATCCGGTGTGAAGGACTGT	FALSE		1.4_ORF3		A	ACTAGTCCTATCTCTGAACATGACTACCAAATCGCTGGGTACACCGAGAAGTGGGAATCCGGTGTGAAGGACTGT	ACTAGTCCTATCTCTGAACATGACTACCAAATCGCTGGGTACACCGAGAAGTGGGAATCCGGTGTGAAGGACTGT	ACTAGTCCTATCTCTGAACATGACTACCAAATCGCTGGGTACACCGAGAAGTGGGAATCCGGTGTGAAGGACTGT	ACTAGTCCTATCTCTGAACATGACTACCAAATCGCTGGGTACACCGAGAAGTGGGAATCCGGTGTGAAGGACTGT	GAATTCCGCTGCGTACTAGTCCTATCTCTGAACATGACTACCAAATCGCTGGGTACACCGAGAAGTGGGAATCCGGTGTGAAGGACTGTCAGGGAAGAGCTCG	YQIGGYTEK	TSPISEHDYQIGGYTEKWESGVKDC	200	11	TSPISEHDYQIAGYTEKWESGVKDC	175	FALSE		G
224	ACTAGCCCTATTAGTGAGCACGATTATCAAATCTCTGGTTATACTGAGAA	1	1.4_ORF3.G.11.S	0.453333333	FALSE	TRUE	Sat_mut_A	FALSE		FALSE		FALSE		FALSE	192	183	ACTAGCCCTATTAGTGAGCACGATTATCAAATCTCTGGTTATACTGAGAAGTGGGAGTCCGGGGTGAAGGATTGT	FALSE		1.4_ORF3		S	ACTAGCCCTATTAGTGAGCACGATTATCAAATCTCTGGTTATACTGAGAAGTGGGAGTCCGGGGTGAAGGATTGT	ACTAGCCCTATTAGTGAGCACGATTATCAAATCTCTGGTTATACTGAGAAGTGGGAGTCCGGGGTGAAGGATTGT	ACTAGCCCTATTAGTGAGCACGATTATCAAATCTCTGGTTATACTGAGAAGTGGGAGTCCGGGGTGAAGGATTGT	ACTAGCCCTATTAGTGAGCACGATTATCAAATCTCTGGTTATACTGAGAAGTGGGAGTCCGGGGTGAAGGATTGT	GAATTCCGCTGCGTACTAGCCCTATTAGTGAGCACGATTATCAAATCTCTGGTTATACTGAGAAGTGGGAGTCCGGGGTGAAGGATTGTCAGGGAAGAGCTCG	YQIGGYTEK	TSPISEHDYQIGGYTEKWESGVKDC	200	11	TSPISEHDYQISGYTEKWESGVKDC	175	FALSE		G
225	ACTTCTCCAATCTCCGAACACGACTATCAGATTGACGGTTACACTGAAAA	1	1.4_ORF3.G.11.D	0.44	FALSE	TRUE	Sat_mut_A	FALSE		FALSE		FALSE		FALSE	192	183	ACTTCTCCAATCTCCGAACACGACTATCAGATTGACGGTTACACTGAAAAGTGGGAATCAGGGGTTAAAGACTGT	FALSE		1.4_ORF3		D	ACTTCTCCAATCTCCGAACACGACTATCAGATTGACGGTTACACTGAAAAGTGGGAATCAGGGGTTAAAGACTGT	ACTTCTCCAATCTCCGAACACGACTATCAGATTGACGGTTACACTGAAAAGTGGGAATCAGGGGTTAAAGACTGT	ACTTCTCCAATCTCCGAACACGACTATCAGATTGACGGTTACACTGAAAAGTGGGAATCAGGGGTTAAAGACTGT	ACTTCTCCAATCTCCGAACACGACTATCAGATTGACGGTTACACTGAAAAGTGGGAATCAGGGGTTAAAGACTGT	GAATTCCGCTGCGTACTTCTCCAATCTCCGAACACGACTATCAGATTGACGGTTACACTGAAAAGTGGGAATCAGGGGTTAAAGACTGTCAGGGAAGAGCTCG	YQIGGYTEK	TSPISEHDYQIGGYTEKWESGVKDC	200	11	TSPISEHDYQIDGYTEKWESGVKDC	175	FALSE		G
226	ACATCTCCTATTTCTGAACACGACTACCAGATTATTGGCTACACCGAGAA	1	1.4_ORF3.G.11.I	0.453333333	FALSE	TRUE	Sat_mut_A	FALSE		FALSE		FALSE		FALSE	192	183	ACATCTCCTATTTCTGAACACGACTACCAGATTATTGGCTACACCGAGAAGTGGGAGTCTGGGGTCAAAGATTGT	FALSE		1.4_ORF3		I	ACATCTCCTATTTCTGAACACGACTACCAGATTATTGGCTACACCGAGAAGTGGGAGTCTGGGGTCAAAGATTGT	ACATCTCCTATTTCTGAACACGACTACCAGATTATTGGCTACACCGAGAAGTGGGAGTCTGGGGTCAAAGATTGT	ACATCTCCTATTTCTGAACACGACTACCAGATTATTGGCTACACCGAGAAGTGGGAGTCTGGGGTCAAAGATTGT	ACATCTCCTATTTCTGAACACGACTACCAGATTATTGGCTACACCGAGAAGTGGGAGTCTGGGGTCAAAGATTGT	GAATTCCGCTGCGTACATCTCCTATTTCTGAACACGACTACCAGATTATTGGCTACACCGAGAAGTGGGAGTCTGGGGTCAAAGATTGTCAGGGAAGAGCTCG	YQIGGYTEK	TSPISEHDYQIGGYTEKWESGVKDC	200	11	TSPISEHDYQIIGYTEKWESGVKDC	175	FALSE		G
227	ACTAGTCCTATTTCTGAGCATGATTACCAGATCGGTATGTACACCGAAAA	1	1.4_ORF3.G.12.M	0.44	FALSE	TRUE	Sat_mut_A	FALSE		FALSE		FALSE		FALSE	192	183	ACTAGTCCTATTTCTGAGCATGATTACCAGATCGGTATGTACACCGAAAAGTGGGAAAGTGGTGTCAAGGACTGT	FALSE		1.4_ORF3		M	ACTAGTCCTATTTCTGAGCATGATTACCAGATCGGTATGTACACCGAAAAGTGGGAAAGTGGTGTCAAGGACTGT	ACTAGTCCTATTTCTGAGCATGATTACCAGATCGGTATGTACACCGAAAAGTGGGAAAGTGGTGTCAAGGACTGT	ACTAGTCCTATTTCTGAGCATGATTACCAGATCGGTATGTACACCGAAAAGTGGGAAAGTGGTGTCAAGGACTGT	ACTAGTCCTATTTCTGAGCATGATTACCAGATCGGTATGTACACCGAAAAGTGGGAAAGTGGTGTCAAGGACTGT	GAATTCCGCTGCGTACTAGTCCTATTTCTGAGCATGATTACCAGATCGGTATGTACACCGAAAAGTGGGAAAGTGGTGTCAAGGACTGTCAGGGAAGAGCTCG	YQIGGYTEK	TSPISEHDYQIGGYTEKWESGVKDC	200	12	TSPISEHDYQIGMYTEKWESGVKDC	175	FALSE		G
228	ACTAGTCCAATCAGTGAGCATGACTACCAGATTGGTTTTTATACAGAGAA	1	1.4_ORF3.G.12.F	0.413333333	FALSE	TRUE	Sat_mut_A	FALSE		FALSE		FALSE		FALSE	192	183	ACTAGTCCAATCAGTGAGCATGACTACCAGATTGGTTTTTATACAGAGAAATGGGAATCTGGTGTGAAGGACTGT	FALSE		1.4_ORF3		F	ACTAGTCCAATCAGTGAGCATGACTACCAGATTGGTTTTTATACAGAGAAATGGGAATCTGGTGTGAAGGACTGT	ACTAGTCCAATCAGTGAGCATGACTACCAGATTGGTTTTTATACAGAGAAATGGGAATCTGGTGTGAAGGACTGT	ACTAGTCCAATCAGTGAGCATGACTACCAGATTGGTTTTTATACAGAGAAATGGGAATCTGGTGTGAAGGACTGT	ACTAGTCCAATCAGTGAGCATGACTACCAGATTGGTTTTTATACAGAGAAATGGGAATCTGGTGTGAAGGACTGT	GAATTCCGCTGCGTACTAGTCCAATCAGTGAGCATGACTACCAGATTGGTTTTTATACAGAGAAATGGGAATCTGGTGTGAAGGACTGTCAGGGAAGAGCTCG	YQIGGYTEK	TSPISEHDYQIGGYTEKWESGVKDC	200	12	TSPISEHDYQIGFYTEKWESGVKDC	175	FALSE		G
229	ACTTCTCCTATCAGCGAACATGACTATCAAATTGGTAAATACACAGAGAA	1	1.4_ORF3.G.12.K	0.413333333	FALSE	TRUE	Sat_mut_A	FALSE		FALSE		FALSE		FALSE	192	183	ACTTCTCCTATCAGCGAACATGACTATCAAATTGGTAAATACACAGAGAAGTGGGAATCCGGTGTTAAGGATTGC	FALSE		1.4_ORF3		K	ACTTCTCCTATCAGCGAACATGACTATCAAATTGGTAAATACACAGAGAAGTGGGAATCCGGTGTTAAGGATTGC	ACTTCTCCTATCAGCGAACATGACTATCAAATTGGTAAATACACAGAGAAGTGGGAATCCGGTGTTAAGGATTGC	ACTTCTCCTATCAGCGAACATGACTATCAAATTGGTAAATACACAGAGAAGTGGGAATCCGGTGTTAAGGATTGC	ACTTCTCCTATCAGCGAACATGACTATCAAATTGGTAAATACACAGAGAAGTGGGAATCCGGTGTTAAGGATTGC	GAATTCCGCTGCGTACTTCTCCTATCAGCGAACATGACTATCAAATTGGTAAATACACAGAGAAGTGGGAATCCGGTGTTAAGGATTGCCAGGGAAGAGCTCG	YQIGGYTEK	TSPISEHDYQIGGYTEKWESGVKDC	200	12	TSPISEHDYQIGKYTEKWESGVKDC	175	FALSE		G
230	ACCAGCCCAATCTCAGAACACGATTACCAAATTGGCACATATACCGAAAA	1	1.4_ORF3.G.12.T	0.453333333	FALSE	TRUE	Sat_mut_A	FALSE		FALSE		FALSE		FALSE	192	183	ACCAGCCCAATCTCAGAACACGATTACCAAATTGGCACATATACCGAAAAGTGGGAATCCGGCGTGAAAGATTGT	FALSE		1.4_ORF3		T	ACCAGCCCAATCTCAGAACACGATTACCAAATTGGCACATATACCGAAAAGTGGGAATCCGGCGTGAAAGATTGT	ACCAGCCCAATCTCAGAACACGATTACCAAATTGGCACATATACCGAAAAGTGGGAATCCGGCGTGAAAGATTGT	ACCAGCCCAATCTCAGAACACGATTACCAAATTGGCACATATACCGAAAAGTGGGAATCCGGCGTGAAAGATTGT	ACCAGCCCAATCTCAGAACACGATTACCAAATTGGCACATATACCGAAAAGTGGGAATCCGGCGTGAAAGATTGT	GAATTCCGCTGCGTACCAGCCCAATCTCAGAACACGATTACCAAATTGGCACATATACCGAAAAGTGGGAATCCGGCGTGAAAGATTGTCAGGGAAGAGCTCG	YQIGGYTEK	TSPISEHDYQIGGYTEKWESGVKDC	200	12	TSPISEHDYQIGTYTEKWESGVKDC	175	FALSE		G
231	ACTTCTCCTATCTCTGAACATGATTACCAGATTGGGCGCTATACCGAGAA	1	1.4_ORF3.G.12.R	0.466666667	FALSE	TRUE	Sat_mut_A	FALSE		FALSE		FALSE		FALSE	192	183	ACTTCTCCTATCTCTGAACATGATTACCAGATTGGGCGCTATACCGAGAAGTGGGAATCTGGGGTGAAAGATTGC	FALSE		1.4_ORF3		R	ACTTCTCCTATCTCTGAACATGATTACCAGATTGGGCGCTATACCGAGAAGTGGGAATCTGGGGTGAAAGATTGC	ACTTCTCCTATCTCTGAACATGATTACCAGATTGGGCGCTATACCGAGAAGTGGGAATCTGGGGTGAAAGATTGC	ACTTCTCCTATCTCTGAACATGATTACCAGATTGGGCGCTATACCGAGAAGTGGGAATCTGGGGTGAAAGATTGC	ACTTCTCCTATCTCTGAACATGATTACCAGATTGGGCGCTATACCGAGAAGTGGGAATCTGGGGTGAAAGATTGC	GAATTCCGCTGCGTACTTCTCCTATCTCTGAACATGATTACCAGATTGGGCGCTATACCGAGAAGTGGGAATCTGGGGTGAAAGATTGCCAGGGAAGAGCTCG	YQIGGYTEK	TSPISEHDYQIGGYTEKWESGVKDC	200	12	TSPISEHDYQIGRYTEKWESGVKDC	175	FALSE		G
232	ACTTCCCCTATTAGTGAACATGACTATCAGATCGGGCAATACACCGAAAA	1	1.4_ORF3.G.12.Q	0.453333333	FALSE	TRUE	Sat_mut_A	FALSE		FALSE		FALSE		FALSE	192	183	ACTTCCCCTATTAGTGAACATGACTATCAGATCGGGCAATACACCGAAAAATGGGAATCCGGCGTTAAAGACTGC	FALSE		1.4_ORF3		Q	ACTTCCCCTATTAGTGAACATGACTATCAGATCGGGCAATACACCGAAAAATGGGAATCCGGCGTTAAAGACTGC	ACTTCCCCTATTAGTGAACATGACTATCAGATCGGGCAATACACCGAAAAATGGGAATCCGGCGTTAAAGACTGC	ACTTCCCCTATTAGTGAACATGACTATCAGATCGGGCAATACACCGAAAAATGGGAATCCGGCGTTAAAGACTGC	ACTTCCCCTATTAGTGAACATGACTATCAGATCGGGCAATACACCGAAAAATGGGAATCCGGCGTTAAAGACTGC	GAATTCCGCTGCGTACTTCCCCTATTAGTGAACATGACTATCAGATCGGGCAATACACCGAAAAATGGGAATCCGGCGTTAAAGACTGCCAGGGAAGAGCTCG	YQIGGYTEK	TSPISEHDYQIGGYTEKWESGVKDC	200	12	TSPISEHDYQIGQYTEKWESGVKDC	175	FALSE		G
233	ACAAGCCCTATCTCTGAACACGATTACCAGATCGGGGTCTACACAGAGAA	1	1.4_ORF3.G.12.V	0.493333333	FALSE	TRUE	Sat_mut_A	FALSE		FALSE		FALSE		FALSE	192	183	ACAAGCCCTATCTCTGAACACGATTACCAGATCGGGGTCTACACAGAGAAATGGGAGTCCGGCGTTAAGGATTGT	FALSE		1.4_ORF3		V	ACAAGCCCTATCTCTGAACACGATTACCAGATCGGGGTCTACACAGAGAAATGGGAGTCCGGCGTTAAGGATTGT	ACAAGCCCTATCTCTGAACACGATTACCAGATCGGGGTCTACACAGAGAAATGGGAGTCCGGCGTTAAGGATTGT	ACAAGCCCTATCTCTGAACACGATTACCAGATCGGGGTCTACACAGAGAAATGGGAGTCCGGCGTTAAGGATTGT	ACAAGCCCTATCTCTGAACACGATTACCAGATCGGGGTCTACACAGAGAAATGGGAGTCCGGCGTTAAGGATTGT	GAATTCCGCTGCGTACAAGCCCTATCTCTGAACACGATTACCAGATCGGGGTCTACACAGAGAAATGGGAGTCCGGCGTTAAGGATTGTCAGGGAAGAGCTCG	YQIGGYTEK	TSPISEHDYQIGGYTEKWESGVKDC	200	12	TSPISEHDYQIGVYTEKWESGVKDC	175	FALSE		G
234	ACATCACCAATTTCAGAGCATGACTATCAAATCGGGCATTACACCGAGAA	1	1.4_ORF3.G.12.H	0.466666667	FALSE	TRUE	Sat_mut_A	FALSE		FALSE		FALSE		FALSE	192	183	ACATCACCAATTTCAGAGCATGACTATCAAATCGGGCATTACACCGAGAAGTGGGAGTCAGGGGTGAAAGATTGC	FALSE		1.4_ORF3		H	ACATCACCAATTTCAGAGCATGACTATCAAATCGGGCATTACACCGAGAAGTGGGAGTCAGGGGTGAAAGATTGC	ACATCACCAATTTCAGAGCATGACTATCAAATCGGGCATTACACCGAGAAGTGGGAGTCAGGGGTGAAAGATTGC	ACATCACCAATTTCAGAGCATGACTATCAAATCGGGCATTACACCGAGAAGTGGGAGTCAGGGGTGAAAGATTGC	ACATCACCAATTTCAGAGCATGACTATCAAATCGGGCATTACACCGAGAAGTGGGAGTCAGGGGTGAAAGATTGC	GAATTCCGCTGCGTACATCACCAATTTCAGAGCATGACTATCAAATCGGGCATTACACCGAGAAGTGGGAGTCAGGGGTGAAAGATTGCCAGGGAAGAGCTCG	YQIGGYTEK	TSPISEHDYQIGGYTEKWESGVKDC	200	12	TSPISEHDYQIGHYTEKWESGVKDC	175	FALSE		G
235	ACCTCACCTATTAGCGAACATGACTATCAAATTGGTTGGTATACAGAAAA	1	1.4_ORF3.G.12.W	0.4	FALSE	TRUE	Sat_mut_A	FALSE		FALSE		FALSE		FALSE	192	183	ACCTCACCTATTAGCGAACATGACTATCAAATTGGTTGGTATACAGAAAAATGGGAGTCAGGTGTGAAGGATTGT	FALSE		1.4_ORF3		W	ACCTCACCTATTAGCGAACATGACTATCAAATTGGTTGGTATACAGAAAAATGGGAGTCAGGTGTGAAGGATTGT	ACCTCACCTATTAGCGAACATGACTATCAAATTGGTTGGTATACAGAAAAATGGGAGTCAGGTGTGAAGGATTGT	ACCTCACCTATTAGCGAACATGACTATCAAATTGGTTGGTATACAGAAAAATGGGAGTCAGGTGTGAAGGATTGT	ACCTCACCTATTAGCGAACATGACTATCAAATTGGTTGGTATACAGAAAAATGGGAGTCAGGTGTGAAGGATTGT	GAATTCCGCTGCGTACCTCACCTATTAGCGAACATGACTATCAAATTGGTTGGTATACAGAAAAATGGGAGTCAGGTGTGAAGGATTGTCAGGGAAGAGCTCG	YQIGGYTEK	TSPISEHDYQIGGYTEKWESGVKDC	200	12	TSPISEHDYQIGWYTEKWESGVKDC	175	FALSE		G
236	ACATCACCTATTAGTGAACACGATTATCAGATCGGCCTCTATACTGAAAA	1	1.4_ORF3.G.12.L	0.4	FALSE	TRUE	Sat_mut_A	FALSE		FALSE		FALSE		FALSE	192	183	ACATCACCTATTAGTGAACACGATTATCAGATCGGCCTCTATACTGAAAAATGGGAGTCTGGGGTTAAAGATTGT	FALSE		1.4_ORF3		L	ACATCACCTATTAGTGAACACGATTATCAGATCGGCCTCTATACTGAAAAATGGGAGTCTGGGGTTAAAGATTGT	ACATCACCTATTAGTGAACACGATTATCAGATCGGCCTCTATACTGAAAAATGGGAGTCTGGGGTTAAAGATTGT	ACATCACCTATTAGTGAACACGATTATCAGATCGGCCTCTATACTGAAAAATGGGAGTCTGGGGTTAAAGATTGT	ACATCACCTATTAGTGAACACGATTATCAGATCGGCCTCTATACTGAAAAATGGGAGTCTGGGGTTAAAGATTGT	GAATTCCGCTGCGTACATCACCTATTAGTGAACACGATTATCAGATCGGCCTCTATACTGAAAAATGGGAGTCTGGGGTTAAAGATTGTCAGGGAAGAGCTCG	YQIGGYTEK	TSPISEHDYQIGGYTEKWESGVKDC	200	12	TSPISEHDYQIGLYTEKWESGVKDC	175	FALSE		G
237	ACAAGTCCTATCTCAGAACATGATTATCAGATCGGGTATTACACCGAAAA	1	1.4_ORF3.G.12.Y	0.4	FALSE	TRUE	Sat_mut_A	FALSE		FALSE		FALSE		FALSE	192	183	ACAAGTCCTATCTCAGAACATGATTATCAGATCGGGTATTACACCGAAAAATGGGAATCTGGTGTGAAAGATTGC	FALSE		1.4_ORF3		Y	ACAAGTCCTATCTCAGAACATGATTATCAGATCGGGTATTACACCGAAAAATGGGAATCTGGTGTGAAAGATTGC	ACAAGTCCTATCTCAGAACATGATTATCAGATCGGGTATTACACCGAAAAATGGGAATCTGGTGTGAAAGATTGC	ACAAGTCCTATCTCAGAACATGATTATCAGATCGGGTATTACACCGAAAAATGGGAATCTGGTGTGAAAGATTGC	ACAAGTCCTATCTCAGAACATGATTATCAGATCGGGTATTACACCGAAAAATGGGAATCTGGTGTGAAAGATTGC	GAATTCCGCTGCGTACAAGTCCTATCTCAGAACATGATTATCAGATCGGGTATTACACCGAAAAATGGGAATCTGGTGTGAAAGATTGCCAGGGAAGAGCTCG	YQIGGYTEK	TSPISEHDYQIGGYTEKWESGVKDC	200	12	TSPISEHDYQIGYYTEKWESGVKDC	175	FALSE		G
238	ACCAGCCCAATTAGTGAACACGATTATCAGATCGGTCCTTACACCGAAAA	1	1.4_ORF3.G.12.P	0.48	FALSE	TRUE	Sat_mut_A	FALSE		FALSE		FALSE		FALSE	192	183	ACCAGCCCAATTAGTGAACACGATTATCAGATCGGTCCTTACACCGAAAAATGGGAGTCAGGTGTGAAGGACTGC	FALSE		1.4_ORF3		P	ACCAGCCCAATTAGTGAACACGATTATCAGATCGGTCCTTACACCGAAAAATGGGAGTCAGGTGTGAAGGACTGC	ACCAGCCCAATTAGTGAACACGATTATCAGATCGGTCCTTACACCGAAAAATGGGAGTCAGGTGTGAAGGACTGC	ACCAGCCCAATTAGTGAACACGATTATCAGATCGGTCCTTACACCGAAAAATGGGAGTCAGGTGTGAAGGACTGC	ACCAGCCCAATTAGTGAACACGATTATCAGATCGGTCCTTACACCGAAAAATGGGAGTCAGGTGTGAAGGACTGC	GAATTCCGCTGCGTACCAGCCCAATTAGTGAACACGATTATCAGATCGGTCCTTACACCGAAAAATGGGAGTCAGGTGTGAAGGACTGCCAGGGAAGAGCTCG	YQIGGYTEK	TSPISEHDYQIGGYTEKWESGVKDC	200	12	TSPISEHDYQIGPYTEKWESGVKDC	175	FALSE		G
239	ACCAGCCCTATTTCTGAACACGACTACCAGATCGGGAACTACACAGAAAA	1	1.4_ORF3.G.12.N	0.466666667	FALSE	TRUE	Sat_mut_A	FALSE		FALSE		FALSE		FALSE	192	183	ACCAGCCCTATTTCTGAACACGACTACCAGATCGGGAACTACACAGAAAAGTGGGAGTCTGGCGTTAAAGATTGT	FALSE		1.4_ORF3		N	ACCAGCCCTATTTCTGAACACGACTACCAGATCGGGAACTACACAGAAAAGTGGGAGTCTGGCGTTAAAGATTGT	ACCAGCCCTATTTCTGAACACGACTACCAGATCGGGAACTACACAGAAAAGTGGGAGTCTGGCGTTAAAGATTGT	ACCAGCCCTATTTCTGAACACGACTACCAGATCGGGAACTACACAGAAAAGTGGGAGTCTGGCGTTAAAGATTGT	ACCAGCCCTATTTCTGAACACGACTACCAGATCGGGAACTACACAGAAAAGTGGGAGTCTGGCGTTAAAGATTGT	GAATTCCGCTGCGTACCAGCCCTATTTCTGAACACGACTACCAGATCGGGAACTACACAGAAAAGTGGGAGTCTGGCGTTAAAGATTGTCAGGGAAGAGCTCG	YQIGGYTEK	TSPISEHDYQIGGYTEKWESGVKDC	200	12	TSPISEHDYQIGNYTEKWESGVKDC	175	FALSE		G
240	ACAAGTCCTATTAGTGAACATGACTACCAGATTGGGTGCTATACCGAGAA	1	1.4_ORF3.G.12.C	0.453333333	FALSE	TRUE	Sat_mut_A	FALSE		FALSE		FALSE		FALSE	192	183	ACAAGTCCTATTAGTGAACATGACTACCAGATTGGGTGCTATACCGAGAAATGGGAGTCTGGTGTGAAGGATTGC	FALSE		1.4_ORF3		C	ACAAGTCCTATTAGTGAACATGACTACCAGATTGGGTGCTATACCGAGAAATGGGAGTCTGGTGTGAAGGATTGC	ACAAGTCCTATTAGTGAACATGACTACCAGATTGGGTGCTATACCGAGAAATGGGAGTCTGGTGTGAAGGATTGC	ACAAGTCCTATTAGTGAACATGACTACCAGATTGGGTGCTATACCGAGAAATGGGAGTCTGGTGTGAAGGATTGC	ACAAGTCCTATTAGTGAACATGACTACCAGATTGGGTGCTATACCGAGAAATGGGAGTCTGGTGTGAAGGATTGC	GAATTCCGCTGCGTACAAGTCCTATTAGTGAACATGACTACCAGATTGGGTGCTATACCGAGAAATGGGAGTCTGGTGTGAAGGATTGCCAGGGAAGAGCTCG	YQIGGYTEK	TSPISEHDYQIGGYTEKWESGVKDC	200	12	TSPISEHDYQIGCYTEKWESGVKDC	175	FALSE		G
241	ACTTCCCCTATCAGTGAACACGACTATCAGATCGGCGAATACACTGAAAA	1	1.4_ORF3.G.12.E	0.466666667	FALSE	TRUE	Sat_mut_A	FALSE		FALSE		FALSE		FALSE	192	183	ACTTCCCCTATCAGTGAACACGACTATCAGATCGGCGAATACACTGAAAAGTGGGAGTCAGGTGTGAAGGATTGT	FALSE		1.4_ORF3		E	ACTTCCCCTATCAGTGAACACGACTATCAGATCGGCGAATACACTGAAAAGTGGGAGTCAGGTGTGAAGGATTGT	ACTTCCCCTATCAGTGAACACGACTATCAGATCGGCGAATACACTGAAAAGTGGGAGTCAGGTGTGAAGGATTGT	ACTTCCCCTATCAGTGAACACGACTATCAGATCGGCGAATACACTGAAAAGTGGGAGTCAGGTGTGAAGGATTGT	ACTTCCCCTATCAGTGAACACGACTATCAGATCGGCGAATACACTGAAAAGTGGGAGTCAGGTGTGAAGGATTGT	GAATTCCGCTGCGTACTTCCCCTATCAGTGAACACGACTATCAGATCGGCGAATACACTGAAAAGTGGGAGTCAGGTGTGAAGGATTGTCAGGGAAGAGCTCG	YQIGGYTEK	TSPISEHDYQIGGYTEKWESGVKDC	200	12	TSPISEHDYQIGEYTEKWESGVKDC	175	FALSE		G
242	ACAAGCCCAATCTCTGAACACGATTATCAAATTGGGGCTTACACAGAGAA	1	1.4_ORF3.G.12.A	0.48	FALSE	TRUE	Sat_mut_A	FALSE		FALSE		FALSE		FALSE	192	183	ACAAGCCCAATCTCTGAACACGATTATCAAATTGGGGCTTACACAGAGAAGTGGGAAAGTGGCGTCAAGGACTGC	FALSE		1.4_ORF3		A	ACAAGCCCAATCTCTGAACACGATTATCAAATTGGGGCTTACACAGAGAAGTGGGAAAGTGGCGTCAAGGACTGC	ACAAGCCCAATCTCTGAACACGATTATCAAATTGGGGCTTACACAGAGAAGTGGGAAAGTGGCGTCAAGGACTGC	ACAAGCCCAATCTCTGAACACGATTATCAAATTGGGGCTTACACAGAGAAGTGGGAAAGTGGCGTCAAGGACTGC	ACAAGCCCAATCTCTGAACACGATTATCAAATTGGGGCTTACACAGAGAAGTGGGAAAGTGGCGTCAAGGACTGC	GAATTCCGCTGCGTACAAGCCCAATCTCTGAACACGATTATCAAATTGGGGCTTACACAGAGAAGTGGGAAAGTGGCGTCAAGGACTGCCAGGGAAGAGCTCG	YQIGGYTEK	TSPISEHDYQIGGYTEKWESGVKDC	200	12	TSPISEHDYQIGAYTEKWESGVKDC	175	FALSE		G
243	ACCTCACCAATCAGTGAGCACGACTATCAGATTGGTAGTTATACCGAGAA	1	1.4_ORF3.G.12.S	0.493333333	FALSE	TRUE	Sat_mut_A	FALSE		FALSE		FALSE		FALSE	192	183	ACCTCACCAATCAGTGAGCACGACTACCAGATTGGTAGTTACACCGAGAAATGGGAGAGCGGTGTCAAGGACTGC	FALSE		1.4_ORF3		S	ACCTCACCAATCAGTGAGCACGACTATCAGATTGGTAGTTATACCGAGAAATGGGAGAGCGGTGTCAAGGACTGC	ACCTCACCAATCAGTGAGCACGACTACCAGATTGGTAGTTACACCGAGAAATGGGAGAGCGGTGTCAAGGACTGC	ACCTCACCAATCAGTGAGCACGACTATCAGATTGGTAGTTATACCGAGAAATGGGAGAGCGGTGTCAAGGACTGC	ACCTCACCAATCAGTGAGCACGACTATCAGATTGGTAGTTATACCGAGAAATGGGAGAGCGGTGTCAAGGACTGC	GAATTCCGCTGCGTACCTCACCAATCAGTGAGCACGACTATCAGATTGGTAGTTATACCGAGAAATGGGAGAGCGGTGTCAAGGACTGCCAGGGAAGAGCTCG	YQIGGYTEK	TSPISEHDYQIGGYTEKWESGVKDC	200	12	TSPISEHDYQIGSYTEKWESGVKDC	175	FALSE		G
244	ACCTCTCCAATTAGTGAACACGATTACCAGATTGGGGATTACACCGAGAA	1	1.4_ORF3.G.12.D	0.466666667	FALSE	TRUE	Sat_mut_A	FALSE		FALSE		FALSE		FALSE	192	183	ACCTCTCCAATTAGTGAACACGATTACCAGATTGGGGATTACACCGAGAAGTGGGAATCAGGGGTTAAAGACTGC	FALSE		1.4_ORF3		D	ACCTCTCCAATTAGTGAACACGATTACCAGATTGGGGATTACACCGAGAAGTGGGAATCAGGGGTTAAAGACTGC	ACCTCTCCAATTAGTGAACACGATTACCAGATTGGGGATTACACCGAGAAGTGGGAATCAGGGGTTAAAGACTGC	ACCTCTCCAATTAGTGAACACGATTACCAGATTGGGGATTACACCGAGAAGTGGGAATCAGGGGTTAAAGACTGC	ACCTCTCCAATTAGTGAACACGATTACCAGATTGGGGATTACACCGAGAAGTGGGAATCAGGGGTTAAAGACTGC	GAATTCCGCTGCGTACCTCTCCAATTAGTGAACACGATTACCAGATTGGGGATTACACCGAGAAGTGGGAATCAGGGGTTAAAGACTGCCAGGGAAGAGCTCG	YQIGGYTEK	TSPISEHDYQIGGYTEKWESGVKDC	200	12	TSPISEHDYQIGDYTEKWESGVKDC	175	FALSE		G
245	ACCAGCCCAATCTCTGAGCACGACTATCAAATTGGGATCTACACCGAAAA	1	1.4_ORF3.G.12.I	0.48	FALSE	TRUE	Sat_mut_A	FALSE		FALSE		FALSE		FALSE	192	183	ACCAGCCCAATCTCTGAGCACGACTATCAAATTGGGATCTACACCGAAAAATGGGAATCCGGGGTGAAAGATTGC	FALSE		1.4_ORF3		I	ACCAGCCCAATCTCTGAGCACGACTATCAAATTGGGATCTACACCGAAAAATGGGAATCCGGGGTGAAAGATTGC	ACCAGCCCAATCTCTGAGCACGACTATCAAATTGGGATCTACACCGAAAAATGGGAATCCGGGGTGAAAGATTGC	ACCAGCCCAATCTCTGAGCACGACTATCAAATTGGGATCTACACCGAAAAATGGGAATCCGGGGTGAAAGATTGC	ACCAGCCCAATCTCTGAGCACGACTATCAAATTGGGATCTACACCGAAAAATGGGAATCCGGGGTGAAAGATTGC	GAATTCCGCTGCGTACCAGCCCAATCTCTGAGCACGACTATCAAATTGGGATCTACACCGAAAAATGGGAATCCGGGGTGAAAGATTGCCAGGGAAGAGCTCG	YQIGGYTEK	TSPISEHDYQIGGYTEKWESGVKDC	200	12	TSPISEHDYQIGIYTEKWESGVKDC	175	FALSE		G
246	ACATCCCCAATCAGTGAACATGATTACCAGATCGGCGGGGGCACCGAAAA	1	1.4_ORF3.Y.13.G	0.493333333	FALSE	TRUE	Sat_mut_A	FALSE		FALSE		FALSE		FALSE	192	183	ACATCCCCAATCAGTGAACATGATTACCAGATCGGGGGGGGCACCGAAAAATGGGAAAGTGGTGTCAAAGATTGC	FALSE		1.4_ORF3		G	ACATCCCCAATCAGTGAACATGATTACCAGATCGGGGGGGGCACCGAAAAATGGGAAAGTGGTGTCAAAGATTGC	ACATCCCCAATCAGTGAACATGATTACCAGATCGGGGGGGGCACCGAAAAATGGGAAAGTGGTGTCAAAGATTGC	ACATCCCCAATCAGTGAACATGATTACCAGATCGGCGGGGGCACCGAAAAATGGGAAAGTGGTGTCAAAGATTGC	ACATCCCCAATCAGTGAACATGATTACCAGATCGGCGGGGGCACCGAAAAATGGGAAAGTGGTGTCAAAGATTGC	GAATTCCGCTGCGTACATCCCCAATCAGTGAACATGATTACCAGATCGGCGGGGGCACCGAAAAATGGGAAAGTGGTGTCAAAGATTGCCAGGGAAGAGCTCG	YQIGGYTEK	TSPISEHDYQIGGYTEKWESGVKDC	200	13	TSPISEHDYQIGGGTEKWESGVKDC	175	FALSE		Y
247	ACTTCACCTATTAGTGAACACGATTACCAAATCGGGGGCATGACAGAAAA	1	1.4_ORF3.Y.13.M	0.466666667	FALSE	TRUE	Sat_mut_A	FALSE		FALSE		FALSE		FALSE	192	183	ACTTCACCTATTAGTGAACACGATTACCAAATCGGGGGCATGACAGAAAAATGGGAGTCCGGGGTCAAAGACTGT	FALSE		1.4_ORF3		M	ACTTCACCTATTAGTGAACACGATTACCAAATCGGGGGCATGACAGAAAAATGGGAGTCCGGGGTCAAAGACTGT	ACTTCACCTATTAGTGAACACGATTACCAAATCGGGGGCATGACAGAAAAATGGGAGTCCGGGGTCAAAGACTGT	ACTTCACCTATTAGTGAACACGATTACCAAATCGGGGGCATGACAGAAAAATGGGAGTCCGGGGTCAAAGACTGT	ACTTCACCTATTAGTGAACACGATTACCAAATCGGGGGCATGACAGAAAAATGGGAGTCCGGGGTCAAAGACTGT	GAATTCCGCTGCGTACTTCACCTATTAGTGAACACGATTACCAAATCGGGGGCATGACAGAAAAATGGGAGTCCGGGGTCAAAGACTGTCAGGGAAGAGCTCG	YQIGGYTEK	TSPISEHDYQIGGYTEKWESGVKDC	200	13	TSPISEHDYQIGGMTEKWESGVKDC	175	FALSE		Y
248	ACATCCCCAATTTCTGAGCACGATTATCAGATTGGCGGGTTTACCGAGAA	1	1.4_ORF3.Y.13.F	0.493333333	FALSE	TRUE	Sat_mut_A	FALSE		FALSE		FALSE		FALSE	192	183	ACATCCCCAATTTCTGAGCACGATTATCAGATCGGCGGGTTTACCGAGAAATGGGAGTCCGGCGTCAAGGACTGC	FALSE		1.4_ORF3		F	ACATCCCCAATTTCTGAGCACGATTATCAGATTGGCGGGTTTACCGAGAAATGGGAGTCTGGCGTCAAAGACTGC	ACATCCCCAATTTCTGAGCACGATTATCAGATCGGCGGGTTTACCGAGAAATGGGAGTCCGGCGTCAAGGACTGC	ACATCCCCAATTTCTGAGCACGATTATCAGATTGGCGGGTTTACCGAGAAATGGGAGTCTGGCGTCAAAGACTGC	ACATCCCCAATTTCTGAGCACGATTATCAGATTGGCGGGTTTACCGAGAAATGGGAGTCTGGCGTCAAAGACTGC	GAATTCCGCTGCGTACATCCCCAATTTCTGAGCACGATTATCAGATTGGCGGGTTTACCGAGAAATGGGAGTCTGGCGTCAAAGACTGCCAGGGAAGAGCTCG	YQIGGYTEK	TSPISEHDYQIGGYTEKWESGVKDC	200	13	TSPISEHDYQIGGFTEKWESGVKDC	175	FALSE		Y
249	ACAAGTCCTATCTCTGAGCATGATTATCAAATTGGTGGTAAGACCGAAAA	1	1.4_ORF3.Y.13.K	0.466666667	FALSE	TRUE	Sat_mut_A	FALSE		FALSE		FALSE		FALSE	192	183	ACAAGTCCTATCTCTGAGCATGATTATCAAATTGGTGGTAAGACCGAAAAGTGGGAGAGCGGGGTGAAGGACTGT	FALSE		1.4_ORF3		K	ACAAGTCCTATCTCTGAGCATGATTATCAAATTGGTGGTAAGACCGAAAAGTGGGAGAGCGGGGTGAAGGACTGT	ACAAGTCCTATCTCTGAGCATGATTATCAAATTGGTGGTAAGACCGAAAAGTGGGAGAGCGGGGTGAAGGACTGT	ACAAGTCCTATCTCTGAGCATGATTATCAAATTGGTGGTAAGACCGAAAAGTGGGAGAGCGGGGTGAAGGACTGT	ACAAGTCCTATCTCTGAGCATGATTATCAAATTGGTGGTAAGACCGAAAAGTGGGAGAGCGGGGTGAAGGACTGT	GAATTCCGCTGCGTACAAGTCCTATCTCTGAGCATGATTATCAAATTGGTGGTAAGACCGAAAAGTGGGAGAGCGGGGTGAAGGACTGTCAGGGAAGAGCTCG	YQIGGYTEK	TSPISEHDYQIGGYTEKWESGVKDC	200	13	TSPISEHDYQIGGKTEKWESGVKDC	175	FALSE		Y
250	ACTTCACCAATTTCCGAGCACGACTACCAAATTGGTGGGACAACTGAAAA	1	1.4_ORF3.Y.13.T	0.493333333	FALSE	TRUE	Sat_mut_A	FALSE		FALSE		FALSE		FALSE	192	183	ACTTCACCAATTTCCGAGCACGACTACCAAATTGGCGGGACAACTGAAAAGTGGGAAAGCGGGGTGAAGGACTGT	FALSE		1.4_ORF3		T	ACTTCACCAATTTCCGAGCACGACTACCAAATTGGTGGGACAACTGAAAAGTGGGAAAGCGGGGTGAAGGACTGT	ACTTCACCAATTTCCGAGCACGACTACCAAATTGGCGGGACAACTGAAAAGTGGGAAAGCGGGGTGAAGGACTGT	ACTTCACCAATTTCCGAGCACGACTACCAAATTGGTGGGACAACTGAAAAGTGGGAAAGCGGGGTGAAGGACTGT	ACTTCACCAATTTCCGAGCACGACTACCAAATTGGTGGGACAACTGAAAAGTGGGAAAGCGGGGTGAAGGACTGT	GAATTCCGCTGCGTACTTCACCAATTTCCGAGCACGACTACCAAATTGGTGGGACAACTGAAAAGTGGGAAAGCGGGGTGAAGGACTGTCAGGGAAGAGCTCG	YQIGGYTEK	TSPISEHDYQIGGYTEKWESGVKDC	200	13	TSPISEHDYQIGGTTEKWESGVKDC	175	FALSE		Y
251	ACCTCCCCTATTTCAGAACACGACTATCAGATTGGTGGTCGCACCGAAAA	1	1.4_ORF3.Y.13.R	0.493333333	FALSE	TRUE	Sat_mut_A	FALSE		FALSE		FALSE		FALSE	192	183	ACCTCCCCTATTAGCGAACACGACTATCAGATCGGTGGTCGCACCGAAAAGTGGGAATCTGGGGTTAAAGACTGC	FALSE		1.4_ORF3		R	ACCTCCCCTATTTCAGAACACGACTATCAGATTGGTGGTCGCACCGAAAAGTGGGAATCTGGGGTTAAAGACTGC	ACCTCCCCTATTAGCGAACACGACTATCAGATCGGTGGTCGCACCGAAAAGTGGGAATCTGGGGTTAAAGACTGC	ACCTCCCCTATTTCAGAACACGACTATCAGATTGGTGGTCGCACCGAAAAGTGGGAATCTGGGGTTAAAGACTGC	ACCTCCCCTATTTCAGAACACGACTATCAGATTGGTGGTCGCACCGAAAAGTGGGAATCTGGGGTTAAAGACTGC	GAATTCCGCTGCGTACCTCCCCTATTTCAGAACACGACTATCAGATTGGTGGTCGCACCGAAAAGTGGGAATCTGGGGTTAAAGACTGCCAGGGAAGAGCTCG	YQIGGYTEK	TSPISEHDYQIGGYTEKWESGVKDC	200	13	TSPISEHDYQIGGRTEKWESGVKDC	175	FALSE		Y
252	ACCAGCCCTATTTCAGAACATGATTATCAGATCGGGGGCCAAACAGAAAA	1	1.4_ORF3.Y.13.Q	0.493333333	FALSE	TRUE	Sat_mut_A	FALSE		FALSE		FALSE		FALSE	192	183	ACCAGCCCTATCTCAGAGCATGATTACCAGATCGGGGGCCAAACAGAAAAGTGGGAGAGCGGGGTCAAGGACTGC	FALSE		1.4_ORF3		Q	ACCAGCCCTATTTCAGAACATGATTATCAGATCGGGGGCCAAACAGAAAAGTGGGAGTCAGGGGTCAAGGATTGC	ACCAGCCCTATCTCAGAGCATGATTACCAGATCGGGGGCCAAACAGAAAAGTGGGAGAGCGGGGTCAAGGACTGC	ACCAGCCCTATTTCAGAACATGATTATCAGATCGGGGGCCAAACAGAAAAGTGGGAGTCAGGGGTCAAGGATTGC	ACCAGCCCTATTTCAGAACATGATTATCAGATCGGGGGCCAAACAGAAAAGTGGGAGTCAGGGGTCAAGGATTGC	GAATTCCGCTGCGTACCAGCCCTATTTCAGAACATGATTATCAGATCGGGGGCCAAACAGAAAAGTGGGAGTCAGGGGTCAAGGATTGCCAGGGAAGAGCTCG	YQIGGYTEK	TSPISEHDYQIGGYTEKWESGVKDC	200	13	TSPISEHDYQIGGQTEKWESGVKDC	175	FALSE		Y
253	ACCTCCCCTATCTCAGAACATGACTATCAAATTGGCGGTGTGACTGAGAA	1	1.4_ORF3.Y.13.V	0.48	FALSE	TRUE	Sat_mut_A	FALSE		FALSE		FALSE		FALSE	192	183	ACCTCCCCTATCTCAGAACATGACTATCAAATTGGCGGTGTGACTGAGAAATGGGAATCCGGCGTCAAAGACTGT	FALSE		1.4_ORF3		V	ACCTCCCCTATCTCAGAACATGACTATCAAATTGGCGGTGTGACTGAGAAATGGGAATCCGGCGTCAAAGACTGT	ACCTCCCCTATCTCAGAACATGACTATCAAATTGGCGGTGTGACTGAGAAATGGGAATCCGGCGTCAAAGACTGT	ACCTCCCCTATCTCAGAACATGACTATCAAATTGGCGGTGTGACTGAGAAATGGGAATCCGGCGTCAAAGACTGT	ACCTCCCCTATCTCAGAACATGACTATCAAATTGGCGGTGTGACTGAGAAATGGGAATCCGGCGTCAAAGACTGT	GAATTCCGCTGCGTACCTCCCCTATCTCAGAACATGACTATCAAATTGGCGGTGTGACTGAGAAATGGGAATCCGGCGTCAAAGACTGTCAGGGAAGAGCTCG	YQIGGYTEK	TSPISEHDYQIGGYTEKWESGVKDC	200	13	TSPISEHDYQIGGVTEKWESGVKDC	175	FALSE		Y
254	ACCTCTCCAATTTCCGAGCATGATTACCAGATTGGGGGTCACACCGAAAA	1	1.4_ORF3.Y.13.H	0.493333333	FALSE	TRUE	Sat_mut_A	FALSE		FALSE		FALSE		FALSE	192	183	ACCTCTCCAATTTCCGAGCACGATTACCAGATTGGGGGCCACACCGAAAAATGGGAGAGCGGCGTCAAAGACTGC	FALSE		1.4_ORF3		H	ACCTCTCCAATTTCCGAGCATGATTACCAGATTGGGGGTCACACCGAAAAATGGGAGAGCGGCGTCAAAGATTGT	ACCTCTCCAATTTCCGAGCACGATTACCAGATTGGGGGCCACACCGAAAAATGGGAGAGCGGCGTCAAAGACTGC	ACCTCTCCAATTTCCGAGCATGATTACCAGATTGGGGGTCACACCGAAAAATGGGAGAGCGGCGTCAAAGATTGT	ACCTCTCCAATTTCCGAGCATGATTACCAGATTGGGGGTCACACCGAAAAATGGGAGAGCGGCGTCAAAGATTGT	GAATTCCGCTGCGTACCTCTCCAATTTCCGAGCATGATTACCAGATTGGGGGTCACACCGAAAAATGGGAGAGCGGCGTCAAAGATTGTCAGGGAAGAGCTCG	YQIGGYTEK	TSPISEHDYQIGGYTEKWESGVKDC	200	13	TSPISEHDYQIGGHTEKWESGVKDC	175	FALSE		Y
255	ACTTCCCCTATTAGTGAACACGATTATCAAATTGGCGGCTGGACCGAGAA	1	1.4_ORF3.Y.13.W	0.466666667	FALSE	TRUE	Sat_mut_A	FALSE		FALSE		FALSE		FALSE	192	183	ACTTCCCCTATTAGTGAACACGATTATCAAATTGGCGGCTGGACCGAGAAATGGGAATCCGGCGTTAAAGATTGC	FALSE		1.4_ORF3		W	ACTTCCCCTATTAGTGAACACGATTATCAAATTGGCGGCTGGACCGAGAAATGGGAATCCGGCGTTAAAGATTGC	ACTTCCCCTATTAGTGAACACGATTATCAAATTGGCGGCTGGACCGAGAAATGGGAATCCGGCGTTAAAGATTGC	ACTTCCCCTATTAGTGAACACGATTATCAAATTGGCGGCTGGACCGAGAAATGGGAATCCGGCGTTAAAGATTGC	ACTTCCCCTATTAGTGAACACGATTATCAAATTGGCGGCTGGACCGAGAAATGGGAATCCGGCGTTAAAGATTGC	GAATTCCGCTGCGTACTTCCCCTATTAGTGAACACGATTATCAAATTGGCGGCTGGACCGAGAAATGGGAATCCGGCGTTAAAGATTGCCAGGGAAGAGCTCG	YQIGGYTEK	TSPISEHDYQIGGYTEKWESGVKDC	200	13	TSPISEHDYQIGGWTEKWESGVKDC	175	FALSE		Y
256	ACATCTCCTATCAGCGAACATGATTACCAGATTGGGGGTCTGACTGAAAA	1	1.4_ORF3.Y.13.L	0.453333333	FALSE	TRUE	Sat_mut_A	FALSE		FALSE		FALSE		FALSE	192	183	ACATCTCCTATCAGCGAACATGATTACCAGATTGGGGGTCTGACTGAAAAATGGGAAAGCGGGGTTAAAGACTGT	FALSE		1.4_ORF3		L	ACATCTCCTATCAGCGAACATGATTACCAGATTGGGGGTCTGACTGAAAAATGGGAAAGCGGGGTTAAAGACTGT	ACATCTCCTATCAGCGAACATGATTACCAGATTGGGGGTCTGACTGAAAAATGGGAAAGCGGGGTTAAAGACTGT	ACATCTCCTATCAGCGAACATGATTACCAGATTGGGGGTCTGACTGAAAAATGGGAAAGCGGGGTTAAAGACTGT	ACATCTCCTATCAGCGAACATGATTACCAGATTGGGGGTCTGACTGAAAAATGGGAAAGCGGGGTTAAAGACTGT	GAATTCCGCTGCGTACATCTCCTATCAGCGAACATGATTACCAGATTGGGGGTCTGACTGAAAAATGGGAAAGCGGGGTTAAAGACTGTCAGGGAAGAGCTCG	YQIGGYTEK	TSPISEHDYQIGGYTEKWESGVKDC	200	13	TSPISEHDYQIGGLTEKWESGVKDC	175	FALSE		Y
257	ACAAGCCCTATTAGCGAACATGACTATCAGATTGGGGGCCCTACAGAAAA	1	1.4_ORF3.Y.13.P	0.493333333	FALSE	TRUE	Sat_mut_A	FALSE		FALSE		FALSE		FALSE	192	183	ACAAGCCCTATTAGCGAACATGACTACCAGATTGGGGGCCCTACAGAAAAATGGGAGAGTGGCGTGAAAGACTGC	FALSE		1.4_ORF3		P	ACAAGCCCTATTAGCGAACATGACTATCAGATTGGGGGCCCTACAGAAAAATGGGAGAGTGGCGTGAAAGACTGC	ACAAGCCCTATTAGCGAACATGACTACCAGATTGGGGGCCCTACAGAAAAATGGGAGAGTGGCGTGAAAGACTGC	ACAAGCCCTATTAGCGAACATGACTATCAGATTGGGGGCCCTACAGAAAAATGGGAGAGTGGCGTGAAAGACTGC	ACAAGCCCTATTAGCGAACATGACTATCAGATTGGGGGCCCTACAGAAAAATGGGAGAGTGGCGTGAAAGACTGC	GAATTCCGCTGCGTACAAGCCCTATTAGCGAACATGACTATCAGATTGGGGGCCCTACAGAAAAATGGGAGAGTGGCGTGAAAGACTGCCAGGGAAGAGCTCG	YQIGGYTEK	TSPISEHDYQIGGYTEKWESGVKDC	200	13	TSPISEHDYQIGGPTEKWESGVKDC	175	FALSE		Y
258	ACCTCCCCTATTTCAGAGCACGACTATCAAATCGGCGGGAACACAGAGAA	1	1.4_ORF3.Y.13.N	0.493333333	FALSE	TRUE	Sat_mut_A	FALSE		FALSE		FALSE		FALSE	192	183	ACCTCCCCTATTTCAGAGCACGACTATCAAATCGGCGGGAACACAGAGAAATGGGAGAGTGGTGTTAAAGACTGC	FALSE		1.4_ORF3		N	ACCTCCCCTATTTCAGAGCACGACTATCAAATCGGCGGGAACACAGAGAAATGGGAGAGTGGTGTTAAAGACTGC	ACCTCCCCTATTTCAGAGCACGACTATCAAATCGGCGGGAACACAGAGAAATGGGAGAGTGGTGTTAAAGACTGC	ACCTCCCCTATTTCAGAGCACGACTATCAAATCGGCGGGAACACAGAGAAATGGGAGAGTGGTGTTAAAGACTGC	ACCTCCCCTATTTCAGAGCACGACTATCAAATCGGCGGGAACACAGAGAAATGGGAGAGTGGTGTTAAAGACTGC	GAATTCCGCTGCGTACCTCCCCTATTTCAGAGCACGACTATCAAATCGGCGGGAACACAGAGAAATGGGAGAGTGGTGTTAAAGACTGCCAGGGAAGAGCTCG	YQIGGYTEK	TSPISEHDYQIGGYTEKWESGVKDC	200	13	TSPISEHDYQIGGNTEKWESGVKDC	175	FALSE		Y
259	ACTAGCCCAATTTCAGAGCATGACTATCAAATTGGTGGTTGCACAGAAAA	1	1.4_ORF3.Y.13.C	0.44	FALSE	TRUE	Sat_mut_A	FALSE		FALSE		FALSE		FALSE	192	183	ACTAGCCCAATTTCAGAGCATGACTATCAAATTGGTGGTTGCACAGAAAAGTGGGAATCTGGTGTGAAAGACTGC	FALSE		1.4_ORF3		C	ACTAGCCCAATTTCAGAGCATGACTATCAAATTGGTGGTTGCACAGAAAAGTGGGAATCTGGTGTGAAAGACTGC	ACTAGCCCAATTTCAGAGCATGACTATCAAATTGGTGGTTGCACAGAAAAGTGGGAATCTGGTGTGAAAGACTGC	ACTAGCCCAATTTCAGAGCATGACTATCAAATTGGTGGTTGCACAGAAAAGTGGGAATCTGGTGTGAAAGACTGC	ACTAGCCCAATTTCAGAGCATGACTATCAAATTGGTGGTTGCACAGAAAAGTGGGAATCTGGTGTGAAAGACTGC	GAATTCCGCTGCGTACTAGCCCAATTTCAGAGCATGACTATCAAATTGGTGGTTGCACAGAAAAGTGGGAATCTGGTGTGAAAGACTGCCAGGGAAGAGCTCG	YQIGGYTEK	TSPISEHDYQIGGYTEKWESGVKDC	200	13	TSPISEHDYQIGGCTEKWESGVKDC	175	FALSE		Y
260	ACAAGCCCAATTAGTGAACATGACTACCAGATCGGCGGTGAGACAGAGAA	1	1.4_ORF3.Y.13.E	0.493333333	FALSE	TRUE	Sat_mut_A	FALSE		FALSE		FALSE		FALSE	192	183	ACAAGCCCAATCAGTGAACATGACTACCAGATCGGCGGTGAGACAGAGAAATGGGAGTCTGGCGTTAAGGACTGT	FALSE		1.4_ORF3		E	ACAAGCCCAATTAGTGAACATGACTACCAGATCGGCGGTGAGACAGAGAAATGGGAGTCTGGCGTTAAGGACTGT	ACAAGCCCAATCAGTGAACATGACTACCAGATCGGCGGTGAGACAGAGAAATGGGAGTCTGGCGTTAAGGACTGT	ACAAGCCCAATTAGTGAACATGACTACCAGATCGGCGGTGAGACAGAGAAATGGGAGTCTGGCGTTAAGGACTGT	ACAAGCCCAATTAGTGAACATGACTACCAGATCGGCGGTGAGACAGAGAAATGGGAGTCTGGCGTTAAGGACTGT	GAATTCCGCTGCGTACAAGCCCAATTAGTGAACATGACTACCAGATCGGCGGTGAGACAGAGAAATGGGAGTCTGGCGTTAAGGACTGTCAGGGAAGAGCTCG	YQIGGYTEK	TSPISEHDYQIGGYTEKWESGVKDC	200	13	TSPISEHDYQIGGETEKWESGVKDC	175	FALSE		Y
261	ACATCCCCAATTTCTGAGCACGATTATCAAATCGGTGGTGCAACTGAGAA	1	1.4_ORF3.Y.13.A	0.466666667	FALSE	TRUE	Sat_mut_A	FALSE		FALSE		FALSE		FALSE	192	183	ACATCCCCAATTTCTGAGCACGATTATCAAATCGGTGGTGCAACTGAGAAGTGGGAGAGTGGTGTGAAAGACTGT	FALSE		1.4_ORF3		A	ACATCCCCAATTTCTGAGCACGATTATCAAATCGGTGGTGCAACTGAGAAGTGGGAGAGTGGTGTGAAAGACTGT	ACATCCCCAATTTCTGAGCACGATTATCAAATCGGTGGTGCAACTGAGAAGTGGGAGAGTGGTGTGAAAGACTGT	ACATCCCCAATTTCTGAGCACGATTATCAAATCGGTGGTGCAACTGAGAAGTGGGAGAGTGGTGTGAAAGACTGT	ACATCCCCAATTTCTGAGCACGATTATCAAATCGGTGGTGCAACTGAGAAGTGGGAGAGTGGTGTGAAAGACTGT	GAATTCCGCTGCGTACATCCCCAATTTCTGAGCACGATTATCAAATCGGTGGTGCAACTGAGAAGTGGGAGAGTGGTGTGAAAGACTGTCAGGGAAGAGCTCG	YQIGGYTEK	TSPISEHDYQIGGYTEKWESGVKDC	200	13	TSPISEHDYQIGGATEKWESGVKDC	175	FALSE		Y
262	ACATCTCCAATCAGTGAACATGATTATCAAATTGGCGGTTCTACAGAGAA	1	1.4_ORF3.Y.13.S	0.44	FALSE	TRUE	Sat_mut_A	FALSE		FALSE		FALSE		FALSE	192	183	ACATCTCCAATCAGTGAACATGATTATCAAATTGGCGGTTCTACAGAGAAGTGGGAGAGTGGTGTGAAGGACTGT	FALSE		1.4_ORF3		S	ACATCTCCAATCAGTGAACATGATTATCAAATTGGCGGTTCTACAGAGAAGTGGGAGAGTGGTGTGAAGGACTGT	ACATCTCCAATCAGTGAACATGATTATCAAATTGGCGGTTCTACAGAGAAGTGGGAGAGTGGTGTGAAGGACTGT	ACATCTCCAATCAGTGAACATGATTATCAAATTGGCGGTTCTACAGAGAAGTGGGAGAGTGGTGTGAAGGACTGT	ACATCTCCAATCAGTGAACATGATTATCAAATTGGCGGTTCTACAGAGAAGTGGGAGAGTGGTGTGAAGGACTGT	GAATTCCGCTGCGTACATCTCCAATCAGTGAACATGATTATCAAATTGGCGGTTCTACAGAGAAGTGGGAGAGTGGTGTGAAGGACTGTCAGGGAAGAGCTCG	YQIGGYTEK	TSPISEHDYQIGGYTEKWESGVKDC	200	13	TSPISEHDYQIGGSTEKWESGVKDC	175	FALSE		Y
263	ACAAGTCCTATCTCCGAACACGATTACCAAATCGGCGGTGATACTGAGAA	1	1.4_ORF3.Y.13.D	0.48	FALSE	TRUE	Sat_mut_A	FALSE		FALSE		FALSE		FALSE	192	183	ACAAGTCCTATCTCCGAACACGATTACCAAATCGGCGGTGATACTGAGAAGTGGGAGTCCGGGGTTAAAGATTGT	FALSE		1.4_ORF3		D	ACAAGTCCTATCTCCGAACACGATTACCAAATCGGCGGTGATACTGAGAAGTGGGAGTCCGGGGTTAAAGATTGT	ACAAGTCCTATCTCCGAACACGATTACCAAATCGGCGGTGATACTGAGAAGTGGGAGTCCGGGGTTAAAGATTGT	ACAAGTCCTATCTCCGAACACGATTACCAAATCGGCGGTGATACTGAGAAGTGGGAGTCCGGGGTTAAAGATTGT	ACAAGTCCTATCTCCGAACACGATTACCAAATCGGCGGTGATACTGAGAAGTGGGAGTCCGGGGTTAAAGATTGT	GAATTCCGCTGCGTACAAGTCCTATCTCCGAACACGATTACCAAATCGGCGGTGATACTGAGAAGTGGGAGTCCGGGGTTAAAGATTGTCAGGGAAGAGCTCG	YQIGGYTEK	TSPISEHDYQIGGYTEKWESGVKDC	200	13	TSPISEHDYQIGGDTEKWESGVKDC	175	FALSE		Y
264	ACAAGCCCAATTAGTGAACATGACTACCAAATTGGCGGGATTACCGAGAA	1	1.4_ORF3.Y.13.I	0.466666667	FALSE	TRUE	Sat_mut_A	FALSE		FALSE		FALSE		FALSE	192	183	ACAAGCCCAATTAGTGAACATGACTACCAAATTGGGGGGATTACCGAGAAGTGGGAGAGCGGTGTTAAAGATTGC	FALSE		1.4_ORF3		I	ACAAGCCCAATTAGTGAACATGACTACCAAATTGGGGGGATTACCGAGAAGTGGGAGAGCGGTGTTAAAGATTGC	ACAAGCCCAATTAGTGAACATGACTACCAAATTGGGGGGATTACCGAGAAGTGGGAGAGCGGTGTTAAAGATTGC	ACAAGCCCAATTAGTGAACATGACTACCAAATTGGCGGGATTACCGAGAAGTGGGAGAGCGGTGTTAAAGATTGC	ACAAGCCCAATTAGTGAACATGACTACCAAATTGGCGGGATTACCGAGAAGTGGGAGAGCGGTGTTAAAGATTGC	GAATTCCGCTGCGTACAAGCCCAATTAGTGAACATGACTACCAAATTGGCGGGATTACCGAGAAGTGGGAGAGCGGTGTTAAAGATTGCCAGGGAAGAGCTCG	YQIGGYTEK	TSPISEHDYQIGGYTEKWESGVKDC	200	13	TSPISEHDYQIGGITEKWESGVKDC	175	FALSE		Y
265	ACCAGCCCTATTTCTGAGCACGATTACCAAATCGGTGGTTATGGTGAAAA	1	1.4_ORF3.T.14.G	0.493333333	FALSE	TRUE	Sat_mut_A	FALSE		FALSE		FALSE		FALSE	192	183	ACCAGCCCTATTTCTGAGCACGATTACCAGATCGGTGGTTATGGTGAAAAATGGGAGTCCGGGGTGAAGGACTGC	FALSE		1.4_ORF3		G	ACCAGCCCTATTTCTGAGCACGATTACCAAATCGGTGGTTATGGTGAAAAATGGGAGTCCGGGGTTAAGGACTGC	ACCAGCCCTATTTCTGAGCACGATTACCAGATCGGTGGTTATGGTGAAAAATGGGAGTCCGGGGTGAAGGACTGC	ACCAGCCCTATTTCTGAGCACGATTACCAAATCGGTGGTTATGGTGAAAAATGGGAGTCCGGGGTTAAGGACTGC	ACCAGCCCTATTTCTGAGCACGATTACCAAATCGGTGGTTATGGTGAAAAATGGGAGTCCGGGGTTAAGGACTGC	GAATTCCGCTGCGTACCAGCCCTATTTCTGAGCACGATTACCAAATCGGTGGTTATGGTGAAAAATGGGAGTCCGGGGTTAAGGACTGCCAGGGAAGAGCTCG	YQIGGYTEK	TSPISEHDYQIGGYTEKWESGVKDC	200	14	TSPISEHDYQIGGYGEKWESGVKDC	175	FALSE		T
266	ACATCACCTATCTCAGAACATGATTATCAAATTGGCGGTTACATGGAGAA	1	1.4_ORF3.T.14.M	0.426666667	FALSE	TRUE	Sat_mut_A	FALSE		FALSE		FALSE		FALSE	192	183	ACATCACCTATCTCAGAACATGATTATCAAATTGGCGGTTACATGGAGAAGTGGGAAAGTGGTGTGAAGGATTGC	FALSE		1.4_ORF3		M	ACATCACCTATCTCAGAACATGATTATCAAATTGGCGGTTACATGGAGAAGTGGGAAAGTGGTGTGAAGGATTGC	ACATCACCTATCTCAGAACATGATTATCAAATTGGCGGTTACATGGAGAAGTGGGAAAGTGGTGTGAAGGATTGC	ACATCACCTATCTCAGAACATGATTATCAAATTGGCGGTTACATGGAGAAGTGGGAAAGTGGTGTGAAGGATTGC	ACATCACCTATCTCAGAACATGATTATCAAATTGGCGGTTACATGGAGAAGTGGGAAAGTGGTGTGAAGGATTGC	GAATTCCGCTGCGTACATCACCTATCTCAGAACATGATTATCAAATTGGCGGTTACATGGAGAAGTGGGAAAGTGGTGTGAAGGATTGCCAGGGAAGAGCTCG	YQIGGYTEK	TSPISEHDYQIGGYTEKWESGVKDC	200	14	TSPISEHDYQIGGYMEKWESGVKDC	175	FALSE		T
267	ACTTCTCCTATTTCCGAACATGACTACCAAATTGGGGGCTACTTTGAGAA	1	1.4_ORF3.T.14.F	0.44	FALSE	TRUE	Sat_mut_A	FALSE		FALSE		FALSE		FALSE	192	183	ACTTCTCCTATTTCCGAACATGACTACCAAATTGGGGGCTACTTTGAGAAATGGGAATCCGGCGTCAAAGATTGT	FALSE		1.4_ORF3		F	ACTTCTCCTATTTCCGAACATGACTACCAAATTGGGGGCTACTTTGAGAAATGGGAATCCGGCGTCAAAGATTGT	ACTTCTCCTATTTCCGAACATGACTACCAAATTGGGGGCTACTTTGAGAAATGGGAATCCGGCGTCAAAGATTGT	ACTTCTCCTATTTCCGAACATGACTACCAAATTGGGGGCTACTTTGAGAAATGGGAATCCGGCGTCAAAGATTGT	ACTTCTCCTATTTCCGAACATGACTACCAAATTGGGGGCTACTTTGAGAAATGGGAATCCGGCGTCAAAGATTGT	GAATTCCGCTGCGTACTTCTCCTATTTCCGAACATGACTACCAAATTGGGGGCTACTTTGAGAAATGGGAATCCGGCGTCAAAGATTGTCAGGGAAGAGCTCG	YQIGGYTEK	TSPISEHDYQIGGYTEKWESGVKDC	200	14	TSPISEHDYQIGGYFEKWESGVKDC	175	FALSE		T
268	ACTTCCCCAATTTCAGAGCATGATTATCAGATCGGCGGGTACAAGGAAAA	1	1.4_ORF3.T.14.K	0.48	FALSE	TRUE	Sat_mut_A	FALSE		FALSE		FALSE		FALSE	192	183	ACTTCCCCAATTTCAGAGCATGATTATCAGATCGGCGGGTACAAGGAAAAATGGGAGTCCGGCGTTAAAGACTGC	FALSE		1.4_ORF3		K	ACTTCCCCAATTTCAGAGCATGATTATCAGATCGGCGGGTACAAGGAAAAATGGGAGTCCGGCGTTAAAGACTGC	ACTTCCCCAATTTCAGAGCATGATTATCAGATCGGCGGGTACAAGGAAAAATGGGAGTCCGGCGTTAAAGACTGC	ACTTCCCCAATTTCAGAGCATGATTATCAGATCGGCGGGTACAAGGAAAAATGGGAGTCCGGCGTTAAAGACTGC	ACTTCCCCAATTTCAGAGCATGATTATCAGATCGGCGGGTACAAGGAAAAATGGGAGTCCGGCGTTAAAGACTGC	GAATTCCGCTGCGTACTTCCCCAATTTCAGAGCATGATTATCAGATCGGCGGGTACAAGGAAAAATGGGAGTCCGGCGTTAAAGACTGCCAGGGAAGAGCTCG	YQIGGYTEK	TSPISEHDYQIGGYTEKWESGVKDC	200	14	TSPISEHDYQIGGYKEKWESGVKDC	175	FALSE		T
269	ACCTCCCCTATTAGTGAACACGATTACCAGATCGGTGGCTACCGCGAGAA	1	1.4_ORF3.T.14.R	0.493333333	FALSE	TRUE	Sat_mut_A	FALSE		FALSE		FALSE		FALSE	192	183	ACCTCCCCTATCAGTGAACACGATTACCAGATCGGTGGCTACCGCGAGAAATGGGAGTCAGGCGTTAAAGACTGT	FALSE		1.4_ORF3		R	ACCTCCCCTATTAGTGAACACGATTACCAGATCGGTGGCTACCGCGAGAAATGGGAGTCAGGTGTTAAAGACTGT	ACCTCCCCTATCAGTGAACACGATTACCAGATCGGTGGCTACCGCGAGAAATGGGAGTCAGGCGTTAAAGACTGT	ACCTCCCCTATTAGTGAACACGATTACCAGATCGGTGGCTACCGCGAGAAATGGGAGTCAGGTGTTAAAGACTGT	ACCTCCCCTATTAGTGAACACGATTACCAGATCGGTGGCTACCGCGAGAAATGGGAGTCAGGTGTTAAAGACTGT	GAATTCCGCTGCGTACCTCCCCTATTAGTGAACACGATTACCAGATCGGTGGCTACCGCGAGAAATGGGAGTCAGGTGTTAAAGACTGTCAGGGAAGAGCTCG	YQIGGYTEK	TSPISEHDYQIGGYTEKWESGVKDC	200	14	TSPISEHDYQIGGYREKWESGVKDC	175	FALSE		T
270	ACTAGTCCTATTAGCGAGCATGATTATCAGATCGGTGGCTACCAGGAGAA	1	1.4_ORF3.T.14.Q	0.493333333	FALSE	TRUE	Sat_mut_A	FALSE		FALSE		FALSE		FALSE	192	183	ACTAGTCCTATTAGCGAGCATGATTATCAGATCGGTGGCTACCAGGAGAAGTGGGAGAGCGGGGTTAAAGACTGC	FALSE		1.4_ORF3		Q	ACTAGTCCTATTAGCGAGCATGATTATCAGATCGGTGGCTACCAGGAGAAGTGGGAGAGCGGGGTTAAAGACTGT	ACTAGTCCTATTAGCGAGCATGATTATCAGATCGGTGGCTACCAGGAGAAGTGGGAGAGCGGGGTTAAAGACTGC	ACTAGTCCTATTAGCGAGCATGATTATCAGATCGGTGGCTACCAGGAGAAGTGGGAGAGCGGGGTTAAAGACTGT	ACTAGTCCTATTAGCGAGCATGATTATCAGATCGGTGGCTACCAGGAGAAGTGGGAGAGCGGGGTTAAAGACTGT	GAATTCCGCTGCGTACTAGTCCTATTAGCGAGCATGATTATCAGATCGGTGGCTACCAGGAGAAGTGGGAGAGCGGGGTTAAAGACTGTCAGGGAAGAGCTCG	YQIGGYTEK	TSPISEHDYQIGGYTEKWESGVKDC	200	14	TSPISEHDYQIGGYQEKWESGVKDC	175	FALSE		T
271	ACAAGTCCTATTTCCGAGCATGACTATCAGATTGGTGGGTATGTCGAAAA	1	1.4_ORF3.T.14.V	0.48	FALSE	TRUE	Sat_mut_A	FALSE		FALSE		FALSE		FALSE	192	183	ACAAGTCCTATTTCCGAGCATGACTATCAGATCGGGGGGTATGTCGAGAAGTGGGAGTCTGGGGTCAAGGACTGC	FALSE		1.4_ORF3		V	ACAAGTCCTATTTCCGAGCATGACTATCAGATTGGGGGGTATGTCGAAAAGTGGGAGTCTGGGGTCAAAGACTGC	ACAAGTCCTATTTCCGAGCATGACTATCAGATCGGGGGGTATGTCGAGAAGTGGGAGTCTGGGGTCAAGGACTGC	ACAAGTCCTATTTCCGAGCATGACTATCAGATTGGTGGGTATGTCGAAAAGTGGGAGTCTGGGGTCAAAGACTGC	ACAAGTCCTATTTCCGAGCATGACTATCAGATTGGTGGGTATGTCGAAAAGTGGGAGTCTGGGGTCAAAGACTGC	GAATTCCGCTGCGTACAAGTCCTATTTCCGAGCATGACTATCAGATTGGTGGGTATGTCGAAAAGTGGGAGTCTGGGGTCAAAGACTGCCAGGGAAGAGCTCG	YQIGGYTEK	TSPISEHDYQIGGYTEKWESGVKDC	200	14	TSPISEHDYQIGGYVEKWESGVKDC	175	FALSE		T
272	ACTTCTCCTATCTCCGAGCATGATTACCAGATCGGGGGTTACCATGAAAA	1	1.4_ORF3.T.14.H	0.493333333	FALSE	TRUE	Sat_mut_A	FALSE		FALSE		FALSE		FALSE	192	183	ACCTCTCCTATCTCCGAGCATGATTACCAGATCGGGGGTTACCATGAAAAGTGGGAGAGTGGCGTGAAGGATTGT	FALSE		1.4_ORF3		H	ACTTCTCCTATCTCCGAGCATGATTACCAGATCGGGGGTTACCATGAAAAGTGGGAGAGTGGCGTGAAGGATTGT	ACCTCTCCTATCTCCGAGCATGATTACCAGATCGGGGGTTACCATGAAAAGTGGGAGAGTGGCGTGAAGGATTGT	ACTTCTCCTATCTCCGAGCATGATTACCAGATCGGGGGTTACCATGAAAAGTGGGAGAGTGGCGTGAAGGATTGT	ACTTCTCCTATCTCCGAGCATGATTACCAGATCGGGGGTTACCATGAAAAGTGGGAGAGTGGCGTGAAGGATTGT	GAATTCCGCTGCGTACTTCTCCTATCTCCGAGCATGATTACCAGATCGGGGGTTACCATGAAAAGTGGGAGAGTGGCGTGAAGGATTGTCAGGGAAGAGCTCG	YQIGGYTEK	TSPISEHDYQIGGYTEKWESGVKDC	200	14	TSPISEHDYQIGGYHEKWESGVKDC	175	FALSE		T
273	ACATCACCTATCTCTGAACATGACTATCAAATTGGTGGGTACTGGGAGAA	1	1.4_ORF3.T.14.W	0.453333333	FALSE	TRUE	Sat_mut_A	FALSE		FALSE		FALSE		FALSE	192	183	ACATCACCTATCTCTGAACATGACTATCAAATTGGTGGGTACTGGGAGAAATGGGAATCCGGGGTGAAAGACTGT	FALSE		1.4_ORF3		W	ACATCACCTATCTCTGAACATGACTATCAAATTGGTGGGTACTGGGAGAAATGGGAATCCGGGGTGAAAGACTGT	ACATCACCTATCTCTGAACATGACTATCAAATTGGTGGGTACTGGGAGAAATGGGAATCCGGGGTGAAAGACTGT	ACATCACCTATCTCTGAACATGACTATCAAATTGGTGGGTACTGGGAGAAATGGGAATCCGGGGTGAAAGACTGT	ACATCACCTATCTCTGAACATGACTATCAAATTGGTGGGTACTGGGAGAAATGGGAATCCGGGGTGAAAGACTGT	GAATTCCGCTGCGTACATCACCTATCTCTGAACATGACTATCAAATTGGTGGGTACTGGGAGAAATGGGAATCCGGGGTGAAAGACTGTCAGGGAAGAGCTCG	YQIGGYTEK	TSPISEHDYQIGGYTEKWESGVKDC	200	14	TSPISEHDYQIGGYWEKWESGVKDC	175	FALSE		T
274	ACCTCCCCTATTTCTGAACACGATTATCAGATTGGCGGCTATCTGGAGAA	1	1.4_ORF3.T.14.L	0.493333333	FALSE	TRUE	Sat_mut_A	FALSE		FALSE		FALSE		FALSE	192	183	ACCTCCCCTATTTCTGAACACGACTATCAGATCGGCGGCTATCTGGAGAAGTGGGAAAGCGGCGTTAAGGACTGC	FALSE		1.4_ORF3		L	ACCTCCCCTATTTCTGAACACGATTATCAGATTGGCGGCTATCTGGAGAAGTGGGAAAGCGGCGTTAAAGACTGC	ACCTCCCCTATTTCTGAACACGACTATCAGATCGGCGGCTATCTGGAGAAGTGGGAAAGCGGCGTTAAGGACTGC	ACCTCCCCTATTTCTGAACACGATTATCAGATTGGCGGCTATCTGGAGAAGTGGGAAAGCGGCGTTAAAGACTGC	ACCTCCCCTATTTCTGAACACGATTATCAGATTGGCGGCTATCTGGAGAAGTGGGAAAGCGGCGTTAAAGACTGC	GAATTCCGCTGCGTACCTCCCCTATTTCTGAACACGATTATCAGATTGGCGGCTATCTGGAGAAGTGGGAAAGCGGCGTTAAAGACTGCCAGGGAAGAGCTCG	YQIGGYTEK	TSPISEHDYQIGGYTEKWESGVKDC	200	14	TSPISEHDYQIGGYLEKWESGVKDC	175	FALSE		T
275	ACATCCCCAATTAGTGAACATGATTACCAAATCGGTGGTTATTATGAGAA	1	1.4_ORF3.T.14.Y	0.4	FALSE	TRUE	Sat_mut_A	FALSE		FALSE		FALSE		FALSE	192	183	ACATCCCCAATTAGTGAACATGATTACCAAATCGGTGGTTATTATGAGAAGTGGGAAAGTGGTGTCAAGGATTGT	FALSE		1.4_ORF3		Y	ACATCCCCAATTAGTGAACATGATTACCAAATCGGTGGTTATTATGAGAAGTGGGAAAGTGGTGTCAAGGATTGT	ACATCCCCAATTAGTGAACATGATTACCAAATCGGTGGTTATTATGAGAAGTGGGAAAGTGGTGTCAAGGATTGT	ACATCCCCAATTAGTGAACATGATTACCAAATCGGTGGTTATTATGAGAAGTGGGAAAGTGGTGTCAAGGATTGT	ACATCCCCAATTAGTGAACATGATTACCAAATCGGTGGTTATTATGAGAAGTGGGAAAGTGGTGTCAAGGATTGT	GAATTCCGCTGCGTACATCCCCAATTAGTGAACATGATTACCAAATCGGTGGTTATTATGAGAAGTGGGAAAGTGGTGTCAAGGATTGTCAGGGAAGAGCTCG	YQIGGYTEK	TSPISEHDYQIGGYTEKWESGVKDC	200	14	TSPISEHDYQIGGYYEKWESGVKDC	175	FALSE		T
276	ACCAGTCCTATCAGTGAGCATGATTATCAAATTGGTGGCTACCCAGAGAA	1	1.4_ORF3.T.14.P	0.466666667	FALSE	TRUE	Sat_mut_A	FALSE		FALSE		FALSE		FALSE	192	183	ACCAGTCCTATCAGTGAGCATGATTATCAAATTGGTGGCTACCCAGAGAAATGGGAGTCTGGTGTCAAGGACTGT	FALSE		1.4_ORF3		P	ACCAGTCCTATCAGTGAGCATGATTATCAAATTGGTGGCTACCCAGAGAAATGGGAGTCTGGTGTCAAGGACTGT	ACCAGTCCTATCAGTGAGCATGATTATCAAATTGGTGGCTACCCAGAGAAATGGGAGTCTGGTGTCAAGGACTGT	ACCAGTCCTATCAGTGAGCATGATTATCAAATTGGTGGCTACCCAGAGAAATGGGAGTCTGGTGTCAAGGACTGT	ACCAGTCCTATCAGTGAGCATGATTATCAAATTGGTGGCTACCCAGAGAAATGGGAGTCTGGTGTCAAGGACTGT	GAATTCCGCTGCGTACCAGTCCTATCAGTGAGCATGATTATCAAATTGGTGGCTACCCAGAGAAATGGGAGTCTGGTGTCAAGGACTGTCAGGGAAGAGCTCG	YQIGGYTEK	TSPISEHDYQIGGYTEKWESGVKDC	200	14	TSPISEHDYQIGGYPEKWESGVKDC	175	FALSE		T
277	ACATCTCCAATCTCCGAGCATGACTATCAGATTGGGGGTTATAACGAGAA	1	1.4_ORF3.T.14.N	0.453333333	FALSE	TRUE	Sat_mut_A	FALSE		FALSE		FALSE		FALSE	192	183	ACATCTCCAATCTCCGAGCATGACTATCAGATTGGGGGTTATAACGAGAAATGGGAATCCGGCGTCAAAGATTGT	FALSE		1.4_ORF3		N	ACATCTCCAATCTCCGAGCATGACTATCAGATTGGGGGTTATAACGAGAAATGGGAATCCGGCGTCAAAGATTGT	ACATCTCCAATCTCCGAGCATGACTATCAGATTGGGGGTTATAACGAGAAATGGGAATCCGGCGTCAAAGATTGT	ACATCTCCAATCTCCGAGCATGACTATCAGATTGGGGGTTATAACGAGAAATGGGAATCCGGCGTCAAAGATTGT	ACATCTCCAATCTCCGAGCATGACTATCAGATTGGGGGTTATAACGAGAAATGGGAATCCGGCGTCAAAGATTGT	GAATTCCGCTGCGTACATCTCCAATCTCCGAGCATGACTATCAGATTGGGGGTTATAACGAGAAATGGGAATCCGGCGTCAAAGATTGTCAGGGAAGAGCTCG	YQIGGYTEK	TSPISEHDYQIGGYTEKWESGVKDC	200	14	TSPISEHDYQIGGYNEKWESGVKDC	175	FALSE		T
278	ACAAGTCCAATCAGTGAACACGATTATCAAATCGGGGGCTACTGTGAGAA	1	1.4_ORF3.T.14.C	0.48	FALSE	TRUE	Sat_mut_A	FALSE		FALSE		FALSE		FALSE	192	183	ACAAGTCCAATCAGTGAACACGATTATCAAATCGGGGGCTACTGTGAGAAGTGGGAATCAGGGGTGAAAGACTGC	FALSE		1.4_ORF3		C	ACAAGTCCAATCAGTGAACACGATTATCAAATCGGGGGCTACTGTGAGAAGTGGGAATCAGGGGTGAAAGACTGC	ACAAGTCCAATCAGTGAACACGATTATCAAATCGGGGGCTACTGTGAGAAGTGGGAATCAGGGGTGAAAGACTGC	ACAAGTCCAATCAGTGAACACGATTATCAAATCGGGGGCTACTGTGAGAAGTGGGAATCAGGGGTGAAAGACTGC	ACAAGTCCAATCAGTGAACACGATTATCAAATCGGGGGCTACTGTGAGAAGTGGGAATCAGGGGTGAAAGACTGC	GAATTCCGCTGCGTACAAGTCCAATCAGTGAACACGATTATCAAATCGGGGGCTACTGTGAGAAGTGGGAATCAGGGGTGAAAGACTGCCAGGGAAGAGCTCG	YQIGGYTEK	TSPISEHDYQIGGYTEKWESGVKDC	200	14	TSPISEHDYQIGGYCEKWESGVKDC	175	FALSE		T
279	ACCTCACCTATTTCTGAGCACGACTATCAGATCGGTGGCTACGAAGAGAA	1	1.4_ORF3.T.14.E	0.493333333	FALSE	TRUE	Sat_mut_A	FALSE		FALSE		FALSE		FALSE	192	183	ACCTCACCTATTTCTGAGCACGACTATCAGATCGGTGGCTACGAAGAGAAATGGGAAAGCGGTGTGAAGGACTGT	FALSE		1.4_ORF3		E	ACCTCACCTATTTCTGAGCACGACTATCAGATCGGTGGCTACGAAGAGAAATGGGAAAGCGGTGTGAAGGACTGT	ACCTCACCTATTTCTGAGCACGACTATCAGATCGGTGGCTACGAAGAGAAATGGGAAAGCGGTGTGAAGGACTGT	ACCTCACCTATTTCTGAGCACGACTATCAGATCGGTGGCTACGAAGAGAAATGGGAAAGCGGTGTGAAGGACTGT	ACCTCACCTATTTCTGAGCACGACTATCAGATCGGTGGCTACGAAGAGAAATGGGAAAGCGGTGTGAAGGACTGT	GAATTCCGCTGCGTACCTCACCTATTTCTGAGCACGACTATCAGATCGGTGGCTACGAAGAGAAATGGGAAAGCGGTGTGAAGGACTGTCAGGGAAGAGCTCG	YQIGGYTEK	TSPISEHDYQIGGYTEKWESGVKDC	200	14	TSPISEHDYQIGGYEEKWESGVKDC	175	FALSE		T
280	ACTTCCCCTATTTCCGAACACGACTATCAGATCGGTGGGTATGCCGAAAA	1	1.4_ORF3.T.14.A	0.493333333	FALSE	TRUE	Sat_mut_A	FALSE		FALSE		FALSE		FALSE	192	183	ACTTCCCCTATTTCCGAACACGACTATCAGATCGGTGGGTATGCCGAAAAATGGGAATCCGGTGTCAAGGACTGT	FALSE		1.4_ORF3		A	ACTTCCCCTATTTCCGAACACGACTATCAGATCGGTGGGTATGCCGAAAAATGGGAATCCGGTGTCAAGGACTGT	ACTTCCCCTATTTCCGAACACGACTATCAGATCGGTGGGTATGCCGAAAAATGGGAATCCGGTGTCAAGGACTGT	ACTTCCCCTATTTCCGAACACGACTATCAGATCGGTGGGTATGCCGAAAAATGGGAATCCGGTGTCAAGGACTGT	ACTTCCCCTATTTCCGAACACGACTATCAGATCGGTGGGTATGCCGAAAAATGGGAATCCGGTGTCAAGGACTGT	GAATTCCGCTGCGTACTTCCCCTATTTCCGAACACGACTATCAGATCGGTGGGTATGCCGAAAAATGGGAATCCGGTGTCAAGGACTGTCAGGGAAGAGCTCG	YQIGGYTEK	TSPISEHDYQIGGYTEKWESGVKDC	200	14	TSPISEHDYQIGGYAEKWESGVKDC	175	FALSE		T
281	ACCTCACCAATCTCCGAACACGACTATCAAATTGGGGGCTACTCTGAGAA	1	1.4_ORF3.T.14.S	0.493333333	FALSE	TRUE	Sat_mut_A	FALSE		FALSE		FALSE		FALSE	192	183	ACCTCACCAATCTCCGAACACGACTATCAAATCGGGGGCTACTCTGAGAAGTGGGAGTCTGGGGTGAAGGATTGC	FALSE		1.4_ORF3		S	ACCTCACCAATCTCCGAACACGACTATCAAATTGGGGGCTACTCTGAGAAGTGGGAATCTGGGGTTAAGGATTGC	ACCTCACCAATCTCCGAACACGACTATCAAATCGGGGGCTACTCTGAGAAGTGGGAGTCTGGGGTGAAGGATTGC	ACCTCACCAATCTCCGAACACGACTATCAAATTGGGGGCTACTCTGAGAAGTGGGAATCTGGGGTTAAGGATTGC	ACCTCACCAATCTCCGAACACGACTATCAAATTGGGGGCTACTCTGAGAAGTGGGAATCTGGGGTTAAGGATTGC	GAATTCCGCTGCGTACCTCACCAATCTCCGAACACGACTATCAAATTGGGGGCTACTCTGAGAAGTGGGAATCTGGGGTTAAGGATTGCCAGGGAAGAGCTCG	YQIGGYTEK	TSPISEHDYQIGGYTEKWESGVKDC	200	14	TSPISEHDYQIGGYSEKWESGVKDC	175	FALSE		T
282	ACCTCCCCAATCTCAGAACATGATTACCAGATCGGTGGCTATGATGAGAA	1	1.4_ORF3.T.14.D	0.466666667	FALSE	TRUE	Sat_mut_A	FALSE		FALSE		FALSE		FALSE	192	183	ACCTCCCCAATCTCAGAACATGATTACCAGATCGGTGGCTATGATGAGAAATGGGAGAGCGGGGTTAAAGATTGT	FALSE		1.4_ORF3		D	ACCTCCCCAATCTCAGAACATGATTACCAGATCGGTGGCTATGATGAGAAATGGGAGAGCGGGGTTAAAGATTGT	ACCTCCCCAATCTCAGAACATGATTACCAGATCGGTGGCTATGATGAGAAATGGGAGAGCGGGGTTAAAGATTGT	ACCTCCCCAATCTCAGAACATGATTACCAGATCGGTGGCTATGATGAGAAATGGGAGAGCGGGGTTAAAGATTGT	ACCTCCCCAATCTCAGAACATGATTACCAGATCGGTGGCTATGATGAGAAATGGGAGAGCGGGGTTAAAGATTGT	GAATTCCGCTGCGTACCTCCCCAATCTCAGAACATGATTACCAGATCGGTGGCTATGATGAGAAATGGGAGAGCGGGGTTAAAGATTGTCAGGGAAGAGCTCG	YQIGGYTEK	TSPISEHDYQIGGYTEKWESGVKDC	200	14	TSPISEHDYQIGGYDEKWESGVKDC	175	FALSE		T
283	ACAAGTCCTATCAGCGAACATGATTATCAAATCGGCGGGTACATCGAAAA	1	1.4_ORF3.T.14.I	0.453333333	FALSE	TRUE	Sat_mut_A	FALSE		FALSE		FALSE		FALSE	192	183	ACAAGTCCTATCAGCGAACATGATTATCAAATCGGGGGGTACATCGAAAAGTGGGAGTCAGGCGTTAAAGACTGT	FALSE		1.4_ORF3		I	ACAAGTCCTATCAGCGAACATGATTATCAAATCGGGGGGTACATCGAAAAGTGGGAGTCAGGCGTTAAAGACTGT	ACAAGTCCTATCAGCGAACATGATTATCAAATCGGGGGGTACATCGAAAAGTGGGAGTCAGGCGTTAAAGACTGT	ACAAGTCCTATCAGCGAACATGATTATCAAATCGGCGGGTACATCGAAAAGTGGGAGTCAGGCGTTAAAGACTGT	ACAAGTCCTATCAGCGAACATGATTATCAAATCGGCGGGTACATCGAAAAGTGGGAGTCAGGCGTTAAAGACTGT	GAATTCCGCTGCGTACAAGTCCTATCAGCGAACATGATTATCAAATCGGCGGGTACATCGAAAAGTGGGAGTCAGGCGTTAAAGACTGTCAGGGAAGAGCTCG	YQIGGYTEK	TSPISEHDYQIGGYTEKWESGVKDC	200	14	TSPISEHDYQIGGYIEKWESGVKDC	175	FALSE		T
284	ACCAGTCCAATTTCCGAGCATGATTACCAAATTGGTGGCTACACCGGTAA	1	1.4_ORF3.E.15.G	0.48	FALSE	TRUE	Sat_mut_A	FALSE		FALSE		FALSE		FALSE	192	183	ACCAGTCCAATTTCCGAGCATGATTACCAAATTGGTGGCTACACCGGTAAATGGGAATCCGGGGTGAAAGATTGC	FALSE		1.4_ORF3		G	ACCAGTCCAATTTCCGAGCATGATTACCAAATTGGTGGCTACACCGGTAAATGGGAATCCGGGGTGAAAGATTGC	ACCAGTCCAATTTCCGAGCATGATTACCAAATTGGTGGCTACACCGGTAAATGGGAATCCGGGGTGAAAGATTGC	ACCAGTCCAATTTCCGAGCATGATTACCAAATTGGTGGCTACACCGGTAAATGGGAATCCGGGGTGAAAGATTGC	ACCAGTCCAATTTCCGAGCATGATTACCAAATTGGTGGCTACACCGGTAAATGGGAATCCGGGGTGAAAGATTGC	GAATTCCGCTGCGTACCAGTCCAATTTCCGAGCATGATTACCAAATTGGTGGCTACACCGGTAAATGGGAATCCGGGGTGAAAGATTGCCAGGGAAGAGCTCG	YQIGGYTEK	TSPISEHDYQIGGYTEKWESGVKDC	200	15	TSPISEHDYQIGGYTGKWESGVKDC	175	FALSE		E
285	ACCTCCCCTATCTCAGAGCATGATTACCAAATTGGTGGTTACACCATGAA	1	1.4_ORF3.E.15.M	0.48	FALSE	TRUE	Sat_mut_A	FALSE		FALSE		FALSE		FALSE	192	183	ACCTCCCCTATCTCAGAGCATGATTACCAAATTGGTGGTTACACCATGAAGTGGGAATCAGGGGTCAAGGACTGT	FALSE		1.4_ORF3		M	ACCTCCCCTATCTCAGAGCATGATTACCAAATTGGTGGTTACACCATGAAGTGGGAATCAGGGGTCAAGGACTGT	ACCTCCCCTATCTCAGAGCATGATTACCAAATTGGTGGTTACACCATGAAGTGGGAATCAGGGGTCAAGGACTGT	ACCTCCCCTATCTCAGAGCATGATTACCAAATTGGTGGTTACACCATGAAGTGGGAATCAGGGGTCAAGGACTGT	ACCTCCCCTATCTCAGAGCATGATTACCAAATTGGTGGTTACACCATGAAGTGGGAATCAGGGGTCAAGGACTGT	GAATTCCGCTGCGTACCTCCCCTATCTCAGAGCATGATTACCAAATTGGTGGTTACACCATGAAGTGGGAATCAGGGGTCAAGGACTGTCAGGGAAGAGCTCG	YQIGGYTEK	TSPISEHDYQIGGYTEKWESGVKDC	200	15	TSPISEHDYQIGGYTMKWESGVKDC	175	FALSE		E
286	ACAAGCCCTATCAGCGAACATGATTACCAGATCGGCGGGTACACTTTTAA	1	1.4_ORF3.E.15.F	0.48	FALSE	TRUE	Sat_mut_A	FALSE		FALSE		FALSE		FALSE	192	183	ACAAGCCCTATCAGCGAACATGATTACCAGATCGGCGGGTACACTTTTAAATGGGAATCAGGGGTTAAGGACTGC	FALSE		1.4_ORF3		F	ACAAGCCCTATCAGCGAACATGATTACCAGATCGGCGGGTACACTTTTAAATGGGAATCAGGGGTTAAGGACTGC	ACAAGCCCTATCAGCGAACATGATTACCAGATCGGCGGGTACACTTTTAAATGGGAATCAGGGGTTAAGGACTGC	ACAAGCCCTATCAGCGAACATGATTACCAGATCGGCGGGTACACTTTTAAATGGGAATCAGGGGTTAAGGACTGC	ACAAGCCCTATCAGCGAACATGATTACCAGATCGGCGGGTACACTTTTAAATGGGAATCAGGGGTTAAGGACTGC	GAATTCCGCTGCGTACAAGCCCTATCAGCGAACATGATTACCAGATCGGCGGGTACACTTTTAAATGGGAATCAGGGGTTAAGGACTGCCAGGGAAGAGCTCG	YQIGGYTEK	TSPISEHDYQIGGYTEKWESGVKDC	200	15	TSPISEHDYQIGGYTFKWESGVKDC	175	FALSE		E
287	ACTTCCCCAATTTCAGAGCACGACTACCAGATCGGTGGGTACACCAAGAA	1	1.4_ORF3.E.15.K	0.48	FALSE	TRUE	Sat_mut_A	FALSE		FALSE		FALSE		FALSE	192	183	ACTTCCCCAATTTCAGAGCACGACTACCAGATCGGGGGGTACACCAAGAAATGGGAATCTGGTGTCAAGGACTGT	FALSE		1.4_ORF3		K	ACTTCCCCAATTTCAGAGCACGACTACCAGATCGGGGGGTACACCAAGAAATGGGAATCTGGTGTCAAAGACTGT	ACTTCCCCAATTTCAGAGCACGACTACCAGATCGGGGGGTACACCAAGAAATGGGAATCTGGTGTCAAGGACTGT	ACTTCCCCAATTTCAGAGCACGACTACCAGATCGGTGGGTACACCAAGAAATGGGAATCTGGTGTCAAAGACTGT	ACTTCCCCAATTTCAGAGCACGACTACCAGATCGGTGGGTACACCAAGAAATGGGAATCTGGTGTCAAAGACTGT	GAATTCCGCTGCGTACTTCCCCAATTTCAGAGCACGACTACCAGATCGGTGGGTACACCAAGAAATGGGAATCTGGTGTCAAAGACTGTCAGGGAAGAGCTCG	YQIGGYTEK	TSPISEHDYQIGGYTEKWESGVKDC	200	15	TSPISEHDYQIGGYTKKWESGVKDC	175	FALSE		E
288	ACATCACCTATTTCCGAGCATGATTACCAAATTGGCGGGTACACTACTAA	1	1.4_ORF3.E.15.T	0.453333333	FALSE	TRUE	Sat_mut_A	FALSE		FALSE		FALSE		FALSE	192	183	ACATCACCTATTTCCGAGCATGATTACCAAATTGGGGGGTACACTACTAAATGGGAGTCTGGGGTGAAAGATTGC	FALSE		1.4_ORF3		T	ACATCACCTATTTCCGAGCATGATTACCAAATTGGGGGGTACACTACTAAATGGGAGTCTGGGGTGAAAGATTGC	ACATCACCTATTTCCGAGCATGATTACCAAATTGGGGGGTACACTACTAAATGGGAGTCTGGGGTGAAAGATTGC	ACATCACCTATTTCCGAGCATGATTACCAAATTGGCGGGTACACTACTAAATGGGAGTCTGGGGTGAAAGATTGC	ACATCACCTATTTCCGAGCATGATTACCAAATTGGCGGGTACACTACTAAATGGGAGTCTGGGGTGAAAGATTGC	GAATTCCGCTGCGTACATCACCTATTTCCGAGCATGATTACCAAATTGGCGGGTACACTACTAAATGGGAGTCTGGGGTGAAAGATTGCCAGGGAAGAGCTCG	YQIGGYTEK	TSPISEHDYQIGGYTEKWESGVKDC	200	15	TSPISEHDYQIGGYTTKWESGVKDC	175	FALSE		E
289	ACATCTCCTATCTCCGAGCATGACTATCAAATTGGTGGGTATACCCGCAA	1	1.4_ORF3.E.15.R	0.493333333	FALSE	TRUE	Sat_mut_A	FALSE		FALSE		FALSE		FALSE	192	183	ACATCTCCTATCTCCGAGCACGACTATCAAATTGGCGGGTATACCCGCAAATGGGAGTCTGGCGTGAAGGACTGT	FALSE		1.4_ORF3		R	ACATCTCCTATCTCCGAGCATGACTATCAAATTGGTGGGTATACCCGCAAATGGGAGTCTGGCGTGAAGGACTGT	ACATCTCCTATCTCCGAGCACGACTATCAAATTGGCGGGTATACCCGCAAATGGGAGTCTGGCGTGAAGGACTGT	ACATCTCCTATCTCCGAGCATGACTATCAAATTGGTGGGTATACCCGCAAATGGGAGTCTGGCGTGAAGGACTGT	ACATCTCCTATCTCCGAGCATGACTATCAAATTGGTGGGTATACCCGCAAATGGGAGTCTGGCGTGAAGGACTGT	GAATTCCGCTGCGTACATCTCCTATCTCCGAGCATGACTATCAAATTGGTGGGTATACCCGCAAATGGGAGTCTGGCGTGAAGGACTGTCAGGGAAGAGCTCG	YQIGGYTEK	TSPISEHDYQIGGYTEKWESGVKDC	200	15	TSPISEHDYQIGGYTRKWESGVKDC	175	FALSE		E
290	ACTAGTCCAATCAGCGAACACGATTATCAAATTGGTGGTTATACTCAAAA	1	1.4_ORF3.E.15.Q	0.426666667	FALSE	TRUE	Sat_mut_A	FALSE		FALSE		FALSE		FALSE	192	183	ACTAGTCCAATCAGCGAACACGATTATCAAATTGGTGGTTATACTCAAAAATGGGAGTCCGGCGTTAAGGATTGC	FALSE		1.4_ORF3		Q	ACTAGTCCAATCAGCGAACACGATTATCAAATTGGTGGTTATACTCAAAAATGGGAGTCCGGCGTTAAGGATTGC	ACTAGTCCAATCAGCGAACACGATTATCAAATTGGTGGTTATACTCAAAAATGGGAGTCCGGCGTTAAGGATTGC	ACTAGTCCAATCAGCGAACACGATTATCAAATTGGTGGTTATACTCAAAAATGGGAGTCCGGCGTTAAGGATTGC	ACTAGTCCAATCAGCGAACACGATTATCAAATTGGTGGTTATACTCAAAAATGGGAGTCCGGCGTTAAGGATTGC	GAATTCCGCTGCGTACTAGTCCAATCAGCGAACACGATTATCAAATTGGTGGTTATACTCAAAAATGGGAGTCCGGCGTTAAGGATTGCCAGGGAAGAGCTCG	YQIGGYTEK	TSPISEHDYQIGGYTEKWESGVKDC	200	15	TSPISEHDYQIGGYTQKWESGVKDC	175	FALSE		E
291	ACCTCCCCAATCTCTGAGCATGACTATCAGATTGGTGGGTACACAGTGAA	1	1.4_ORF3.E.15.V	0.493333333	FALSE	TRUE	Sat_mut_A	FALSE		FALSE		FALSE		FALSE	192	183	ACCTCCCCAATCTCTGAGCATGACTATCAGATTGGGGGGTACACAGTGAAGTGGGAATCCGGTGTTAAAGACTGC	FALSE		1.4_ORF3		V	ACCTCCCCAATCTCTGAGCATGACTATCAGATTGGTGGGTACACAGTGAAGTGGGAATCCGGTGTTAAAGACTGC	ACCTCCCCAATCTCTGAGCATGACTATCAGATTGGGGGGTACACAGTGAAGTGGGAATCCGGTGTTAAAGACTGC	ACCTCCCCAATCTCTGAGCATGACTATCAGATTGGTGGGTACACAGTGAAGTGGGAATCCGGTGTTAAAGACTGC	ACCTCCCCAATCTCTGAGCATGACTATCAGATTGGTGGGTACACAGTGAAGTGGGAATCCGGTGTTAAAGACTGC	GAATTCCGCTGCGTACCTCCCCAATCTCTGAGCATGACTATCAGATTGGTGGGTACACAGTGAAGTGGGAATCCGGTGTTAAAGACTGCCAGGGAAGAGCTCG	YQIGGYTEK	TSPISEHDYQIGGYTEKWESGVKDC	200	15	TSPISEHDYQIGGYTVKWESGVKDC	175	FALSE		E
292	ACTTCCCCAATCAGCGAGCATGACTATCAAATCGGTGGGTATACCCATAA	1	1.4_ORF3.E.15.H	0.493333333	FALSE	TRUE	Sat_mut_A	FALSE		FALSE		FALSE		FALSE	192	183	ACTTCCCCAATCAGCGAGCATGACTACCAAATCGGCGGGTATACCCATAAGTGGGAGAGCGGGGTTAAAGACTGT	FALSE		1.4_ORF3		H	ACTTCCCCAATCAGCGAGCATGACTATCAAATCGGTGGGTATACCCATAAGTGGGAGAGCGGGGTTAAAGACTGT	ACTTCCCCAATCAGCGAGCATGACTACCAAATCGGCGGGTATACCCATAAGTGGGAGAGCGGGGTTAAAGACTGT	ACTTCCCCAATCAGCGAGCATGACTATCAAATCGGTGGGTATACCCATAAGTGGGAGAGCGGGGTTAAAGACTGT	ACTTCCCCAATCAGCGAGCATGACTATCAAATCGGTGGGTATACCCATAAGTGGGAGAGCGGGGTTAAAGACTGT	GAATTCCGCTGCGTACTTCCCCAATCAGCGAGCATGACTATCAAATCGGTGGGTATACCCATAAGTGGGAGAGCGGGGTTAAAGACTGTCAGGGAAGAGCTCG	YQIGGYTEK	TSPISEHDYQIGGYTEKWESGVKDC	200	15	TSPISEHDYQIGGYTHKWESGVKDC	175	FALSE		E
293	ACAAGTCCTATTTCAGAACATGATTATCAGATCGGCGGTTACACCTGGAA	1	1.4_ORF3.E.15.W	0.466666667	FALSE	TRUE	Sat_mut_A	FALSE		FALSE		FALSE		FALSE	192	183	ACAAGTCCTATTTCAGAACATGATTATCAGATCGGCGGTTACACCTGGAAGTGGGAATCAGGGGTGAAGGATTGC	FALSE		1.4_ORF3		W	ACAAGTCCTATTTCAGAACATGATTATCAGATCGGCGGTTACACCTGGAAGTGGGAATCAGGGGTGAAGGATTGC	ACAAGTCCTATTTCAGAACATGATTATCAGATCGGCGGTTACACCTGGAAGTGGGAATCAGGGGTGAAGGATTGC	ACAAGTCCTATTTCAGAACATGATTATCAGATCGGCGGTTACACCTGGAAGTGGGAATCAGGGGTGAAGGATTGC	ACAAGTCCTATTTCAGAACATGATTATCAGATCGGCGGTTACACCTGGAAGTGGGAATCAGGGGTGAAGGATTGC	GAATTCCGCTGCGTACAAGTCCTATTTCAGAACATGATTATCAGATCGGCGGTTACACCTGGAAGTGGGAATCAGGGGTGAAGGATTGCCAGGGAAGAGCTCG	YQIGGYTEK	TSPISEHDYQIGGYTEKWESGVKDC	200	15	TSPISEHDYQIGGYTWKWESGVKDC	175	FALSE		E
294	ACATCCCCTATTTCCGAACACGATTACCAAATCGGTGGCTACACTCTTAA	1	1.4_ORF3.E.15.L	0.453333333	FALSE	TRUE	Sat_mut_A	FALSE		FALSE		FALSE		FALSE	192	183	ACATCCCCTATTTCCGAACACGATTACCAAATCGGTGGCTACACTCTTAAATGGGAATCCGGCGTTAAAGACTGT	FALSE		1.4_ORF3		L	ACATCCCCTATTTCCGAACACGATTACCAAATCGGTGGCTACACTCTTAAATGGGAATCCGGCGTTAAAGACTGT	ACATCCCCTATTTCCGAACACGATTACCAAATCGGTGGCTACACTCTTAAATGGGAATCCGGCGTTAAAGACTGT	ACATCCCCTATTTCCGAACACGATTACCAAATCGGTGGCTACACTCTTAAATGGGAATCCGGCGTTAAAGACTGT	ACATCCCCTATTTCCGAACACGATTACCAAATCGGTGGCTACACTCTTAAATGGGAATCCGGCGTTAAAGACTGT	GAATTCCGCTGCGTACATCCCCTATTTCCGAACACGATTACCAAATCGGTGGCTACACTCTTAAATGGGAATCCGGCGTTAAAGACTGTCAGGGAAGAGCTCG	YQIGGYTEK	TSPISEHDYQIGGYTEKWESGVKDC	200	15	TSPISEHDYQIGGYTLKWESGVKDC	175	FALSE		E
295	ACCAGCCCTATCTCTGAACATGATTACCAAATTGGTGGGTATACATATAA	1	1.4_ORF3.E.15.Y	0.413333333	FALSE	TRUE	Sat_mut_A	FALSE		FALSE		FALSE		FALSE	192	183	ACCAGCCCTATCTCTGAACATGATTACCAAATTGGTGGGTATACATATAAGTGGGAAAGCGGCGTTAAAGATTGT	FALSE		1.4_ORF3		Y	ACCAGCCCTATCTCTGAACATGATTACCAAATTGGTGGGTATACATATAAGTGGGAAAGCGGCGTTAAAGATTGT	ACCAGCCCTATCTCTGAACATGATTACCAAATTGGTGGGTATACATATAAGTGGGAAAGCGGCGTTAAAGATTGT	ACCAGCCCTATCTCTGAACATGATTACCAAATTGGTGGGTATACATATAAGTGGGAAAGCGGCGTTAAAGATTGT	ACCAGCCCTATCTCTGAACATGATTACCAAATTGGTGGGTATACATATAAGTGGGAAAGCGGCGTTAAAGATTGT	GAATTCCGCTGCGTACCAGCCCTATCTCTGAACATGATTACCAAATTGGTGGGTATACATATAAGTGGGAAAGCGGCGTTAAAGATTGTCAGGGAAGAGCTCG	YQIGGYTEK	TSPISEHDYQIGGYTEKWESGVKDC	200	15	TSPISEHDYQIGGYTYKWESGVKDC	175	FALSE		E
296	ACTAGCCCTATCAGTGAGCACGATTATCAGATCGGCGGCTACACCCCAAA	1	1.4_ORF3.E.15.P	0.493333333	FALSE	TRUE	Sat_mut_A	FALSE		FALSE		FALSE		FALSE	192	183	ACTAGCCCTATCAGTGAGCACGATTATCAGATCGGCGGCTACACCCCAAAATGGGAATCCGGTGTCAAAGATTGT	FALSE		1.4_ORF3		P	ACTAGCCCTATCAGTGAGCACGATTATCAGATCGGCGGCTACACCCCAAAATGGGAATCCGGTGTCAAAGATTGT	ACTAGCCCTATCAGTGAGCACGATTATCAGATCGGCGGCTACACCCCAAAATGGGAATCCGGTGTCAAAGATTGT	ACTAGCCCTATCAGTGAGCACGATTATCAGATCGGCGGCTACACCCCAAAATGGGAATCCGGTGTCAAAGATTGT	ACTAGCCCTATCAGTGAGCACGATTATCAGATCGGCGGCTACACCCCAAAATGGGAATCCGGTGTCAAAGATTGT	GAATTCCGCTGCGTACTAGCCCTATCAGTGAGCACGATTATCAGATCGGCGGCTACACCCCAAAATGGGAATCCGGTGTCAAAGATTGTCAGGGAAGAGCTCG	YQIGGYTEK	TSPISEHDYQIGGYTEKWESGVKDC	200	15	TSPISEHDYQIGGYTPKWESGVKDC	175	FALSE		E
297	ACCTCACCTATTAGTGAACATGATTACCAGATTGGTGGCTACACAAACAA	1	1.4_ORF3.E.15.N	0.413333333	FALSE	TRUE	Sat_mut_A	FALSE		FALSE		FALSE		FALSE	192	183	ACCTCACCTATTAGTGAACATGATTACCAGATTGGTGGCTACACAAACAAATGGGAGTCTGGGGTTAAAGATTGT	FALSE		1.4_ORF3		N	ACCTCACCTATTAGTGAACATGATTACCAGATTGGTGGCTACACAAACAAATGGGAGTCTGGGGTTAAAGATTGT	ACCTCACCTATTAGTGAACATGATTACCAGATTGGTGGCTACACAAACAAATGGGAGTCTGGGGTTAAAGATTGT	ACCTCACCTATTAGTGAACATGATTACCAGATTGGTGGCTACACAAACAAATGGGAGTCTGGGGTTAAAGATTGT	ACCTCACCTATTAGTGAACATGATTACCAGATTGGTGGCTACACAAACAAATGGGAGTCTGGGGTTAAAGATTGT	GAATTCCGCTGCGTACCTCACCTATTAGTGAACATGATTACCAGATTGGTGGCTACACAAACAAATGGGAGTCTGGGGTTAAAGATTGTCAGGGAAGAGCTCG	YQIGGYTEK	TSPISEHDYQIGGYTEKWESGVKDC	200	15	TSPISEHDYQIGGYTNKWESGVKDC	175	FALSE		E
298	ACCTCTCCAATCAGTGAGCATGACTACCAAATCGGGGGCTATACCTGTAA	1	1.4_ORF3.E.15.C	0.493333333	FALSE	TRUE	Sat_mut_A	FALSE		FALSE		FALSE		FALSE	192	183	ACCTCTCCAATCAGTGAGCATGACTACCAGATCGGGGGCTATACCTGTAAGTGGGAATCTGGCGTGAAAGATTGC	FALSE		1.4_ORF3		C	ACCTCTCCAATCAGTGAGCATGACTACCAAATCGGGGGCTATACCTGTAAGTGGGAATCTGGCGTGAAAGATTGC	ACCTCTCCAATCAGTGAGCATGACTACCAGATCGGGGGCTATACCTGTAAGTGGGAATCTGGCGTGAAAGATTGC	ACCTCTCCAATCAGTGAGCATGACTACCAAATCGGGGGCTATACCTGTAAGTGGGAATCTGGCGTGAAAGATTGC	ACCTCTCCAATCAGTGAGCATGACTACCAAATCGGGGGCTATACCTGTAAGTGGGAATCTGGCGTGAAAGATTGC	GAATTCCGCTGCGTACCTCTCCAATCAGTGAGCATGACTACCAAATCGGGGGCTATACCTGTAAGTGGGAATCTGGCGTGAAAGATTGCCAGGGAAGAGCTCG	YQIGGYTEK	TSPISEHDYQIGGYTEKWESGVKDC	200	15	TSPISEHDYQIGGYTCKWESGVKDC	175	FALSE		E
299	ACCTCTCCTATTTCCGAGCACGATTATCAGATTGGTGGTTATACCGCTAA	1	1.4_ORF3.E.15.A	0.44	FALSE	TRUE	Sat_mut_A	FALSE		FALSE		FALSE		FALSE	192	183	ACCTCTCCTATTTCCGAGCACGATTATCAGATTGGTGGTTATACCGCTAAATGGGAATCTGGTGTCAAAGATTGC	FALSE		1.4_ORF3		A	ACCTCTCCTATTTCCGAGCACGATTATCAGATTGGTGGTTATACCGCTAAATGGGAATCTGGTGTCAAAGATTGC	ACCTCTCCTATTTCCGAGCACGATTATCAGATTGGTGGTTATACCGCTAAATGGGAATCTGGTGTCAAAGATTGC	ACCTCTCCTATTTCCGAGCACGATTATCAGATTGGTGGTTATACCGCTAAATGGGAATCTGGTGTCAAAGATTGC	ACCTCTCCTATTTCCGAGCACGATTATCAGATTGGTGGTTATACCGCTAAATGGGAATCTGGTGTCAAAGATTGC	GAATTCCGCTGCGTACCTCTCCTATTTCCGAGCACGATTATCAGATTGGTGGTTATACCGCTAAATGGGAATCTGGTGTCAAAGATTGCCAGGGAAGAGCTCG	YQIGGYTEK	TSPISEHDYQIGGYTEKWESGVKDC	200	15	TSPISEHDYQIGGYTAKWESGVKDC	175	FALSE		E
300	ACAAGTCCAATTTCCGAGCACGATTATCAAATTGGCGGTTATACATCTAA	1	1.4_ORF3.E.15.S	0.426666667	FALSE	TRUE	Sat_mut_A	FALSE		FALSE		FALSE		FALSE	192	183	ACAAGTCCAATTTCCGAGCACGATTATCAAATTGGCGGTTATACATCTAAGTGGGAATCTGGGGTGAAAGACTGT	FALSE		1.4_ORF3		S	ACAAGTCCAATTTCCGAGCACGATTATCAAATTGGCGGTTATACATCTAAGTGGGAATCTGGGGTGAAAGACTGT	ACAAGTCCAATTTCCGAGCACGATTATCAAATTGGCGGTTATACATCTAAGTGGGAATCTGGGGTGAAAGACTGT	ACAAGTCCAATTTCCGAGCACGATTATCAAATTGGCGGTTATACATCTAAGTGGGAATCTGGGGTGAAAGACTGT	ACAAGTCCAATTTCCGAGCACGATTATCAAATTGGCGGTTATACATCTAAGTGGGAATCTGGGGTGAAAGACTGT	GAATTCCGCTGCGTACAAGTCCAATTTCCGAGCACGATTATCAAATTGGCGGTTATACATCTAAGTGGGAATCTGGGGTGAAAGACTGTCAGGGAAGAGCTCG	YQIGGYTEK	TSPISEHDYQIGGYTEKWESGVKDC	200	15	TSPISEHDYQIGGYTSKWESGVKDC	175	FALSE		E
301	ACTAGTCCAATCAGCGAACATGACTACCAGATCGGTGGTTATACCGATAA	1	1.4_ORF3.E.15.D	0.493333333	FALSE	TRUE	Sat_mut_A	FALSE		FALSE		FALSE		FALSE	192	183	ACTAGTCCAATCAGCGAACATGACTACCAGATCGGTGGTTATACCGATAAGTGGGAGTCTGGCGTCAAAGACTGC	FALSE		1.4_ORF3		D	ACTAGTCCAATCAGCGAACATGACTACCAGATCGGTGGTTATACCGATAAGTGGGAGTCTGGCGTCAAAGACTGC	ACTAGTCCAATCAGCGAACATGACTACCAGATCGGTGGTTATACCGATAAGTGGGAGTCTGGCGTCAAAGACTGC	ACTAGTCCAATCAGCGAACATGACTACCAGATCGGTGGTTATACCGATAAGTGGGAGTCTGGCGTCAAAGACTGC	ACTAGTCCAATCAGCGAACATGACTACCAGATCGGTGGTTATACCGATAAGTGGGAGTCTGGCGTCAAAGACTGC	GAATTCCGCTGCGTACTAGTCCAATCAGCGAACATGACTACCAGATCGGTGGTTATACCGATAAGTGGGAGTCTGGCGTCAAAGACTGCCAGGGAAGAGCTCG	YQIGGYTEK	TSPISEHDYQIGGYTEKWESGVKDC	200	15	TSPISEHDYQIGGYTDKWESGVKDC	175	FALSE		E
302	ACATCCCCTATCAGTGAACACGACTATCAAATCGGCGGCTACACCATTAA	1	1.4_ORF3.E.15.I	0.453333333	FALSE	TRUE	Sat_mut_A	FALSE		FALSE		FALSE		FALSE	192	183	ACATCCCCTATCAGTGAACACGACTATCAAATCGGCGGCTACACCATTAAATGGGAATCTGGTGTTAAGGACTGT	FALSE		1.4_ORF3		I	ACATCCCCTATCAGTGAACACGACTATCAAATCGGCGGCTACACCATTAAATGGGAATCTGGTGTTAAGGACTGT	ACATCCCCTATCAGTGAACACGACTATCAAATCGGCGGCTACACCATTAAATGGGAATCTGGTGTTAAGGACTGT	ACATCCCCTATCAGTGAACACGACTATCAAATCGGCGGCTACACCATTAAATGGGAATCTGGTGTTAAGGACTGT	ACATCCCCTATCAGTGAACACGACTATCAAATCGGCGGCTACACCATTAAATGGGAATCTGGTGTTAAGGACTGT	GAATTCCGCTGCGTACATCCCCTATCAGTGAACACGACTATCAAATCGGCGGCTACACCATTAAATGGGAATCTGGTGTTAAGGACTGTCAGGGAAGAGCTCG	YQIGGYTEK	TSPISEHDYQIGGYTEKWESGVKDC	200	15	TSPISEHDYQIGGYTIKWESGVKDC	175	FALSE		E
303	ACTTCACCAATTTCCGAGCATGACTACCAGATCGGGGGCTATACTGAAGG	1	1.4_ORF3.K.16.G	0.493333333	FALSE	TRUE	Sat_mut_A	FALSE		FALSE		FALSE		FALSE	192	183	ACTAGCCCAATCTCCGAGCACGACTACCAGATCGGGGGCTATACTGAAGGGTGGGAGAGTGGCGTTAAGGACTGT	FALSE		1.4_ORF3		G	ACTTCACCAATTTCCGAGCATGACTACCAGATCGGGGGCTATACTGAAGGGTGGGAGAGTGGTGTTAAAGACTGT	ACTAGCCCAATCTCCGAGCACGACTACCAGATCGGGGGCTATACTGAAGGGTGGGAGAGTGGCGTTAAGGACTGT	ACTTCACCAATTTCCGAGCATGACTACCAGATCGGGGGCTATACTGAAGGGTGGGAGAGTGGTGTTAAAGACTGT	ACTTCACCAATTTCCGAGCATGACTACCAGATCGGGGGCTATACTGAAGGGTGGGAGAGTGGTGTTAAAGACTGT	GAATTCCGCTGCGTACTTCACCAATTTCCGAGCATGACTACCAGATCGGGGGCTATACTGAAGGGTGGGAGAGTGGTGTTAAAGACTGTCAGGGAAGAGCTCG	YQIGGYTEK	TSPISEHDYQIGGYTEKWESGVKDC	200	16	TSPISEHDYQIGGYTEGWESGVKDC	175	FALSE		K
304	ACCTCCCCAATCTCCGAGCACGACTACCAGATTGGGGGTTATACTGAGAT	1	1.4_ORF3.K.16.M	0.493333333	FALSE	TRUE	Sat_mut_A	FALSE		FALSE		FALSE		FALSE	192	183	ACCTCCCCAATCTCCGAGCACGACTACCAGATTGGGGGCTATACCGAGATGTGGGAAAGTGGTGTCAAGGATTGC	FALSE		1.4_ORF3		M	ACCTCCCCAATCTCCGAGCACGACTACCAGATTGGGGGTTATACTGAGATGTGGGAAAGTGGTGTTAAGGATTGT	ACCTCCCCAATCTCCGAGCACGACTACCAGATTGGGGGCTATACCGAGATGTGGGAAAGTGGTGTCAAGGATTGC	ACCTCCCCAATCTCCGAGCACGACTACCAGATTGGGGGTTATACTGAGATGTGGGAAAGTGGTGTTAAGGATTGT	ACCTCCCCAATCTCCGAGCACGACTACCAGATTGGGGGTTATACTGAGATGTGGGAAAGTGGTGTTAAGGATTGT	GAATTCCGCTGCGTACCTCCCCAATCTCCGAGCACGACTACCAGATTGGGGGTTATACTGAGATGTGGGAAAGTGGTGTTAAGGATTGTCAGGGAAGAGCTCG	YQIGGYTEK	TSPISEHDYQIGGYTEKWESGVKDC	200	16	TSPISEHDYQIGGYTEMWESGVKDC	175	FALSE		K
305	ACCTCACCAATTTCAGAACACGATTACCAGATTGGGGGCTACACCGAATT	1	1.4_ORF3.K.16.F	0.493333333	FALSE	TRUE	Sat_mut_A	FALSE		FALSE		FALSE		FALSE	192	183	ACCTCACCAATTTCAGAACACGATTACCAGATTGGGGGCTACACCGAATTTTGGGAGAGCGGCGTCAAAGATTGC	FALSE		1.4_ORF3		F	ACCTCACCAATTTCAGAACACGATTACCAGATTGGGGGCTACACCGAATTTTGGGAGAGCGGCGTCAAAGATTGC	ACCTCACCAATTTCAGAACACGATTACCAGATTGGGGGCTACACCGAATTTTGGGAGAGCGGCGTCAAAGATTGC	ACCTCACCAATTTCAGAACACGATTACCAGATTGGGGGCTACACCGAATTTTGGGAGAGCGGCGTCAAAGATTGC	ACCTCACCAATTTCAGAACACGATTACCAGATTGGGGGCTACACCGAATTTTGGGAGAGCGGCGTCAAAGATTGC	GAATTCCGCTGCGTACCTCACCAATTTCAGAACACGATTACCAGATTGGGGGCTACACCGAATTTTGGGAGAGCGGCGTCAAAGATTGCCAGGGAAGAGCTCG	YQIGGYTEK	TSPISEHDYQIGGYTEKWESGVKDC	200	16	TSPISEHDYQIGGYTEFWESGVKDC	175	FALSE		K
306	ACTTCCCCTATTTCTGAGCATGACTATCAAATTGGTGGGTATACAGAAAC	1	1.4_ORF3.K.16.T	0.466666667	FALSE	TRUE	Sat_mut_A	FALSE		FALSE		FALSE		FALSE	192	183	ACTTCCCCTATTTCTGAGCATGACTATCAAATTGGTGGGTATACAGAAACTTGGGAGAGTGGCGTGAAGGACTGC	FALSE		1.4_ORF3		T	ACTTCCCCTATTTCTGAGCATGACTATCAAATTGGTGGGTATACAGAAACTTGGGAGAGTGGCGTGAAGGACTGC	ACTTCCCCTATTTCTGAGCATGACTATCAAATTGGTGGGTATACAGAAACTTGGGAGAGTGGCGTGAAGGACTGC	ACTTCCCCTATTTCTGAGCATGACTATCAAATTGGTGGGTATACAGAAACTTGGGAGAGTGGCGTGAAGGACTGC	ACTTCCCCTATTTCTGAGCATGACTATCAAATTGGTGGGTATACAGAAACTTGGGAGAGTGGCGTGAAGGACTGC	GAATTCCGCTGCGTACTTCCCCTATTTCTGAGCATGACTATCAAATTGGTGGGTATACAGAAACTTGGGAGAGTGGCGTGAAGGACTGCCAGGGAAGAGCTCG	YQIGGYTEK	TSPISEHDYQIGGYTEKWESGVKDC	200	16	TSPISEHDYQIGGYTETWESGVKDC	175	FALSE		K
307	ACTTCCCCAATTAGTGAGCACGACTACCAAATCGGTGGGTACACTGAACG	1	1.4_ORF3.K.16.R	0.493333333	FALSE	TRUE	Sat_mut_A	FALSE		FALSE		FALSE		FALSE	192	183	ACTTCCCCAATTAGTGAGCACGACTACCAAATCGGTGGGTACACTGAACGCTGGGAGAGTGGGGTTAAAGACTGC	FALSE		1.4_ORF3		R	ACTTCCCCAATTAGTGAGCACGACTACCAAATCGGTGGGTACACTGAACGCTGGGAAAGTGGGGTTAAAGATTGC	ACTTCCCCAATTAGTGAGCACGACTACCAAATCGGTGGGTACACTGAACGCTGGGAGAGTGGGGTTAAAGACTGC	ACTTCCCCAATTAGTGAGCACGACTACCAAATCGGTGGGTACACTGAACGCTGGGAAAGTGGGGTTAAAGATTGC	ACTTCCCCAATTAGTGAGCACGACTACCAAATCGGTGGGTACACTGAACGCTGGGAAAGTGGGGTTAAAGATTGC	GAATTCCGCTGCGTACTTCCCCAATTAGTGAGCACGACTACCAAATCGGTGGGTACACTGAACGCTGGGAAAGTGGGGTTAAAGATTGCCAGGGAAGAGCTCG	YQIGGYTEK	TSPISEHDYQIGGYTEKWESGVKDC	200	16	TSPISEHDYQIGGYTERWESGVKDC	175	FALSE		K
308	ACTAGCCCTATCTCCGAACATGACTACCAGATCGGCGGTTATACCGAACA	1	1.4_ORF3.K.16.Q	0.493333333	FALSE	TRUE	Sat_mut_A	FALSE		FALSE		FALSE		FALSE	192	183	ACTAGCCCTATCTCCGAGCATGACTACCAGATCGGCGGTTACACCGAGCAATGGGAGTCTGGCGTGAAAGACTGT	FALSE		1.4_ORF3		Q	ACTAGCCCTATCTCCGAACATGACTACCAGATCGGCGGTTATACCGAACAATGGGAGTCTGGCGTGAAAGATTGT	ACTAGCCCTATCTCCGAGCATGACTACCAGATCGGCGGTTACACCGAGCAATGGGAGTCTGGCGTGAAAGACTGT	ACTAGCCCTATCTCCGAACATGACTACCAGATCGGCGGTTATACCGAACAATGGGAGTCTGGCGTGAAAGATTGT	ACTAGCCCTATCTCCGAACATGACTACCAGATCGGCGGTTATACCGAACAATGGGAGTCTGGCGTGAAAGATTGT	GAATTCCGCTGCGTACTAGCCCTATCTCCGAACATGACTACCAGATCGGCGGTTATACCGAACAATGGGAGTCTGGCGTGAAAGATTGTCAGGGAAGAGCTCG	YQIGGYTEK	TSPISEHDYQIGGYTEKWESGVKDC	200	16	TSPISEHDYQIGGYTEQWESGVKDC	175	FALSE		K
309	ACCTCTCCTATCTCTGAGCATGATTATCAGATTGGGGGTTACACTGAAGT	1	1.4_ORF3.K.16.V	0.48	FALSE	TRUE	Sat_mut_A	FALSE		FALSE		FALSE		FALSE	192	183	ACCTCTCCTATCTCTGAGCATGATTATCAGATTGGGGGTTACACTGAAGTGTGGGAGAGCGGCGTTAAAGATTGC	FALSE		1.4_ORF3		V	ACCTCTCCTATCTCTGAGCATGATTATCAGATTGGGGGTTACACTGAAGTGTGGGAGAGCGGCGTTAAAGATTGC	ACCTCTCCTATCTCTGAGCATGATTATCAGATTGGGGGTTACACTGAAGTGTGGGAGAGCGGCGTTAAAGATTGC	ACCTCTCCTATCTCTGAGCATGATTATCAGATTGGGGGTTACACTGAAGTGTGGGAGAGCGGCGTTAAAGATTGC	ACCTCTCCTATCTCTGAGCATGATTATCAGATTGGGGGTTACACTGAAGTGTGGGAGAGCGGCGTTAAAGATTGC	GAATTCCGCTGCGTACCTCTCCTATCTCTGAGCATGATTATCAGATTGGGGGTTACACTGAAGTGTGGGAGAGCGGCGTTAAAGATTGCCAGGGAAGAGCTCG	YQIGGYTEK	TSPISEHDYQIGGYTEKWESGVKDC	200	16	TSPISEHDYQIGGYTEVWESGVKDC	175	FALSE		K
310	ACCAGCCCAATTTCAGAACACGATTATCAGATCGGTGGTTATACCGAGCA	1	1.4_ORF3.K.16.H	0.493333333	FALSE	TRUE	Sat_mut_A	FALSE		FALSE		FALSE		FALSE	192	183	ACCAGCCCAATTTCAGAGCACGATTATCAGATCGGGGGCTATACCGAGCACTGGGAAAGCGGGGTGAAAGACTGC	FALSE		1.4_ORF3		H	ACCAGCCCAATTTCAGAACACGATTATCAGATCGGTGGTTATACCGAGCATTGGGAAAGCGGGGTGAAAGACTGC	ACCAGCCCAATTTCAGAGCACGATTATCAGATCGGGGGCTATACCGAGCACTGGGAAAGCGGGGTGAAAGACTGC	ACCAGCCCAATTTCAGAACACGATTATCAGATCGGTGGTTATACCGAGCATTGGGAAAGCGGGGTGAAAGACTGC	ACCAGCCCAATTTCAGAACACGATTATCAGATCGGTGGTTATACCGAGCATTGGGAAAGCGGGGTGAAAGACTGC	GAATTCCGCTGCGTACCAGCCCAATTTCAGAACACGATTATCAGATCGGTGGTTATACCGAGCATTGGGAAAGCGGGGTGAAAGACTGCCAGGGAAGAGCTCG	YQIGGYTEK	TSPISEHDYQIGGYTEKWESGVKDC	200	16	TSPISEHDYQIGGYTEHWESGVKDC	175	FALSE		K
311	ACCTCCCCTATCAGCGAGCACGATTACCAAATCGGTGGTTATACAGAATG	1	1.4_ORF3.K.16.W	0.493333333	FALSE	TRUE	Sat_mut_A	FALSE		FALSE		FALSE		FALSE	192	183	ACCTCCCCTATCAGCGAGCACGATTACCAAATCGGTGGTTATACAGAATGGTGGGAGTCTGGCGTTAAAGATTGC	FALSE		1.4_ORF3		W	ACCTCCCCTATCAGCGAGCACGATTACCAAATCGGTGGTTATACAGAATGGTGGGAGTCTGGCGTTAAAGATTGC	ACCTCCCCTATCAGCGAGCACGATTACCAAATCGGTGGTTATACAGAATGGTGGGAGTCTGGCGTTAAAGATTGC	ACCTCCCCTATCAGCGAGCACGATTACCAAATCGGTGGTTATACAGAATGGTGGGAGTCTGGCGTTAAAGATTGC	ACCTCCCCTATCAGCGAGCACGATTACCAAATCGGTGGTTATACAGAATGGTGGGAGTCTGGCGTTAAAGATTGC	GAATTCCGCTGCGTACCTCCCCTATCAGCGAGCACGATTACCAAATCGGTGGTTATACAGAATGGTGGGAGTCTGGCGTTAAAGATTGCCAGGGAAGAGCTCG	YQIGGYTEK	TSPISEHDYQIGGYTEKWESGVKDC	200	16	TSPISEHDYQIGGYTEWWESGVKDC	175	FALSE		K
312	ACTAGTCCTATCTCTGAGCACGACTACCAGATTGGTGGCTATACTGAGTT	1	1.4_ORF3.K.16.L	0.493333333	FALSE	TRUE	Sat_mut_A	FALSE		FALSE		FALSE		FALSE	192	183	ACTAGTCCTATCTCTGAGCACGACTACCAGATTGGCGGCTATACTGAGTTGTGGGAATCCGGGGTCAAAGACTGC	FALSE		1.4_ORF3		L	ACTAGTCCTATCTCTGAGCACGACTACCAGATTGGTGGCTATACTGAGTTGTGGGAATCAGGGGTCAAAGACTGC	ACTAGTCCTATCTCTGAGCACGACTACCAGATTGGCGGCTATACTGAGTTGTGGGAATCCGGGGTCAAAGACTGC	ACTAGTCCTATCTCTGAGCACGACTACCAGATTGGTGGCTATACTGAGTTGTGGGAATCAGGGGTCAAAGACTGC	ACTAGTCCTATCTCTGAGCACGACTACCAGATTGGTGGCTATACTGAGTTGTGGGAATCAGGGGTCAAAGACTGC	GAATTCCGCTGCGTACTAGTCCTATCTCTGAGCACGACTACCAGATTGGTGGCTATACTGAGTTGTGGGAATCAGGGGTCAAAGACTGCCAGGGAAGAGCTCG	YQIGGYTEK	TSPISEHDYQIGGYTEKWESGVKDC	200	16	TSPISEHDYQIGGYTELWESGVKDC	175	FALSE		K
313	ACTTCTCCAATTAGCGAGCACGACTATCAAATTGGTGGTTACACCGAGTA	1	1.4_ORF3.K.16.Y	0.48	FALSE	TRUE	Sat_mut_A	FALSE		FALSE		FALSE		FALSE	192	183	ACTTCTCCAATTAGCGAGCACGACTATCAAATTGGTGGTTACACCGAGTATTGGGAGAGCGGCGTGAAAGACTGT	FALSE		1.4_ORF3		Y	ACTTCTCCAATTAGCGAGCACGACTATCAAATTGGTGGTTACACCGAGTATTGGGAGAGCGGCGTGAAAGACTGT	ACTTCTCCAATTAGCGAGCACGACTATCAAATTGGTGGTTACACCGAGTATTGGGAGAGCGGCGTGAAAGACTGT	ACTTCTCCAATTAGCGAGCACGACTATCAAATTGGTGGTTACACCGAGTATTGGGAGAGCGGCGTGAAAGACTGT	ACTTCTCCAATTAGCGAGCACGACTATCAAATTGGTGGTTACACCGAGTATTGGGAGAGCGGCGTGAAAGACTGT	GAATTCCGCTGCGTACTTCTCCAATTAGCGAGCACGACTATCAAATTGGTGGTTACACCGAGTATTGGGAGAGCGGCGTGAAAGACTGTCAGGGAAGAGCTCG	YQIGGYTEK	TSPISEHDYQIGGYTEKWESGVKDC	200	16	TSPISEHDYQIGGYTEYWESGVKDC	175	FALSE		K
314	ACTAGTCCTATTAGCGAACACGACTATCAAATTGGGGGTTACACAGAACC	1	1.4_ORF3.K.16.P	0.48	FALSE	TRUE	Sat_mut_A	FALSE		FALSE		FALSE		FALSE	192	183	ACTAGTCCTATTAGCGAACACGACTATCAAATTGGGGGTTACACAGAACCATGGGAGAGCGGGGTGAAAGACTGT	FALSE		1.4_ORF3		P	ACTAGTCCTATTAGCGAACACGACTATCAAATTGGGGGTTACACAGAACCATGGGAGAGCGGGGTGAAAGACTGT	ACTAGTCCTATTAGCGAACACGACTATCAAATTGGGGGTTACACAGAACCATGGGAGAGCGGGGTGAAAGACTGT	ACTAGTCCTATTAGCGAACACGACTATCAAATTGGGGGTTACACAGAACCATGGGAGAGCGGGGTGAAAGACTGT	ACTAGTCCTATTAGCGAACACGACTATCAAATTGGGGGTTACACAGAACCATGGGAGAGCGGGGTGAAAGACTGT	GAATTCCGCTGCGTACTAGTCCTATTAGCGAACACGACTATCAAATTGGGGGTTACACAGAACCATGGGAGAGCGGGGTGAAAGACTGTCAGGGAAGAGCTCG	YQIGGYTEK	TSPISEHDYQIGGYTEKWESGVKDC	200	16	TSPISEHDYQIGGYTEPWESGVKDC	175	FALSE		K
315	ACAAGCCCTATTTCCGAACACGATTATCAAATTGGCGGGTACACTGAAAA	1	1.4_ORF3.K.16.N	0.426666667	FALSE	TRUE	Sat_mut_A	FALSE		FALSE		FALSE		FALSE	192	183	ACAAGCCCTATTTCCGAACACGATTATCAAATTGGCGGGTACACTGAAAATTGGGAATCTGGTGTCAAGGATTGT	FALSE		1.4_ORF3		N	ACAAGCCCTATTTCCGAACACGATTATCAAATTGGCGGGTACACTGAAAATTGGGAATCTGGTGTCAAGGATTGT	ACAAGCCCTATTTCCGAACACGATTATCAAATTGGCGGGTACACTGAAAATTGGGAATCTGGTGTCAAGGATTGT	ACAAGCCCTATTTCCGAACACGATTATCAAATTGGCGGGTACACTGAAAATTGGGAATCTGGTGTCAAGGATTGT	ACAAGCCCTATTTCCGAACACGATTATCAAATTGGCGGGTACACTGAAAATTGGGAATCTGGTGTCAAGGATTGT	GAATTCCGCTGCGTACAAGCCCTATTTCCGAACACGATTATCAAATTGGCGGGTACACTGAAAATTGGGAATCTGGTGTCAAGGATTGTCAGGGAAGAGCTCG	YQIGGYTEK	TSPISEHDYQIGGYTEKWESGVKDC	200	16	TSPISEHDYQIGGYTENWESGVKDC	175	FALSE		K
316	ACATCTCCAATCAGTGAACACGATTATCAGATTGGTGGTTACACAGAGTG	1	1.4_ORF3.K.16.C	0.466666667	FALSE	TRUE	Sat_mut_A	FALSE		FALSE		FALSE		FALSE	192	183	ACATCTCCAATCAGTGAACACGATTATCAGATTGGTGGTTACACAGAGTGTTGGGAGTCCGGTGTGAAGGATTGC	FALSE		1.4_ORF3		C	ACATCTCCAATCAGTGAACACGATTATCAGATTGGTGGTTACACAGAGTGTTGGGAGTCCGGTGTGAAGGATTGC	ACATCTCCAATCAGTGAACACGATTATCAGATTGGTGGTTACACAGAGTGTTGGGAGTCCGGTGTGAAGGATTGC	ACATCTCCAATCAGTGAACACGATTATCAGATTGGTGGTTACACAGAGTGTTGGGAGTCCGGTGTGAAGGATTGC	ACATCTCCAATCAGTGAACACGATTATCAGATTGGTGGTTACACAGAGTGTTGGGAGTCCGGTGTGAAGGATTGC	GAATTCCGCTGCGTACATCTCCAATCAGTGAACACGATTATCAGATTGGTGGTTACACAGAGTGTTGGGAGTCCGGTGTGAAGGATTGCCAGGGAAGAGCTCG	YQIGGYTEK	TSPISEHDYQIGGYTEKWESGVKDC	200	16	TSPISEHDYQIGGYTECWESGVKDC	175	FALSE		K
317	ACCTCTCCTATTAGTGAGCATGATTACCAAATTGGCGGTTACACAGAGGA	1	1.4_ORF3.K.16.E	0.453333333	FALSE	TRUE	Sat_mut_A	FALSE		FALSE		FALSE		FALSE	192	183	ACCTCTCCTATTAGTGAGCATGATTACCAAATTGGCGGTTACACAGAGGAGTGGGAATCTGGGGTCAAAGATTGT	FALSE		1.4_ORF3		E	ACCTCTCCTATTAGTGAGCATGATTACCAAATTGGCGGTTACACAGAGGAGTGGGAATCTGGGGTCAAAGATTGT	ACCTCTCCTATTAGTGAGCATGATTACCAAATTGGCGGTTACACAGAGGAGTGGGAATCTGGGGTCAAAGATTGT	ACCTCTCCTATTAGTGAGCATGATTACCAAATTGGCGGTTACACAGAGGAGTGGGAATCTGGGGTCAAAGATTGT	ACCTCTCCTATTAGTGAGCATGATTACCAAATTGGCGGTTACACAGAGGAGTGGGAATCTGGGGTCAAAGATTGT	GAATTCCGCTGCGTACCTCTCCTATTAGTGAGCATGATTACCAAATTGGCGGTTACACAGAGGAGTGGGAATCTGGGGTCAAAGATTGTCAGGGAAGAGCTCG	YQIGGYTEK	TSPISEHDYQIGGYTEKWESGVKDC	200	16	TSPISEHDYQIGGYTEEWESGVKDC	175	FALSE		K
318	ACAAGCCCAATTTCTGAGCATGATTATCAGATTGGTGGGTATACTGAGGC	1	1.4_ORF3.K.16.A	0.48	FALSE	TRUE	Sat_mut_A	FALSE		FALSE		FALSE		FALSE	192	183	ACAAGCCCAATTTCTGAGCATGATTATCAGATTGGGGGGTATACTGAGGCATGGGAATCTGGCGTGAAGGACTGC	FALSE		1.4_ORF3		A	ACAAGCCCAATTTCTGAGCATGATTATCAGATTGGGGGGTATACTGAGGCATGGGAATCTGGCGTGAAGGACTGC	ACAAGCCCAATTTCTGAGCATGATTATCAGATTGGGGGGTATACTGAGGCATGGGAATCTGGCGTGAAGGACTGC	ACAAGCCCAATTTCTGAGCATGATTATCAGATTGGTGGGTATACTGAGGCATGGGAATCTGGCGTGAAGGACTGC	ACAAGCCCAATTTCTGAGCATGATTATCAGATTGGTGGGTATACTGAGGCATGGGAATCTGGCGTGAAGGACTGC	GAATTCCGCTGCGTACAAGCCCAATTTCTGAGCATGATTATCAGATTGGTGGGTATACTGAGGCATGGGAATCTGGCGTGAAGGACTGCCAGGGAAGAGCTCG	YQIGGYTEK	TSPISEHDYQIGGYTEKWESGVKDC	200	16	TSPISEHDYQIGGYTEAWESGVKDC	175	FALSE		K
319	ACCTCTCCAATTTCCGAGCATGATTACCAGATCGGTGGCTACACTGAGTC	1	1.4_ORF3.K.16.S	0.493333333	FALSE	TRUE	Sat_mut_A	FALSE		FALSE		FALSE		FALSE	192	183	ACCAGCCCAATTTCCGAGCATGATTACCAGATCGGTGGCTACACTGAGTCTTGGGAGTCTGGTGTCAAAGATTGC	FALSE		1.4_ORF3		S	ACCTCTCCAATTTCCGAGCATGATTACCAGATCGGTGGCTACACTGAGTCTTGGGAGTCTGGTGTCAAAGATTGC	ACCAGCCCAATTTCCGAGCATGATTACCAGATCGGTGGCTACACTGAGTCTTGGGAGTCTGGTGTCAAAGATTGC	ACCTCTCCAATTTCCGAGCATGATTACCAGATCGGTGGCTACACTGAGTCTTGGGAGTCTGGTGTCAAAGATTGC	ACCTCTCCAATTTCCGAGCATGATTACCAGATCGGTGGCTACACTGAGTCTTGGGAGTCTGGTGTCAAAGATTGC	GAATTCCGCTGCGTACCTCTCCAATTTCCGAGCATGATTACCAGATCGGTGGCTACACTGAGTCTTGGGAGTCTGGTGTCAAAGATTGCCAGGGAAGAGCTCG	YQIGGYTEK	TSPISEHDYQIGGYTEKWESGVKDC	200	16	TSPISEHDYQIGGYTESWESGVKDC	175	FALSE		K
320	ACCAGTCCTATCAGTGAGCACGATTACCAGATCGGCGGGTATACAGAAGA	1	1.4_ORF3.K.16.D	0.493333333	FALSE	TRUE	Sat_mut_A	FALSE		FALSE		FALSE		FALSE	192	183	ACCAGCCCTATCAGTGAGCACGATTACCAGATCGGCGGGTATACAGAAGACTGGGAATCAGGCGTCAAGGATTGC	FALSE		1.4_ORF3		D	ACCAGTCCTATCAGTGAGCACGATTACCAGATCGGCGGGTATACAGAAGACTGGGAATCAGGCGTTAAAGATTGC	ACCAGCCCTATCAGTGAGCACGATTACCAGATCGGCGGGTATACAGAAGACTGGGAATCAGGCGTCAAGGATTGC	ACCAGTCCTATCAGTGAGCACGATTACCAGATCGGCGGGTATACAGAAGACTGGGAATCAGGCGTTAAAGATTGC	ACCAGTCCTATCAGTGAGCACGATTACCAGATCGGCGGGTATACAGAAGACTGGGAATCAGGCGTTAAAGATTGC	GAATTCCGCTGCGTACCAGTCCTATCAGTGAGCACGATTACCAGATCGGCGGGTATACAGAAGACTGGGAATCAGGCGTTAAAGATTGCCAGGGAAGAGCTCG	YQIGGYTEK	TSPISEHDYQIGGYTEKWESGVKDC	200	16	TSPISEHDYQIGGYTEDWESGVKDC	175	FALSE		K
321	ACCTCTCCAATCTCTGAACACGATTACCAAATTGGTGGGTACACAGAAAT	1	1.4_ORF3.K.16.I	0.48	FALSE	TRUE	Sat_mut_A	FALSE		FALSE		FALSE		FALSE	192	183	ACCTCTCCAATCTCTGAACACGATTACCAGATTGGGGGGTACACAGAAATCTGGGAGAGCGGTGTCAAGGACTGC	FALSE		1.4_ORF3		I	ACCTCTCCAATCTCTGAACACGATTACCAAATTGGGGGGTACACAGAAATCTGGGAAAGCGGTGTCAAGGACTGC	ACCTCTCCAATCTCTGAACACGATTACCAGATTGGGGGGTACACAGAAATCTGGGAGAGCGGTGTCAAGGACTGC	ACCTCTCCAATCTCTGAACACGATTACCAAATTGGTGGGTACACAGAAATCTGGGAAAGCGGTGTCAAGGACTGC	ACCTCTCCAATCTCTGAACACGATTACCAAATTGGTGGGTACACAGAAATCTGGGAAAGCGGTGTCAAGGACTGC	GAATTCCGCTGCGTACCTCTCCAATCTCTGAACACGATTACCAAATTGGTGGGTACACAGAAATCTGGGAAAGCGGTGTCAAGGACTGCCAGGGAAGAGCTCG	YQIGGYTEK	TSPISEHDYQIGGYTEKWESGVKDC	200	16	TSPISEHDYQIGGYTEIWESGVKDC	175	FALSE		K
322	ACCTCTCCAATTTCCGAGCACGATTATCAAATTGGTGGGTACACAGAAAA	1	1.4_ORF3.W.17.G	0.453333333	FALSE	TRUE	Sat_mut_A	FALSE		FALSE		FALSE		FALSE	192	183	ACCTCTCCAATTTCCGAGCACGATTATCAAATTGGTGGGTACACAGAAAAAGGGGAATCAGGTGTCAAGGATTGC	FALSE		1.4_ORF3		G	ACCTCTCCAATTTCCGAGCACGATTATCAAATTGGTGGGTACACAGAAAAAGGGGAATCAGGTGTCAAGGATTGC	ACCTCTCCAATTTCCGAGCACGATTATCAAATTGGTGGGTACACAGAAAAAGGGGAATCAGGTGTCAAGGATTGC	ACCTCTCCAATTTCCGAGCACGATTATCAAATTGGTGGGTACACAGAAAAAGGGGAATCAGGTGTCAAGGATTGC	ACCTCTCCAATTTCCGAGCACGATTATCAAATTGGTGGGTACACAGAAAAAGGGGAATCAGGTGTCAAGGATTGC	GAATTCCGCTGCGTACCTCTCCAATTTCCGAGCACGATTATCAAATTGGTGGGTACACAGAAAAAGGGGAATCAGGTGTCAAGGATTGCCAGGGAAGAGCTCG	YQIGGYTEK	TSPISEHDYQIGGYTEKWESGVKDC	200	17	TSPISEHDYQIGGYTEKGESGVKDC	175	FALSE		W
323	ACCTCTCCAATTTCAGAACATGACTACCAGATCGGGGGCTACACCGAGAA	1	1.4_ORF3.W.17.M	0.493333333	FALSE	TRUE	Sat_mut_A	FALSE		FALSE		FALSE		FALSE	192	183	ACCTCTCCAATTTCAGAGCATGACTACCAGATCGGGGGCTACACCGAGAAAATGGAATCCGGTGTGAAGGATTGC	FALSE		1.4_ORF3		M	ACCTCTCCAATTTCAGAACATGACTACCAGATCGGGGGCTACACCGAGAAAATGGAATCCGGTGTGAAGGATTGC	ACCTCTCCAATTTCAGAGCATGACTACCAGATCGGGGGCTACACCGAGAAAATGGAATCCGGTGTGAAGGATTGC	ACCTCTCCAATTTCAGAACATGACTACCAGATCGGGGGCTACACCGAGAAAATGGAATCCGGTGTGAAGGATTGC	ACCTCTCCAATTTCAGAACATGACTACCAGATCGGGGGCTACACCGAGAAAATGGAATCCGGTGTGAAGGATTGC	GAATTCCGCTGCGTACCTCTCCAATTTCAGAACATGACTACCAGATCGGGGGCTACACCGAGAAAATGGAATCCGGTGTGAAGGATTGCCAGGGAAGAGCTCG	YQIGGYTEK	TSPISEHDYQIGGYTEKWESGVKDC	200	17	TSPISEHDYQIGGYTEKMESGVKDC	175	FALSE		W
324	ACTAGCCCAATCAGCGAGCACGACTACCAGATCGGTGGTTATACAGAGAA	1	1.4_ORF3.W.17.F	0.493333333	FALSE	TRUE	Sat_mut_A	FALSE		FALSE		FALSE		FALSE	192	183	ACTAGCCCAATCAGCGAGCACGACTACCAGATCGGTGGCTATACAGAGAAATTCGAGTCAGGGGTGAAAGACTGT	FALSE		1.4_ORF3		F	ACTAGCCCAATCAGCGAGCACGACTACCAGATCGGTGGTTATACAGAGAAATTCGAGTCAGGGGTGAAAGACTGT	ACTAGCCCAATCAGCGAGCACGACTACCAGATCGGTGGCTATACAGAGAAATTCGAGTCAGGGGTGAAAGACTGT	ACTAGCCCAATCAGCGAGCACGACTACCAGATCGGTGGTTATACAGAGAAATTCGAGTCAGGGGTGAAAGACTGT	ACTAGCCCAATCAGCGAGCACGACTACCAGATCGGTGGTTATACAGAGAAATTCGAGTCAGGGGTGAAAGACTGT	GAATTCCGCTGCGTACTAGCCCAATCAGCGAGCACGACTACCAGATCGGTGGTTATACAGAGAAATTCGAGTCAGGGGTGAAAGACTGTCAGGGAAGAGCTCG	YQIGGYTEK	TSPISEHDYQIGGYTEKWESGVKDC	200	17	TSPISEHDYQIGGYTEKFESGVKDC	175	FALSE		W
325	ACCTCACCTATCAGTGAACATGATTATCAGATCGGCGGGTATACCGAGAA	1	1.4_ORF3.W.17.K	0.453333333	FALSE	TRUE	Sat_mut_A	FALSE		FALSE		FALSE		FALSE	192	183	ACCTCACCTATCAGTGAACATGATTATCAGATCGGGGGGTATACCGAAAAAAAGGAGTCTGGTGTCAAAGACTGT	FALSE		1.4_ORF3		K	ACCTCACCTATCAGTGAACATGATTATCAGATCGGGGGGTATACCGAAAAAAAGGAGTCTGGTGTCAAAGACTGT	ACCTCACCTATCAGTGAACATGATTATCAGATCGGGGGGTATACCGAAAAAAAGGAGTCTGGTGTCAAAGACTGT	ACCTCACCTATCAGTGAACATGATTATCAGATCGGCGGGTATACCGAGAAAAAGGAGTCTGGTGTCAAAGACTGT	ACCTCACCTATCAGTGAACATGATTATCAGATCGGCGGGTATACCGAGAAAAAGGAGTCTGGTGTCAAAGACTGT	GAATTCCGCTGCGTACCTCACCTATCAGTGAACATGATTATCAGATCGGCGGGTATACCGAGAAAAAGGAGTCTGGTGTCAAAGACTGTCAGGGAAGAGCTCG	YQIGGYTEK	TSPISEHDYQIGGYTEKWESGVKDC	200	17	TSPISEHDYQIGGYTEKKESGVKDC	175	FALSE		W
326	ACTTCACCAATCAGTGAACATGACTACCAGATTGGCGGGTATACCGAGAA	1	1.4_ORF3.W.17.T	0.453333333	FALSE	TRUE	Sat_mut_A	FALSE		FALSE		FALSE		FALSE	192	183	ACTTCACCAATCAGTGAACATGACTACCAGATTGGCGGGTATACCGAGAAAACAGAAAGCGGTGTCAAAGACTGT	FALSE		1.4_ORF3		T	ACTTCACCAATCAGTGAACATGACTACCAGATTGGCGGGTATACCGAGAAAACAGAAAGCGGTGTCAAAGACTGT	ACTTCACCAATCAGTGAACATGACTACCAGATTGGCGGGTATACCGAGAAAACAGAAAGCGGTGTCAAAGACTGT	ACTTCACCAATCAGTGAACATGACTACCAGATTGGCGGGTATACCGAGAAAACAGAAAGCGGTGTCAAAGACTGT	ACTTCACCAATCAGTGAACATGACTACCAGATTGGCGGGTATACCGAGAAAACAGAAAGCGGTGTCAAAGACTGT	GAATTCCGCTGCGTACTTCACCAATCAGTGAACATGACTACCAGATTGGCGGGTATACCGAGAAAACAGAAAGCGGTGTCAAAGACTGTCAGGGAAGAGCTCG	YQIGGYTEK	TSPISEHDYQIGGYTEKWESGVKDC	200	17	TSPISEHDYQIGGYTEKTESGVKDC	175	FALSE		W
327	ACCTCTCCTATTAGCGAACATGACTATCAGATCGGCGGGTATACCGAAAA	1	1.4_ORF3.W.17.R	0.493333333	FALSE	TRUE	Sat_mut_A	FALSE		FALSE		FALSE		FALSE	192	183	ACCTCTCCTATTAGCGAACATGACTATCAGATCGGCGGGTATACCGAAAAGCGCGAAAGTGGCGTGAAAGATTGC	FALSE		1.4_ORF3		R	ACCTCTCCTATTAGCGAACATGACTATCAGATCGGCGGGTATACCGAAAAGCGCGAAAGTGGCGTGAAAGATTGC	ACCTCTCCTATTAGCGAACATGACTATCAGATCGGCGGGTATACCGAAAAGCGCGAAAGTGGCGTGAAAGATTGC	ACCTCTCCTATTAGCGAACATGACTATCAGATCGGCGGGTATACCGAAAAGCGCGAAAGTGGCGTGAAAGATTGC	ACCTCTCCTATTAGCGAACATGACTATCAGATCGGCGGGTATACCGAAAAGCGCGAAAGTGGCGTGAAAGATTGC	GAATTCCGCTGCGTACCTCTCCTATTAGCGAACATGACTATCAGATCGGCGGGTATACCGAAAAGCGCGAAAGTGGCGTGAAAGATTGCCAGGGAAGAGCTCG	YQIGGYTEK	TSPISEHDYQIGGYTEKWESGVKDC	200	17	TSPISEHDYQIGGYTEKRESGVKDC	175	FALSE		W
328	ACCTCCCCAATCTCAGAACACGATTACCAGATTGGTGGGTATACAGAGAA	1	1.4_ORF3.W.17.Q	0.466666667	FALSE	TRUE	Sat_mut_A	FALSE		FALSE		FALSE		FALSE	192	183	ACCTCCCCAATCTCAGAACACGATTACCAGATTGGGGGGTATACAGAGAAACAGGAGTCTGGGGTGAAAGATTGT	FALSE		1.4_ORF3		Q	ACCTCCCCAATCTCAGAACACGATTACCAGATTGGGGGGTATACAGAGAAACAGGAGTCTGGGGTGAAAGATTGT	ACCTCCCCAATCTCAGAACACGATTACCAGATTGGGGGGTATACAGAGAAACAGGAGTCTGGGGTGAAAGATTGT	ACCTCCCCAATCTCAGAACACGATTACCAGATTGGTGGGTATACAGAGAAACAGGAGTCTGGGGTGAAAGATTGT	ACCTCCCCAATCTCAGAACACGATTACCAGATTGGTGGGTATACAGAGAAACAGGAGTCTGGGGTGAAAGATTGT	GAATTCCGCTGCGTACCTCCCCAATCTCAGAACACGATTACCAGATTGGTGGGTATACAGAGAAACAGGAGTCTGGGGTGAAAGATTGTCAGGGAAGAGCTCG	YQIGGYTEK	TSPISEHDYQIGGYTEKWESGVKDC	200	17	TSPISEHDYQIGGYTEKQESGVKDC	175	FALSE		W
329	ACATCCCCAATCTCTGAGCATGATTACCAAATCGGTGGCTATACAGAAAA	1	1.4_ORF3.W.17.V	0.426666667	FALSE	TRUE	Sat_mut_A	FALSE		FALSE		FALSE		FALSE	192	183	ACATCCCCAATCTCTGAGCATGATTACCAAATCGGTGGCTATACAGAAAAGGTTGAGTCAGGTGTTAAAGATTGC	FALSE		1.4_ORF3		V	ACATCCCCAATCTCTGAGCATGATTACCAAATCGGTGGCTATACAGAAAAGGTTGAGTCAGGTGTTAAAGATTGC	ACATCCCCAATCTCTGAGCATGATTACCAAATCGGTGGCTATACAGAAAAGGTTGAGTCAGGTGTTAAAGATTGC	ACATCCCCAATCTCTGAGCATGATTACCAAATCGGTGGCTATACAGAAAAGGTTGAGTCAGGTGTTAAAGATTGC	ACATCCCCAATCTCTGAGCATGATTACCAAATCGGTGGCTATACAGAAAAGGTTGAGTCAGGTGTTAAAGATTGC	GAATTCCGCTGCGTACATCCCCAATCTCTGAGCATGATTACCAAATCGGTGGCTATACAGAAAAGGTTGAGTCAGGTGTTAAAGATTGCCAGGGAAGAGCTCG	YQIGGYTEK	TSPISEHDYQIGGYTEKWESGVKDC	200	17	TSPISEHDYQIGGYTEKVESGVKDC	175	FALSE		W
330	ACTTCCCCAATCTCTGAGCACGACTACCAAATCGGCGGCTATACCGAAAA	1	1.4_ORF3.W.17.H	0.493333333	FALSE	TRUE	Sat_mut_A	FALSE		FALSE		FALSE		FALSE	192	183	ACTTCCCCAATCTCTGAGCACGACTACCAAATCGGCGGCTATACCGAAAAACATGAGTCAGGCGTTAAAGACTGC	FALSE		1.4_ORF3		H	ACTTCCCCAATCTCTGAGCACGACTACCAAATCGGCGGCTATACCGAAAAACATGAGTCAGGCGTTAAAGACTGC	ACTTCCCCAATCTCTGAGCACGACTACCAAATCGGCGGCTATACCGAAAAACATGAGTCAGGCGTTAAAGACTGC	ACTTCCCCAATCTCTGAGCACGACTACCAAATCGGCGGCTATACCGAAAAACATGAGTCAGGCGTTAAAGACTGC	ACTTCCCCAATCTCTGAGCACGACTACCAAATCGGCGGCTATACCGAAAAACATGAGTCAGGCGTTAAAGACTGC	GAATTCCGCTGCGTACTTCCCCAATCTCTGAGCACGACTACCAAATCGGCGGCTATACCGAAAAACATGAGTCAGGCGTTAAAGACTGCCAGGGAAGAGCTCG	YQIGGYTEK	TSPISEHDYQIGGYTEKWESGVKDC	200	17	TSPISEHDYQIGGYTEKHESGVKDC	175	FALSE		W
331	ACTAGCCCAATTAGCGAACATGATTACCAAATTGGGGGTTATACCGAAAA	1	1.4_ORF3.W.17.L	0.44	FALSE	TRUE	Sat_mut_A	FALSE		FALSE		FALSE		FALSE	192	183	ACTAGCCCAATTAGCGAACATGATTACCAAATTGGGGGTTATACCGAAAAACTCGAGTCAGGTGTGAAGGACTGT	FALSE		1.4_ORF3		L	ACTAGCCCAATTAGCGAACATGATTACCAAATTGGGGGTTATACCGAAAAACTCGAGTCAGGTGTGAAGGACTGT	ACTAGCCCAATTAGCGAACATGATTACCAAATTGGGGGTTATACCGAAAAACTCGAGTCAGGTGTGAAGGACTGT	ACTAGCCCAATTAGCGAACATGATTACCAAATTGGGGGTTATACCGAAAAACTGGAGTCAGGTGTGAAGGACTGT	ACTAGCCCAATTAGCGAACATGATTACCAAATTGGGGGTTATACCGAAAAACTGGAGTCAGGTGTGAAGGACTGT	GAATTCCGCTGCGTACTAGCCCAATTAGCGAACATGATTACCAAATTGGGGGTTATACCGAAAAACTGGAGTCAGGTGTGAAGGACTGTCAGGGAAGAGCTCG	YQIGGYTEK	TSPISEHDYQIGGYTEKWESGVKDC	200	17	TSPISEHDYQIGGYTEKLESGVKDC	175	FALSE		W
332	ACATCTCCAATTTCTGAGCACGACTACCAAATCGGGGGCTATACAGAAAA	1	1.4_ORF3.W.17.Y	0.453333333	FALSE	TRUE	Sat_mut_A	FALSE		FALSE		FALSE		FALSE	192	183	ACATCTCCAATTTCTGAGCACGACTACCAAATCGGGGGCTATACAGAAAAATACGAATCAGGCGTTAAGGACTGC	FALSE		1.4_ORF3		Y	ACATCTCCAATTTCTGAGCACGACTACCAAATCGGGGGCTATACAGAAAAATACGAATCAGGCGTTAAGGACTGC	ACATCTCCAATTTCTGAGCACGACTACCAAATCGGGGGCTATACAGAAAAATACGAATCAGGCGTTAAGGACTGC	ACATCTCCAATTTCTGAGCACGACTACCAAATCGGGGGCTATACAGAAAAATACGAATCAGGCGTTAAGGACTGC	ACATCTCCAATTTCTGAGCACGACTACCAAATCGGGGGCTATACAGAAAAATACGAATCAGGCGTTAAGGACTGC	GAATTCCGCTGCGTACATCTCCAATTTCTGAGCACGACTACCAAATCGGGGGCTATACAGAAAAATACGAATCAGGCGTTAAGGACTGCCAGGGAAGAGCTCG	YQIGGYTEK	TSPISEHDYQIGGYTEKWESGVKDC	200	17	TSPISEHDYQIGGYTEKYESGVKDC	175	FALSE		W
333	ACCAGCCCAATCAGTGAGCATGATTATCAGATTGGCGGTTACACTGAAAA	1	1.4_ORF3.W.17.P	0.426666667	FALSE	TRUE	Sat_mut_A	FALSE		FALSE		FALSE		FALSE	192	183	ACCAGCCCAATCAGTGAGCATGATTATCAGATTGGCGGTTACACTGAAAAACCAGAATCTGGCGTTAAAGATTGT	FALSE		1.4_ORF3		P	ACCAGCCCAATCAGTGAGCATGATTATCAGATTGGCGGTTACACTGAAAAACCAGAATCTGGCGTTAAAGATTGT	ACCAGCCCAATCAGTGAGCATGATTATCAGATTGGCGGTTACACTGAAAAACCAGAATCTGGCGTTAAAGATTGT	ACCAGCCCAATCAGTGAGCATGATTATCAGATTGGCGGTTACACTGAAAAACCAGAATCTGGCGTTAAAGATTGT	ACCAGCCCAATCAGTGAGCATGATTATCAGATTGGCGGTTACACTGAAAAACCAGAATCTGGCGTTAAAGATTGT	GAATTCCGCTGCGTACCAGCCCAATCAGTGAGCATGATTATCAGATTGGCGGTTACACTGAAAAACCAGAATCTGGCGTTAAAGATTGTCAGGGAAGAGCTCG	YQIGGYTEK	TSPISEHDYQIGGYTEKWESGVKDC	200	17	TSPISEHDYQIGGYTEKPESGVKDC	175	FALSE		W
334	ACCTCCCCAATCTCTGAGCATGATTATCAGATTGGTGGGTATACTGAGAA	1	1.4_ORF3.W.17.N	0.466666667	FALSE	TRUE	Sat_mut_A	FALSE		FALSE		FALSE		FALSE	192	183	ACCTCCCCAATCTCTGAGCATGATTATCAGATTGGTGGGTATACTGAGAAAAACGAGTCCGGGGTTAAGGACTGT	FALSE		1.4_ORF3		N	ACCTCCCCAATCTCTGAGCATGATTATCAGATTGGTGGGTATACTGAGAAAAACGAGTCCGGGGTTAAGGACTGT	ACCTCCCCAATCTCTGAGCATGATTATCAGATTGGTGGGTATACTGAGAAAAACGAGTCCGGGGTTAAGGACTGT	ACCTCCCCAATCTCTGAGCATGATTATCAGATTGGTGGGTATACTGAGAAAAACGAGTCCGGGGTTAAGGACTGT	ACCTCCCCAATCTCTGAGCATGATTATCAGATTGGTGGGTATACTGAGAAAAACGAGTCCGGGGTTAAGGACTGT	GAATTCCGCTGCGTACCTCCCCAATCTCTGAGCATGATTATCAGATTGGTGGGTATACTGAGAAAAACGAGTCCGGGGTTAAGGACTGTCAGGGAAGAGCTCG	YQIGGYTEK	TSPISEHDYQIGGYTEKWESGVKDC	200	17	TSPISEHDYQIGGYTEKNESGVKDC	175	FALSE		W
335	ACATCCCCTATCTCAGAACATGACTACCAGATCGGCGGCTACACTGAGAA	1	1.4_ORF3.W.17.C	0.493333333	FALSE	TRUE	Sat_mut_A	FALSE		FALSE		FALSE		FALSE	192	183	ACATCCCCTATCTCAGAGCACGACTACCAGATCGGCGGCTACACCGAGAAATGCGAGTCCGGGGTGAAAGACTGC	FALSE		1.4_ORF3		C	ACATCCCCTATCTCAGAACATGACTACCAGATCGGCGGCTACACTGAGAAATGCGAAAGTGGGGTTAAAGACTGC	ACATCCCCTATCTCAGAGCACGACTACCAGATCGGCGGCTACACCGAGAAATGCGAGTCCGGGGTGAAAGACTGC	ACATCCCCTATCTCAGAACATGACTACCAGATCGGCGGCTACACTGAGAAATGCGAAAGTGGGGTTAAAGACTGC	ACATCCCCTATCTCAGAACATGACTACCAGATCGGCGGCTACACTGAGAAATGCGAAAGTGGGGTTAAAGACTGC	GAATTCCGCTGCGTACATCCCCTATCTCAGAACATGACTACCAGATCGGCGGCTACACTGAGAAATGCGAAAGTGGGGTTAAAGACTGCCAGGGAAGAGCTCG	YQIGGYTEK	TSPISEHDYQIGGYTEKWESGVKDC	200	17	TSPISEHDYQIGGYTEKCESGVKDC	175	FALSE		W
336	ACCTCACCTATCAGCGAGCATGACTATCAAATCGGTGGCTATACTGAAAA	1	1.4_ORF3.W.17.E	0.466666667	FALSE	TRUE	Sat_mut_A	FALSE		FALSE		FALSE		FALSE	192	183	ACCTCACCTATCAGCGAGCATGACTATCAAATCGGTGGCTATACTGAAAAGGAGGAATCAGGTGTGAAAGACTGC	FALSE		1.4_ORF3		E	ACCTCACCTATCAGCGAGCATGACTATCAAATCGGTGGCTATACTGAAAAGGAGGAATCAGGTGTGAAAGACTGC	ACCTCACCTATCAGCGAGCATGACTATCAAATCGGTGGCTATACTGAAAAGGAGGAATCAGGTGTGAAAGACTGC	ACCTCACCTATCAGCGAGCATGACTATCAAATCGGTGGCTATACTGAAAAGGAGGAATCAGGTGTGAAAGACTGC	ACCTCACCTATCAGCGAGCATGACTATCAAATCGGTGGCTATACTGAAAAGGAGGAATCAGGTGTGAAAGACTGC	GAATTCCGCTGCGTACCTCACCTATCAGCGAGCATGACTATCAAATCGGTGGCTATACTGAAAAGGAGGAATCAGGTGTGAAAGACTGCCAGGGAAGAGCTCG	YQIGGYTEK	TSPISEHDYQIGGYTEKWESGVKDC	200	17	TSPISEHDYQIGGYTEKEESGVKDC	175	FALSE		W
337	ACCTCTCCAATTTCCGAACATGACTACCAAATCGGCGGGTACACTGAGAA	1	1.4_ORF3.W.17.A	0.493333333	FALSE	TRUE	Sat_mut_A	FALSE		FALSE		FALSE		FALSE	192	183	ACCTCTCCAATTTCCGAGCATGACTACCAAATCGGCGGGTACACTGAGAAAGCTGAATCTGGGGTTAAGGACTGC	FALSE		1.4_ORF3		A	ACCTCTCCAATTTCCGAACATGACTACCAAATCGGCGGGTACACTGAGAAAGCTGAATCTGGGGTTAAGGACTGC	ACCTCTCCAATTTCCGAGCATGACTACCAAATCGGCGGGTACACTGAGAAAGCTGAATCTGGGGTTAAGGACTGC	ACCTCTCCAATTTCCGAACATGACTACCAAATCGGCGGGTACACTGAGAAAGCTGAATCTGGGGTTAAGGACTGC	ACCTCTCCAATTTCCGAACATGACTACCAAATCGGCGGGTACACTGAGAAAGCTGAATCTGGGGTTAAGGACTGC	GAATTCCGCTGCGTACCTCTCCAATTTCCGAACATGACTACCAAATCGGCGGGTACACTGAGAAAGCTGAATCTGGGGTTAAGGACTGCCAGGGAAGAGCTCG	YQIGGYTEK	TSPISEHDYQIGGYTEKWESGVKDC	200	17	TSPISEHDYQIGGYTEKAESGVKDC	175	FALSE		W
338	ACTAGCCCAATTAGCGAACACGATTATCAAATTGGCGGGTACACCGAGAA	1	1.4_ORF3.W.17.S	0.493333333	FALSE	TRUE	Sat_mut_A	FALSE		FALSE		FALSE		FALSE	192	183	ACTAGCCCAATTAGCGAACACGATTATCAAATTGGGGGGTACACCGAGAAGTCCGAGTCTGGTGTCAAGGACTGT	FALSE		1.4_ORF3		S	ACTAGCCCAATTAGCGAACACGATTATCAAATTGGGGGGTACACCGAGAAGTCCGAGTCTGGTGTCAAGGACTGT	ACTAGCCCAATTAGCGAACACGATTATCAAATTGGGGGGTACACCGAGAAGTCCGAGTCTGGTGTCAAGGACTGT	ACTAGCCCAATTAGCGAACACGATTATCAAATTGGCGGGTACACCGAGAAGTCCGAGTCTGGTGTCAAGGACTGT	ACTAGCCCAATTAGCGAACACGATTATCAAATTGGCGGGTACACCGAGAAGTCCGAGTCTGGTGTCAAGGACTGT	GAATTCCGCTGCGTACTAGCCCAATTAGCGAACACGATTATCAAATTGGCGGGTACACCGAGAAGTCCGAGTCTGGTGTCAAGGACTGTCAGGGAAGAGCTCG	YQIGGYTEK	TSPISEHDYQIGGYTEKWESGVKDC	200	17	TSPISEHDYQIGGYTEKSESGVKDC	175	FALSE		W
339	ACAAGTCCTATTAGCGAGCACGATTATCAAATTGGTGGGTACACCGAAAA	1	1.4_ORF3.W.17.D	0.466666667	FALSE	TRUE	Sat_mut_A	FALSE		FALSE		FALSE		FALSE	192	183	ACAAGTCCTATTAGCGAGCACGATTATCAAATTGGTGGGTACACCGAAAAAGACGAAAGTGGCGTGAAGGACTGC	FALSE		1.4_ORF3		D	ACAAGTCCTATTAGCGAGCACGATTATCAAATTGGTGGGTACACCGAAAAAGACGAAAGTGGCGTGAAGGACTGC	ACAAGTCCTATTAGCGAGCACGATTATCAAATTGGTGGGTACACCGAAAAAGACGAAAGTGGCGTGAAGGACTGC	ACAAGTCCTATTAGCGAGCACGATTATCAAATTGGTGGGTACACCGAAAAAGACGAAAGTGGCGTGAAGGACTGC	ACAAGTCCTATTAGCGAGCACGATTATCAAATTGGTGGGTACACCGAAAAAGACGAAAGTGGCGTGAAGGACTGC	GAATTCCGCTGCGTACAAGTCCTATTAGCGAGCACGATTATCAAATTGGTGGGTACACCGAAAAAGACGAAAGTGGCGTGAAGGACTGCCAGGGAAGAGCTCG	YQIGGYTEK	TSPISEHDYQIGGYTEKWESGVKDC	200	17	TSPISEHDYQIGGYTEKDESGVKDC	175	FALSE		W
340	ACATCCCCAATCAGCGAGCATGACTATCAGATTGGCGGCTACACTGAGAA	1	1.4_ORF3.W.17.I	0.48	FALSE	TRUE	Sat_mut_A	FALSE		FALSE		FALSE		FALSE	192	183	ACATCCCCAATCAGCGAGCATGACTATCAGATTGGCGGCTACACTGAGAAAATCGAAAGTGGCGTCAAAGATTGC	FALSE		1.4_ORF3		I	ACATCCCCAATCAGCGAGCATGACTATCAGATTGGCGGCTACACTGAGAAAATCGAAAGTGGCGTCAAAGATTGC	ACATCCCCAATCAGCGAGCATGACTATCAGATTGGCGGCTACACTGAGAAAATCGAAAGTGGCGTCAAAGATTGC	ACATCCCCAATCAGCGAGCATGACTATCAGATTGGCGGCTACACTGAGAAAATCGAAAGTGGCGTCAAAGATTGC	ACATCCCCAATCAGCGAGCATGACTATCAGATTGGCGGCTACACTGAGAAAATCGAAAGTGGCGTCAAAGATTGC	GAATTCCGCTGCGTACATCCCCAATCAGCGAGCATGACTATCAGATTGGCGGCTACACTGAGAAAATCGAAAGTGGCGTCAAAGATTGCCAGGGAAGAGCTCG	YQIGGYTEK	TSPISEHDYQIGGYTEKWESGVKDC	200	17	TSPISEHDYQIGGYTEKIESGVKDC	175	FALSE		W
341	ACATCACCTATCAGTGAGCACGATTACCAAATTGGTGGGTATACAGAGAA	1	1.4_ORF3.E.18.G	0.493333333	FALSE	TRUE	Sat_mut_A	FALSE		FALSE		FALSE		FALSE	192	183	ACATCCCCTATCAGTGAGCACGATTACCAGATTGGTGGGTACACCGAGAAGTGGGGCAGCGGGGTCAAGGACTGT	FALSE		1.4_ORF3		G	ACATCACCTATCAGTGAGCACGATTACCAAATTGGTGGGTATACAGAGAAGTGGGGCAGCGGGGTCAAAGACTGT	ACATCCCCTATCAGTGAGCACGATTACCAGATTGGTGGGTACACCGAGAAGTGGGGCAGCGGGGTCAAGGACTGT	ACATCACCTATCAGTGAGCACGATTACCAAATTGGTGGGTATACAGAGAAGTGGGGCAGCGGGGTCAAAGACTGT	ACATCACCTATCAGTGAGCACGATTACCAAATTGGTGGGTATACAGAGAAGTGGGGCAGCGGGGTCAAAGACTGT	GAATTCCGCTGCGTACATCACCTATCAGTGAGCACGATTACCAAATTGGTGGGTATACAGAGAAGTGGGGCAGCGGGGTCAAAGACTGTCAGGGAAGAGCTCG	YQIGGYTEK	TSPISEHDYQIGGYTEKWESGVKDC	200	18	TSPISEHDYQIGGYTEKWGSGVKDC	175	FALSE		E
342	ACATCTCCTATTTCTGAACACGATTATCAGATCGGCGGGTACACTGAGAA	1	1.4_ORF3.E.18.M	0.453333333	FALSE	TRUE	Sat_mut_A	FALSE		FALSE		FALSE		FALSE	192	183	ACATCTCCTATTTCTGAACACGATTATCAGATCGGGGGGTACACTGAGAAGTGGATGTCAGGTGTTAAAGACTGC	FALSE		1.4_ORF3		M	ACATCTCCTATTTCTGAACACGATTATCAGATCGGGGGGTACACTGAGAAGTGGATGTCAGGTGTTAAAGACTGC	ACATCTCCTATTTCTGAACACGATTATCAGATCGGGGGGTACACTGAGAAGTGGATGTCAGGTGTTAAAGACTGC	ACATCTCCTATTTCTGAACACGATTATCAGATCGGCGGGTACACTGAGAAGTGGATGTCAGGTGTTAAAGACTGC	ACATCTCCTATTTCTGAACACGATTATCAGATCGGCGGGTACACTGAGAAGTGGATGTCAGGTGTTAAAGACTGC	GAATTCCGCTGCGTACATCTCCTATTTCTGAACACGATTATCAGATCGGCGGGTACACTGAGAAGTGGATGTCAGGTGTTAAAGACTGCCAGGGAAGAGCTCG	YQIGGYTEK	TSPISEHDYQIGGYTEKWESGVKDC	200	18	TSPISEHDYQIGGYTEKWMSGVKDC	175	FALSE		E
343	ACTTCCCCTATCAGCGAACACGACTATCAAATTGGTGGGTATACAGAGAA	1	1.4_ORF3.E.18.F	0.44	FALSE	TRUE	Sat_mut_A	FALSE		FALSE		FALSE		FALSE	192	183	ACTTCCCCTATCAGCGAACACGACTATCAAATTGGGGGGTATACAGAGAAGTGGTTTTCTGGTGTCAAAGATTGC	FALSE		1.4_ORF3		F	ACTTCCCCTATCAGCGAACACGACTATCAAATTGGGGGGTATACAGAGAAGTGGTTTTCTGGTGTCAAAGATTGC	ACTTCCCCTATCAGCGAACACGACTATCAAATTGGGGGGTATACAGAGAAGTGGTTTTCTGGTGTCAAAGATTGC	ACTTCCCCTATCAGCGAACACGACTATCAAATTGGTGGGTATACAGAGAAGTGGTTTTCTGGTGTCAAAGATTGC	ACTTCCCCTATCAGCGAACACGACTATCAAATTGGTGGGTATACAGAGAAGTGGTTTTCTGGTGTCAAAGATTGC	GAATTCCGCTGCGTACTTCCCCTATCAGCGAACACGACTATCAAATTGGTGGGTATACAGAGAAGTGGTTTTCTGGTGTCAAAGATTGCCAGGGAAGAGCTCG	YQIGGYTEK	TSPISEHDYQIGGYTEKWESGVKDC	200	18	TSPISEHDYQIGGYTEKWFSGVKDC	175	FALSE		E
344	ACTTCACCTATCTCTGAACACGACTATCAGATTGGTGGCTATACAGAGAA	1	1.4_ORF3.E.18.K	0.453333333	FALSE	TRUE	Sat_mut_A	FALSE		FALSE		FALSE		FALSE	192	183	ACTTCACCTATCTCTGAACACGACTATCAGATTGGTGGCTATACAGAGAAGTGGAAGTCTGGCGTTAAGGATTGC	FALSE		1.4_ORF3		K	ACTTCACCTATCTCTGAACACGACTATCAGATTGGTGGCTATACAGAGAAGTGGAAGTCTGGCGTTAAGGATTGC	ACTTCACCTATCTCTGAACACGACTATCAGATTGGTGGCTATACAGAGAAGTGGAAGTCTGGCGTTAAGGATTGC	ACTTCACCTATCTCTGAACACGACTATCAGATTGGTGGCTATACAGAGAAGTGGAAGTCTGGCGTTAAGGATTGC	ACTTCACCTATCTCTGAACACGACTATCAGATTGGTGGCTATACAGAGAAGTGGAAGTCTGGCGTTAAGGATTGC	GAATTCCGCTGCGTACTTCACCTATCTCTGAACACGACTATCAGATTGGTGGCTATACAGAGAAGTGGAAGTCTGGCGTTAAGGATTGCCAGGGAAGAGCTCG	YQIGGYTEK	TSPISEHDYQIGGYTEKWESGVKDC	200	18	TSPISEHDYQIGGYTEKWKSGVKDC	175	FALSE		E
345	ACCTCTCCTATCAGTGAACATGACTACCAGATTGGGGGTTACACAGAAAA	1	1.4_ORF3.E.18.T	0.493333333	FALSE	TRUE	Sat_mut_A	FALSE		FALSE		FALSE		FALSE	192	183	ACCTCTCCTATCAGTGAACATGACTACCAGATTGGGGGTTACACAGAAAAATGGACCTCCGGCGTCAAGGACTGC	FALSE		1.4_ORF3		T	ACCTCTCCTATCAGTGAACATGACTACCAGATTGGGGGTTACACAGAAAAATGGACCTCCGGCGTCAAGGACTGT	ACCTCTCCTATCAGTGAACATGACTACCAGATTGGGGGTTACACAGAAAAATGGACCTCCGGCGTCAAGGACTGC	ACCTCTCCTATCAGTGAACATGACTACCAGATTGGGGGTTACACAGAAAAATGGACCTCCGGCGTCAAGGACTGT	ACCTCTCCTATCAGTGAACATGACTACCAGATTGGGGGTTACACAGAAAAATGGACCTCCGGCGTCAAGGACTGT	GAATTCCGCTGCGTACCTCTCCTATCAGTGAACATGACTACCAGATTGGGGGTTACACAGAAAAATGGACCTCCGGCGTCAAGGACTGTCAGGGAAGAGCTCG	YQIGGYTEK	TSPISEHDYQIGGYTEKWESGVKDC	200	18	TSPISEHDYQIGGYTEKWTSGVKDC	175	FALSE		E
346	ACCTCCCCTATCTCTGAACACGATTATCAAATTGGCGGGTACACTGAAAA	1	1.4_ORF3.E.18.R	0.493333333	FALSE	TRUE	Sat_mut_A	FALSE		FALSE		FALSE		FALSE	192	183	ACCTCCCCTATCTCTGAGCACGACTATCAAATTGGGGGGTACACTGAAAAGTGGCGCAGTGGCGTTAAAGACTGC	FALSE		1.4_ORF3		R	ACCTCCCCTATCTCTGAACACGATTATCAAATTGGGGGGTACACTGAAAAGTGGCGCAGTGGCGTTAAAGACTGC	ACCTCCCCTATCTCTGAGCACGACTATCAAATTGGGGGGTACACTGAAAAGTGGCGCAGTGGCGTTAAAGACTGC	ACCTCCCCTATCTCTGAACACGATTATCAAATTGGCGGGTACACTGAAAAGTGGCGCAGTGGCGTTAAAGACTGC	ACCTCCCCTATCTCTGAACACGATTATCAAATTGGCGGGTACACTGAAAAGTGGCGCAGTGGCGTTAAAGACTGC	GAATTCCGCTGCGTACCTCCCCTATCTCTGAACACGATTATCAAATTGGCGGGTACACTGAAAAGTGGCGCAGTGGCGTTAAAGACTGCCAGGGAAGAGCTCG	YQIGGYTEK	TSPISEHDYQIGGYTEKWESGVKDC	200	18	TSPISEHDYQIGGYTEKWRSGVKDC	175	FALSE		E
347	ACATCTCCAATCTCTGAACATGATTACCAAATTGGCGGCTACACTGAAAA	1	1.4_ORF3.E.18.Q	0.44	FALSE	TRUE	Sat_mut_A	FALSE		FALSE		FALSE		FALSE	192	183	ACATCTCCAATCTCTGAACATGATTACCAAATTGGCGGCTACACTGAAAAGTGGCAAAGCGGGGTGAAAGATTGT	FALSE		1.4_ORF3		Q	ACATCTCCAATCTCTGAACATGATTACCAAATTGGCGGCTACACTGAAAAGTGGCAAAGCGGGGTGAAAGATTGT	ACATCTCCAATCTCTGAACATGATTACCAAATTGGCGGCTACACTGAAAAGTGGCAAAGCGGGGTGAAAGATTGT	ACATCTCCAATCTCTGAACATGATTACCAAATTGGCGGCTACACTGAAAAGTGGCAAAGCGGGGTGAAAGATTGT	ACATCTCCAATCTCTGAACATGATTACCAAATTGGCGGCTACACTGAAAAGTGGCAAAGCGGGGTGAAAGATTGT	GAATTCCGCTGCGTACATCTCCAATCTCTGAACATGATTACCAAATTGGCGGCTACACTGAAAAGTGGCAAAGCGGGGTGAAAGATTGTCAGGGAAGAGCTCG	YQIGGYTEK	TSPISEHDYQIGGYTEKWESGVKDC	200	18	TSPISEHDYQIGGYTEKWQSGVKDC	175	FALSE		E
348	ACTTCACCAATCTCTGAACACGATTATCAAATCGGCGGCTACACCGAGAA	1	1.4_ORF3.E.18.V	0.493333333	FALSE	TRUE	Sat_mut_A	FALSE		FALSE		FALSE		FALSE	192	183	ACTTCACCAATCTCTGAACACGATTATCAGATCGGCGGCTACACCGAGAAGTGGGTGTCCGGCGTTAAGGACTGT	FALSE		1.4_ORF3		V	ACTTCACCAATCTCTGAACACGATTATCAAATCGGCGGCTACACCGAGAAATGGGTGTCCGGCGTTAAGGACTGT	ACTTCACCAATCTCTGAACACGATTATCAGATCGGCGGCTACACCGAGAAGTGGGTGTCCGGCGTTAAGGACTGT	ACTTCACCAATCTCTGAACACGATTATCAAATCGGCGGCTACACCGAGAAATGGGTGTCCGGCGTTAAGGACTGT	ACTTCACCAATCTCTGAACACGATTATCAAATCGGCGGCTACACCGAGAAATGGGTGTCCGGCGTTAAGGACTGT	GAATTCCGCTGCGTACTTCACCAATCTCTGAACACGATTATCAAATCGGCGGCTACACCGAGAAATGGGTGTCCGGCGTTAAGGACTGTCAGGGAAGAGCTCG	YQIGGYTEK	TSPISEHDYQIGGYTEKWESGVKDC	200	18	TSPISEHDYQIGGYTEKWVSGVKDC	175	FALSE		E
349	ACATCCCCTATTAGTGAACATGATTACCAGATTGGTGGGTATACCGAGAA	1	1.4_ORF3.E.18.H	0.453333333	FALSE	TRUE	Sat_mut_A	FALSE		FALSE		FALSE		FALSE	192	183	ACATCCCCTATTAGTGAACATGATTACCAGATTGGGGGGTATACCGAGAAATGGCATTCTGGTGTGAAGGACTGC	FALSE		1.4_ORF3		H	ACATCCCCTATTAGTGAACATGATTACCAGATTGGGGGGTATACCGAGAAATGGCATTCTGGTGTGAAGGACTGC	ACATCCCCTATTAGTGAACATGATTACCAGATTGGGGGGTATACCGAGAAATGGCATTCTGGTGTGAAGGACTGC	ACATCCCCTATTAGTGAACATGATTACCAGATTGGTGGGTATACCGAGAAATGGCATTCTGGTGTGAAGGACTGC	ACATCCCCTATTAGTGAACATGATTACCAGATTGGTGGGTATACCGAGAAATGGCATTCTGGTGTGAAGGACTGC	GAATTCCGCTGCGTACATCCCCTATTAGTGAACATGATTACCAGATTGGTGGGTATACCGAGAAATGGCATTCTGGTGTGAAGGACTGCCAGGGAAGAGCTCG	YQIGGYTEK	TSPISEHDYQIGGYTEKWESGVKDC	200	18	TSPISEHDYQIGGYTEKWHSGVKDC	175	FALSE		E
350	ACATCACCAATCAGCGAACACGACTATCAAATTGGTGGTTACACTGAAAA	1	1.4_ORF3.E.18.W	0.44	FALSE	TRUE	Sat_mut_A	FALSE		FALSE		FALSE		FALSE	192	183	ACATCACCAATCAGCGAACACGACTATCAAATTGGTGGTTACACTGAAAAGTGGTGGAGTGGGGTTAAAGATTGC	FALSE		1.4_ORF3		W	ACATCACCAATCAGCGAACACGACTATCAAATTGGTGGTTACACTGAAAAGTGGTGGAGTGGGGTTAAAGATTGC	ACATCACCAATCAGCGAACACGACTATCAAATTGGTGGTTACACTGAAAAGTGGTGGAGTGGGGTTAAAGATTGC	ACATCACCAATCAGCGAACACGACTATCAAATTGGTGGTTACACTGAAAAGTGGTGGAGTGGGGTTAAAGATTGC	ACATCACCAATCAGCGAACACGACTATCAAATTGGTGGTTACACTGAAAAGTGGTGGAGTGGGGTTAAAGATTGC	GAATTCCGCTGCGTACATCACCAATCAGCGAACACGACTATCAAATTGGTGGTTACACTGAAAAGTGGTGGAGTGGGGTTAAAGATTGCCAGGGAAGAGCTCG	YQIGGYTEK	TSPISEHDYQIGGYTEKWESGVKDC	200	18	TSPISEHDYQIGGYTEKWWSGVKDC	175	FALSE		E
351	ACTAGTCCAATCTCTGAGCACGACTATCAAATCGGCGGTTATACTGAGAA	1	1.4_ORF3.E.18.L	0.44	FALSE	TRUE	Sat_mut_A	FALSE		FALSE		FALSE		FALSE	192	183	ACTAGTCCAATCTCTGAGCACGACTATCAAATCGGCGGTTATACTGAGAAATGGCTTTCTGGTGTTAAGGACTGT	FALSE		1.4_ORF3		L	ACTAGTCCAATCTCTGAGCACGACTATCAAATCGGCGGTTATACTGAGAAATGGCTTTCTGGTGTTAAGGACTGT	ACTAGTCCAATCTCTGAGCACGACTATCAAATCGGCGGTTATACTGAGAAATGGCTTTCTGGTGTTAAGGACTGT	ACTAGTCCAATCTCTGAGCACGACTATCAAATCGGCGGTTATACTGAGAAATGGCTTTCTGGTGTTAAGGACTGT	ACTAGTCCAATCTCTGAGCACGACTATCAAATCGGCGGTTATACTGAGAAATGGCTTTCTGGTGTTAAGGACTGT	GAATTCCGCTGCGTACTAGTCCAATCTCTGAGCACGACTATCAAATCGGCGGTTATACTGAGAAATGGCTTTCTGGTGTTAAGGACTGTCAGGGAAGAGCTCG	YQIGGYTEK	TSPISEHDYQIGGYTEKWESGVKDC	200	18	TSPISEHDYQIGGYTEKWLSGVKDC	175	FALSE		E
352	ACTTCCCCAATTAGCGAGCACGACTACCAGATCGGTGGCTACACAGAAAA	1	1.4_ORF3.E.18.Y	0.493333333	FALSE	TRUE	Sat_mut_A	FALSE		FALSE		FALSE		FALSE	192	183	ACTTCCCCAATTAGCGAGCACGACTACCAGATCGGCGGCTACACAGAAAAATGGTACTCTGGGGTCAAGGATTGT	FALSE		1.4_ORF3		Y	ACTTCCCCAATTAGCGAGCACGACTACCAGATCGGTGGCTACACAGAAAAATGGTACTCTGGGGTCAAGGATTGT	ACTTCCCCAATTAGCGAGCACGACTACCAGATCGGCGGCTACACAGAAAAATGGTACTCTGGGGTCAAGGATTGT	ACTTCCCCAATTAGCGAGCACGACTACCAGATCGGTGGCTACACAGAAAAATGGTACTCTGGGGTCAAGGATTGT	ACTTCCCCAATTAGCGAGCACGACTACCAGATCGGTGGCTACACAGAAAAATGGTACTCTGGGGTCAAGGATTGT	GAATTCCGCTGCGTACTTCCCCAATTAGCGAGCACGACTACCAGATCGGTGGCTACACAGAAAAATGGTACTCTGGGGTCAAGGATTGTCAGGGAAGAGCTCG	YQIGGYTEK	TSPISEHDYQIGGYTEKWESGVKDC	200	18	TSPISEHDYQIGGYTEKWYSGVKDC	175	FALSE		E
353	ACTTCCCCAATCTCTGAACACGATTACCAAATTGGCGGGTATACTGAAAA	1	1.4_ORF3.E.18.P	0.453333333	FALSE	TRUE	Sat_mut_A	FALSE		FALSE		FALSE		FALSE	192	183	ACTTCCCCAATCTCTGAACACGATTACCAAATTGGCGGGTATACTGAAAAGTGGCCTTCAGGGGTGAAAGATTGT	FALSE		1.4_ORF3		P	ACTTCCCCAATCTCTGAACACGATTACCAAATTGGCGGGTATACTGAAAAGTGGCCTTCAGGGGTGAAAGATTGT	ACTTCCCCAATCTCTGAACACGATTACCAAATTGGCGGGTATACTGAAAAGTGGCCTTCAGGGGTGAAAGATTGT	ACTTCCCCAATCTCTGAACACGATTACCAAATTGGCGGGTATACTGAAAAGTGGCCTTCAGGGGTGAAAGATTGT	ACTTCCCCAATCTCTGAACACGATTACCAAATTGGCGGGTATACTGAAAAGTGGCCTTCAGGGGTGAAAGATTGT	GAATTCCGCTGCGTACTTCCCCAATCTCTGAACACGATTACCAAATTGGCGGGTATACTGAAAAGTGGCCTTCAGGGGTGAAAGATTGTCAGGGAAGAGCTCG	YQIGGYTEK	TSPISEHDYQIGGYTEKWESGVKDC	200	18	TSPISEHDYQIGGYTEKWPSGVKDC	175	FALSE		E
354	ACTTCACCTATTTCTGAACATGACTACCAGATCGGGGGCTATACCGAGAA	1	1.4_ORF3.E.18.N	0.466666667	FALSE	TRUE	Sat_mut_A	FALSE		FALSE		FALSE		FALSE	192	183	ACTTCACCTATTTCTGAACATGACTACCAGATCGGGGGCTATACCGAGAAATGGAACTCAGGGGTCAAGGATTGT	FALSE		1.4_ORF3		N	ACTTCACCTATTTCTGAACATGACTACCAGATCGGGGGCTATACCGAGAAATGGAACTCAGGGGTCAAGGATTGT	ACTTCACCTATTTCTGAACATGACTACCAGATCGGGGGCTATACCGAGAAATGGAACTCAGGGGTCAAGGATTGT	ACTTCACCTATTTCTGAACATGACTACCAGATCGGGGGCTATACCGAGAAATGGAACTCAGGGGTCAAGGATTGT	ACTTCACCTATTTCTGAACATGACTACCAGATCGGGGGCTATACCGAGAAATGGAACTCAGGGGTCAAGGATTGT	GAATTCCGCTGCGTACTTCACCTATTTCTGAACATGACTACCAGATCGGGGGCTATACCGAGAAATGGAACTCAGGGGTCAAGGATTGTCAGGGAAGAGCTCG	YQIGGYTEK	TSPISEHDYQIGGYTEKWESGVKDC	200	18	TSPISEHDYQIGGYTEKWNSGVKDC	175	FALSE		E
355	ACTTCCCCAATCAGCGAACACGACTATCAAATTGGCGGGTATACAGAGAA	1	1.4_ORF3.E.18.C	0.493333333	FALSE	TRUE	Sat_mut_A	FALSE		FALSE		FALSE		FALSE	192	183	ACTTCCCCAATCAGCGAACACGACTATCAAATTGGGGGGTATACAGAGAAATGGTGTTCCGGGGTTAAGGACTGC	FALSE		1.4_ORF3		C	ACTTCCCCAATCAGCGAACACGACTATCAAATTGGGGGGTATACAGAGAAATGGTGTTCCGGGGTTAAGGACTGC	ACTTCCCCAATCAGCGAACACGACTATCAAATTGGGGGGTATACAGAGAAATGGTGTTCCGGGGTTAAGGACTGC	ACTTCCCCAATCAGCGAACACGACTATCAAATTGGCGGGTATACAGAGAAATGGTGTTCCGGGGTTAAGGACTGC	ACTTCCCCAATCAGCGAACACGACTATCAAATTGGCGGGTATACAGAGAAATGGTGTTCCGGGGTTAAGGACTGC	GAATTCCGCTGCGTACTTCCCCAATCAGCGAACACGACTATCAAATTGGCGGGTATACAGAGAAATGGTGTTCCGGGGTTAAGGACTGCCAGGGAAGAGCTCG	YQIGGYTEK	TSPISEHDYQIGGYTEKWESGVKDC	200	18	TSPISEHDYQIGGYTEKWCSGVKDC	175	FALSE		E
356	ACCTCACCAATCTCAGAGCATGACTATCAGATTGGCGGGTATACAGAAAA	1	1.4_ORF3.E.18.A	0.466666667	FALSE	TRUE	Sat_mut_A	FALSE		FALSE		FALSE		FALSE	192	183	ACCTCACCAATCTCAGAGCATGACTATCAGATTGGGGGGTATACAGAAAAATGGGCCAGTGGTGTGAAAGATTGC	FALSE		1.4_ORF3		A	ACCTCACCAATCTCAGAGCATGACTATCAGATTGGGGGGTATACAGAAAAATGGGCCAGTGGTGTGAAAGATTGC	ACCTCACCAATCTCAGAGCATGACTATCAGATTGGGGGGTATACAGAAAAATGGGCCAGTGGTGTGAAAGATTGC	ACCTCACCAATCTCAGAGCATGACTATCAGATTGGCGGGTATACAGAAAAATGGGCCAGTGGTGTGAAAGATTGC	ACCTCACCAATCTCAGAGCATGACTATCAGATTGGCGGGTATACAGAAAAATGGGCCAGTGGTGTGAAAGATTGC	GAATTCCGCTGCGTACCTCACCAATCTCAGAGCATGACTATCAGATTGGCGGGTATACAGAAAAATGGGCCAGTGGTGTGAAAGATTGCCAGGGAAGAGCTCG	YQIGGYTEK	TSPISEHDYQIGGYTEKWESGVKDC	200	18	TSPISEHDYQIGGYTEKWASGVKDC	175	FALSE		E
357	ACTAGTCCAATCAGTGAACATGACTATCAGATCGGTGGGTACACTGAAAA	1	1.4_ORF3.E.18.S	0.466666667	FALSE	TRUE	Sat_mut_A	FALSE		FALSE		FALSE		FALSE	192	183	ACTAGTCCAATCAGTGAACATGACTATCAGATCGGTGGGTACACTGAAAAATGGTCCAGCGGGGTGAAGGATTGT	FALSE		1.4_ORF3		S	ACTAGTCCAATCAGTGAACATGACTATCAGATCGGTGGGTACACTGAAAAATGGTCCAGCGGGGTGAAGGATTGT	ACTAGTCCAATCAGTGAACATGACTATCAGATCGGTGGGTACACTGAAAAATGGTCCAGCGGGGTGAAGGATTGT	ACTAGTCCAATCAGTGAACATGACTATCAGATCGGTGGGTACACTGAAAAATGGTCCAGCGGGGTGAAGGATTGT	ACTAGTCCAATCAGTGAACATGACTATCAGATCGGTGGGTACACTGAAAAATGGTCCAGCGGGGTGAAGGATTGT	GAATTCCGCTGCGTACTAGTCCAATCAGTGAACATGACTATCAGATCGGTGGGTACACTGAAAAATGGTCCAGCGGGGTGAAGGATTGTCAGGGAAGAGCTCG	YQIGGYTEK	TSPISEHDYQIGGYTEKWESGVKDC	200	18	TSPISEHDYQIGGYTEKWSSGVKDC	175	FALSE		E
358	ACTTCTCCAATTTCAGAGCACGACTACCAGATTGGTGGCTATACTGAGAA	1	1.4_ORF3.E.18.D	0.493333333	FALSE	TRUE	Sat_mut_A	FALSE		FALSE		FALSE		FALSE	192	183	ACTTCTCCAATTTCAGAGCACGACTACCAGATTGGTGGCTATACTGAGAAGTGGGACTCCGGTGTGAAGGACTGT	FALSE		1.4_ORF3		D	ACTTCTCCAATTTCAGAGCACGACTACCAGATTGGTGGCTATACTGAGAAGTGGGACTCCGGTGTGAAGGACTGT	ACTTCTCCAATTTCAGAGCACGACTACCAGATTGGTGGCTATACTGAGAAGTGGGACTCCGGTGTGAAGGACTGT	ACTTCTCCAATTTCAGAGCACGACTACCAGATTGGTGGCTATACTGAGAAGTGGGACTCCGGTGTGAAGGACTGT	ACTTCTCCAATTTCAGAGCACGACTACCAGATTGGTGGCTATACTGAGAAGTGGGACTCCGGTGTGAAGGACTGT	GAATTCCGCTGCGTACTTCTCCAATTTCAGAGCACGACTACCAGATTGGTGGCTATACTGAGAAGTGGGACTCCGGTGTGAAGGACTGTCAGGGAAGAGCTCG	YQIGGYTEK	TSPISEHDYQIGGYTEKWESGVKDC	200	18	TSPISEHDYQIGGYTEKWDSGVKDC	175	FALSE		E
359	ACAAGCCCAATCAGCGAACACGACTATCAGATTGGCGGGTATACAGAAAA	1	1.4_ORF3.E.18.I	0.453333333	FALSE	TRUE	Sat_mut_A	FALSE		FALSE		FALSE		FALSE	192	183	ACAAGCCCAATCAGCGAACACGACTATCAGATTGGCGGGTATACAGAAAAATGGATTTCCGGTGTTAAGGACTGT	FALSE		1.4_ORF3		I	ACAAGCCCAATCAGCGAACACGACTATCAGATTGGCGGGTATACAGAAAAATGGATTTCCGGTGTTAAGGACTGT	ACAAGCCCAATCAGCGAACACGACTATCAGATTGGCGGGTATACAGAAAAATGGATTTCCGGTGTTAAGGACTGT	ACAAGCCCAATCAGCGAACACGACTATCAGATTGGCGGGTATACAGAAAAATGGATTTCCGGTGTTAAGGACTGT	ACAAGCCCAATCAGCGAACACGACTATCAGATTGGCGGGTATACAGAAAAATGGATTTCCGGTGTTAAGGACTGT	GAATTCCGCTGCGTACAAGCCCAATCAGCGAACACGACTATCAGATTGGCGGGTATACAGAAAAATGGATTTCCGGTGTTAAGGACTGTCAGGGAAGAGCTCG	YQIGGYTEK	TSPISEHDYQIGGYTEKWESGVKDC	200	18	TSPISEHDYQIGGYTEKWISGVKDC	175	FALSE		E
360	ACTTCACCAATTTCTGAGCACGATTATCAGATTGGTGGCTACACCGAAAA	1	1.4_ORF3.S.19.G	0.44	FALSE	TRUE	Sat_mut_A	FALSE		FALSE		FALSE		FALSE	192	183	ACTTCACCAATTTCTGAGCACGATTATCAGATTGGTGGCTACACCGAAAAGTGGGAAGGTGGCGTTAAAGATTGT	FALSE		1.4_ORF3		G	ACTTCACCAATTTCTGAGCACGATTATCAGATTGGTGGCTACACCGAAAAGTGGGAAGGTGGCGTTAAAGATTGT	ACTTCACCAATTTCTGAGCACGATTATCAGATTGGTGGCTACACCGAAAAGTGGGAAGGTGGCGTTAAAGATTGT	ACTTCACCAATTTCTGAGCACGATTATCAGATTGGTGGCTACACCGAAAAGTGGGAAGGTGGCGTTAAAGATTGT	ACTTCACCAATTTCTGAGCACGATTATCAGATTGGTGGCTACACCGAAAAGTGGGAAGGTGGCGTTAAAGATTGT	GAATTCCGCTGCGTACTTCACCAATTTCTGAGCACGATTATCAGATTGGTGGCTACACCGAAAAGTGGGAAGGTGGCGTTAAAGATTGTCAGGGAAGAGCTCG	YQIGGYTEK	TSPISEHDYQIGGYTEKWESGVKDC	200	19	TSPISEHDYQIGGYTEKWEGGVKDC	175	FALSE		S
361	ACAAGTCCAATTTCCGAACACGACTACCAAATCGGCGGGTATACAGAGAA	1	1.4_ORF3.S.19.M	0.493333333	FALSE	TRUE	Sat_mut_A	FALSE		FALSE		FALSE		FALSE	192	183	ACAAGTCCAATTTCCGAACACGACTACCAAATCGGGGGGTATACAGAGAAATGGGAGATGGGGGTGAAGGACTGC	FALSE		1.4_ORF3		M	ACAAGTCCAATTTCCGAACACGACTACCAAATCGGGGGGTATACAGAGAAATGGGAGATGGGGGTTAAGGACTGC	ACAAGTCCAATTTCCGAACACGACTACCAAATCGGGGGGTATACAGAGAAATGGGAGATGGGGGTGAAGGACTGC	ACAAGTCCAATTTCCGAACACGACTACCAAATCGGCGGGTATACAGAGAAATGGGAGATGGGGGTTAAGGACTGC	ACAAGTCCAATTTCCGAACACGACTACCAAATCGGCGGGTATACAGAGAAATGGGAGATGGGGGTTAAGGACTGC	GAATTCCGCTGCGTACAAGTCCAATTTCCGAACACGACTACCAAATCGGCGGGTATACAGAGAAATGGGAGATGGGGGTTAAGGACTGCCAGGGAAGAGCTCG	YQIGGYTEK	TSPISEHDYQIGGYTEKWESGVKDC	200	19	TSPISEHDYQIGGYTEKWEMGVKDC	175	FALSE		S
362	ACAAGTCCTATTTCAGAACATGACTACCAGATCGGTGGTTACACTGAGAA	1	1.4_ORF3.S.19.F	0.413333333	FALSE	TRUE	Sat_mut_A	FALSE		FALSE		FALSE		FALSE	192	183	ACAAGTCCTATTTCAGAACATGACTACCAGATCGGTGGTTACACTGAGAAATGGGAGTTTGGTGTTAAAGACTGT	FALSE		1.4_ORF3		F	ACAAGTCCTATTTCAGAACATGACTACCAGATCGGTGGTTACACTGAGAAATGGGAGTTTGGTGTTAAAGACTGT	ACAAGTCCTATTTCAGAACATGACTACCAGATCGGTGGTTACACTGAGAAATGGGAGTTTGGTGTTAAAGACTGT	ACAAGTCCTATTTCAGAACATGACTACCAGATCGGTGGTTACACTGAGAAATGGGAGTTTGGTGTTAAAGACTGT	ACAAGTCCTATTTCAGAACATGACTACCAGATCGGTGGTTACACTGAGAAATGGGAGTTTGGTGTTAAAGACTGT	GAATTCCGCTGCGTACAAGTCCTATTTCAGAACATGACTACCAGATCGGTGGTTACACTGAGAAATGGGAGTTTGGTGTTAAAGACTGTCAGGGAAGAGCTCG	YQIGGYTEK	TSPISEHDYQIGGYTEKWESGVKDC	200	19	TSPISEHDYQIGGYTEKWEFGVKDC	175	FALSE		S
363	ACATCACCTATTTCCGAACATGATTACCAGATCGGGGGTTATACAGAAAA	1	1.4_ORF3.S.19.K	0.44	FALSE	TRUE	Sat_mut_A	FALSE		FALSE		FALSE		FALSE	192	183	ACATCACCTATTTCCGAACATGATTACCAGATCGGGGGTTATACAGAAAAATGGGAGAAGGGGGTGAAAGATTGC	FALSE		1.4_ORF3		K	ACATCACCTATTTCCGAACATGATTACCAGATCGGGGGTTATACAGAAAAATGGGAGAAGGGGGTGAAAGATTGC	ACATCACCTATTTCCGAACATGATTACCAGATCGGGGGTTATACAGAAAAATGGGAGAAGGGGGTGAAAGATTGC	ACATCACCTATTTCCGAACATGATTACCAGATCGGGGGTTATACAGAAAAATGGGAGAAGGGGGTGAAAGATTGC	ACATCACCTATTTCCGAACATGATTACCAGATCGGGGGTTATACAGAAAAATGGGAGAAGGGGGTGAAAGATTGC	GAATTCCGCTGCGTACATCACCTATTTCCGAACATGATTACCAGATCGGGGGTTATACAGAAAAATGGGAGAAGGGGGTGAAAGATTGCCAGGGAAGAGCTCG	YQIGGYTEK	TSPISEHDYQIGGYTEKWESGVKDC	200	19	TSPISEHDYQIGGYTEKWEKGVKDC	175	FALSE		S
364	ACTTCCCCAATCAGTGAACACGATTACCAAATTGGCGGCTATACTGAAAA	1	1.4_ORF3.S.19.T	0.44	FALSE	TRUE	Sat_mut_A	FALSE		FALSE		FALSE		FALSE	192	183	ACTTCCCCAATCAGTGAACACGATTACCAAATTGGCGGCTATACTGAAAAATGGGAGACTGGTGTGAAAGACTGT	FALSE		1.4_ORF3		T	ACTTCCCCAATCAGTGAACACGATTACCAAATTGGCGGCTATACTGAAAAATGGGAGACTGGTGTGAAAGACTGT	ACTTCCCCAATCAGTGAACACGATTACCAAATTGGCGGCTATACTGAAAAATGGGAGACTGGTGTGAAAGACTGT	ACTTCCCCAATCAGTGAACACGATTACCAAATTGGCGGCTATACTGAAAAATGGGAGACTGGTGTGAAAGACTGT	ACTTCCCCAATCAGTGAACACGATTACCAAATTGGCGGCTATACTGAAAAATGGGAGACTGGTGTGAAAGACTGT	GAATTCCGCTGCGTACTTCCCCAATCAGTGAACACGATTACCAAATTGGCGGCTATACTGAAAAATGGGAGACTGGTGTGAAAGACTGTCAGGGAAGAGCTCG	YQIGGYTEK	TSPISEHDYQIGGYTEKWESGVKDC	200	19	TSPISEHDYQIGGYTEKWETGVKDC	175	FALSE		S
365	ACTTCACCAATCTCCGAACACGATTACCAGATCGGGGGTTACACAGAAAA	1	1.4_ORF3.S.19.R	0.493333333	FALSE	TRUE	Sat_mut_A	FALSE		FALSE		FALSE		FALSE	192	183	ACTTCACCAATCTCCGAACACGATTACCAGATCGGGGGTTACACAGAAAAATGGGAACGCGGTGTCAAAGACTGC	FALSE		1.4_ORF3		R	ACTTCACCAATCTCCGAACACGATTACCAGATCGGGGGTTACACAGAAAAATGGGAACGCGGTGTCAAAGACTGC	ACTTCACCAATCTCCGAACACGATTACCAGATCGGGGGTTACACAGAAAAATGGGAACGCGGTGTCAAAGACTGC	ACTTCACCAATCTCCGAACACGATTACCAGATCGGGGGTTACACAGAAAAATGGGAACGCGGTGTCAAAGACTGC	ACTTCACCAATCTCCGAACACGATTACCAGATCGGGGGTTACACAGAAAAATGGGAACGCGGTGTCAAAGACTGC	GAATTCCGCTGCGTACTTCACCAATCTCCGAACACGATTACCAGATCGGGGGTTACACAGAAAAATGGGAACGCGGTGTCAAAGACTGCCAGGGAAGAGCTCG	YQIGGYTEK	TSPISEHDYQIGGYTEKWESGVKDC	200	19	TSPISEHDYQIGGYTEKWERGVKDC	175	FALSE		S
366	ACCAGTCCAATCAGTGAACATGATTACCAAATTGGGGGTTATACTGAAAA	1	1.4_ORF3.S.19.Q	0.44	FALSE	TRUE	Sat_mut_A	FALSE		FALSE		FALSE		FALSE	192	183	ACCAGTCCAATCAGTGAACATGATTACCAAATTGGGGGTTATACTGAAAAGTGGGAGCAAGGGGTGAAAGATTGC	FALSE		1.4_ORF3		Q	ACCAGTCCAATCAGTGAACATGATTACCAAATTGGGGGTTATACTGAAAAGTGGGAGCAAGGGGTGAAAGATTGC	ACCAGTCCAATCAGTGAACATGATTACCAAATTGGGGGTTATACTGAAAAGTGGGAGCAAGGGGTGAAAGATTGC	ACCAGTCCAATCAGTGAACATGATTACCAAATTGGGGGTTATACTGAAAAGTGGGAGCAAGGGGTGAAAGATTGC	ACCAGTCCAATCAGTGAACATGATTACCAAATTGGGGGTTATACTGAAAAGTGGGAGCAAGGGGTGAAAGATTGC	GAATTCCGCTGCGTACCAGTCCAATCAGTGAACATGATTACCAAATTGGGGGTTATACTGAAAAGTGGGAGCAAGGGGTGAAAGATTGCCAGGGAAGAGCTCG	YQIGGYTEK	TSPISEHDYQIGGYTEKWESGVKDC	200	19	TSPISEHDYQIGGYTEKWEQGVKDC	175	FALSE		S
367	ACCTCTCCAATTTCTGAACATGACTATCAGATTGGTGGCTACACCGAAAA	1	1.4_ORF3.S.19.V	0.453333333	FALSE	TRUE	Sat_mut_A	FALSE		FALSE		FALSE		FALSE	192	183	ACCTCTCCAATTTCTGAACATGACTATCAGATTGGTGGCTACACCGAAAAATGGGAGGTTGGGGTTAAGGACTGT	FALSE		1.4_ORF3		V	ACCTCTCCAATTTCTGAACATGACTATCAGATTGGTGGCTACACCGAAAAATGGGAGGTTGGGGTTAAGGACTGT	ACCTCTCCAATTTCTGAACATGACTATCAGATTGGTGGCTACACCGAAAAATGGGAGGTTGGGGTTAAGGACTGT	ACCTCTCCAATTTCTGAACATGACTATCAGATTGGTGGCTACACCGAAAAATGGGAGGTTGGGGTTAAGGACTGT	ACCTCTCCAATTTCTGAACATGACTATCAGATTGGTGGCTACACCGAAAAATGGGAGGTTGGGGTTAAGGACTGT	GAATTCCGCTGCGTACCTCTCCAATTTCTGAACATGACTATCAGATTGGTGGCTACACCGAAAAATGGGAGGTTGGGGTTAAGGACTGTCAGGGAAGAGCTCG	YQIGGYTEK	TSPISEHDYQIGGYTEKWESGVKDC	200	19	TSPISEHDYQIGGYTEKWEVGVKDC	175	FALSE		S
368	ACTTCCCCAATTAGCGAGCACGACTATCAAATTGGGGGCTATACTGAGAA	1	1.4_ORF3.S.19.H	0.48	FALSE	TRUE	Sat_mut_A	FALSE		FALSE		FALSE		FALSE	192	183	ACTTCCCCAATTAGCGAGCACGACTATCAAATTGGGGGCTATACTGAGAAATGGGAGCATGGCGTGAAAGATTGC	FALSE		1.4_ORF3		H	ACTTCCCCAATTAGCGAGCACGACTATCAAATTGGGGGCTATACTGAGAAATGGGAGCATGGCGTGAAAGATTGC	ACTTCCCCAATTAGCGAGCACGACTATCAAATTGGGGGCTATACTGAGAAATGGGAGCATGGCGTGAAAGATTGC	ACTTCCCCAATTAGCGAGCACGACTATCAAATTGGGGGCTATACTGAGAAATGGGAGCATGGCGTGAAAGATTGC	ACTTCCCCAATTAGCGAGCACGACTATCAAATTGGGGGCTATACTGAGAAATGGGAGCATGGCGTGAAAGATTGC	GAATTCCGCTGCGTACTTCCCCAATTAGCGAGCACGACTATCAAATTGGGGGCTATACTGAGAAATGGGAGCATGGCGTGAAAGATTGCCAGGGAAGAGCTCG	YQIGGYTEK	TSPISEHDYQIGGYTEKWESGVKDC	200	19	TSPISEHDYQIGGYTEKWEHGVKDC	175	FALSE		S
369	ACCTCACCAATTAGCGAACATGACTATCAAATTGGCGGGTATACCGAGAA	1	1.4_ORF3.S.19.W	0.466666667	FALSE	TRUE	Sat_mut_A	FALSE		FALSE		FALSE		FALSE	192	183	ACCTCACCAATTAGCGAACATGACTATCAAATTGGCGGGTATACCGAGAAATGGGAATGGGGGGTGAAGGACTGT	FALSE		1.4_ORF3		W	ACCTCACCAATTAGCGAACATGACTATCAAATTGGCGGGTATACCGAGAAATGGGAATGGGGGGTGAAGGACTGT	ACCTCACCAATTAGCGAACATGACTATCAAATTGGCGGGTATACCGAGAAATGGGAATGGGGGGTGAAGGACTGT	ACCTCACCAATTAGCGAACATGACTATCAAATTGGCGGGTATACCGAGAAATGGGAATGGGGTGTGAAGGACTGT	ACCTCACCAATTAGCGAACATGACTATCAAATTGGCGGGTATACCGAGAAATGGGAATGGGGTGTGAAGGACTGT	GAATTCCGCTGCGTACCTCACCAATTAGCGAACATGACTATCAAATTGGCGGGTATACCGAGAAATGGGAATGGGGTGTGAAGGACTGTCAGGGAAGAGCTCG	YQIGGYTEK	TSPISEHDYQIGGYTEKWESGVKDC	200	19	TSPISEHDYQIGGYTEKWEWGVKDC	175	FALSE		S
370	ACATCTCCAATTAGCGAACATGACTATCAGATTGGCGGTTATACTGAGAA	1	1.4_ORF3.S.19.L	0.426666667	FALSE	TRUE	Sat_mut_A	FALSE		FALSE		FALSE		FALSE	192	183	ACATCTCCAATTAGCGAACATGACTATCAGATTGGCGGTTATACTGAGAAATGGGAACTGGGTGTCAAGGATTGT	FALSE		1.4_ORF3		L	ACATCTCCAATTAGCGAACATGACTATCAGATTGGCGGTTATACTGAGAAATGGGAACTGGGTGTCAAGGATTGT	ACATCTCCAATTAGCGAACATGACTATCAGATTGGCGGTTATACTGAGAAATGGGAACTGGGTGTCAAGGATTGT	ACATCTCCAATTAGCGAACATGACTATCAGATTGGCGGTTATACTGAGAAATGGGAACTGGGTGTCAAGGATTGT	ACATCTCCAATTAGCGAACATGACTATCAGATTGGCGGTTATACTGAGAAATGGGAACTGGGTGTCAAGGATTGT	GAATTCCGCTGCGTACATCTCCAATTAGCGAACATGACTATCAGATTGGCGGTTATACTGAGAAATGGGAACTGGGTGTCAAGGATTGTCAGGGAAGAGCTCG	YQIGGYTEK	TSPISEHDYQIGGYTEKWESGVKDC	200	19	TSPISEHDYQIGGYTEKWELGVKDC	175	FALSE		S
371	ACAAGCCCAATTAGTGAGCATGATTATCAAATTGGGGGTTACACAGAAAA	1	1.4_ORF3.S.19.Y	0.386666667	FALSE	TRUE	Sat_mut_A	FALSE		FALSE		FALSE		FALSE	192	183	ACAAGCCCAATTAGTGAGCATGATTATCAAATTGGGGGTTACACAGAAAAGTGGGAATATGGGGTTAAAGATTGT	FALSE		1.4_ORF3		Y	ACAAGCCCAATTAGTGAGCATGATTATCAAATTGGGGGTTACACAGAAAAGTGGGAATATGGGGTTAAAGATTGT	ACAAGCCCAATTAGTGAGCATGATTATCAAATTGGGGGTTACACAGAAAAGTGGGAATATGGGGTTAAAGATTGT	ACAAGCCCAATTAGTGAGCATGATTATCAAATTGGGGGTTACACAGAAAAGTGGGAATATGGGGTTAAAGATTGT	ACAAGCCCAATTAGTGAGCATGATTATCAAATTGGGGGTTACACAGAAAAGTGGGAATATGGGGTTAAAGATTGT	GAATTCCGCTGCGTACAAGCCCAATTAGTGAGCATGATTATCAAATTGGGGGTTACACAGAAAAGTGGGAATATGGGGTTAAAGATTGTCAGGGAAGAGCTCG	YQIGGYTEK	TSPISEHDYQIGGYTEKWESGVKDC	200	19	TSPISEHDYQIGGYTEKWEYGVKDC	175	FALSE		S
372	ACTTCCCCAATTTCAGAACACGACTACCAAATTGGCGGTTACACTGAGAA	1	1.4_ORF3.S.19.P	0.466666667	FALSE	TRUE	Sat_mut_A	FALSE		FALSE		FALSE		FALSE	192	183	ACTTCCCCAATTTCAGAACACGACTACCAAATTGGCGGTTACACTGAGAAATGGGAGCCAGGCGTTAAAGATTGC	FALSE		1.4_ORF3		P	ACTTCCCCAATTTCAGAACACGACTACCAAATTGGCGGTTACACTGAGAAATGGGAGCCAGGCGTTAAAGATTGC	ACTTCCCCAATTTCAGAACACGACTACCAAATTGGCGGTTACACTGAGAAATGGGAGCCAGGCGTTAAAGATTGC	ACTTCCCCAATTTCAGAACACGACTACCAAATTGGCGGTTACACTGAGAAATGGGAGCCAGGCGTTAAAGATTGC	ACTTCCCCAATTTCAGAACACGACTACCAAATTGGCGGTTACACTGAGAAATGGGAGCCAGGCGTTAAAGATTGC	GAATTCCGCTGCGTACTTCCCCAATTTCAGAACACGACTACCAAATTGGCGGTTACACTGAGAAATGGGAGCCAGGCGTTAAAGATTGCCAGGGAAGAGCTCG	YQIGGYTEK	TSPISEHDYQIGGYTEKWESGVKDC	200	19	TSPISEHDYQIGGYTEKWEPGVKDC	175	FALSE		S
373	ACATCACCTATCAGTGAGCACGACTATCAGATCGGGGGCTATACCGAGAA	1	1.4_ORF3.S.19.N	0.493333333	FALSE	TRUE	Sat_mut_A	FALSE		FALSE		FALSE		FALSE	192	183	ACATCACCTATCAGTGAGCACGACTATCAGATCGGGGGCTATACCGAGAAGTGGGAGAACGGTGTTAAAGACTGT	FALSE		1.4_ORF3		N	ACATCACCTATCAGTGAGCACGACTATCAGATCGGGGGCTATACCGAGAAGTGGGAGAACGGTGTTAAAGACTGT	ACATCACCTATCAGTGAGCACGACTATCAGATCGGGGGCTATACCGAGAAGTGGGAGAACGGTGTTAAAGACTGT	ACATCACCTATCAGTGAGCACGACTATCAGATCGGGGGCTATACCGAGAAGTGGGAGAACGGTGTTAAAGACTGT	ACATCACCTATCAGTGAGCACGACTATCAGATCGGGGGCTATACCGAGAAGTGGGAGAACGGTGTTAAAGACTGT	GAATTCCGCTGCGTACATCACCTATCAGTGAGCACGACTATCAGATCGGGGGCTATACCGAGAAGTGGGAGAACGGTGTTAAAGACTGTCAGGGAAGAGCTCG	YQIGGYTEK	TSPISEHDYQIGGYTEKWESGVKDC	200	19	TSPISEHDYQIGGYTEKWENGVKDC	175	FALSE		S
374	ACTAGCCCAATCTCAGAGCATGATTACCAGATTGGGGGCTATACAGAGAA	1	1.4_ORF3.S.19.C	0.44	FALSE	TRUE	Sat_mut_A	FALSE		FALSE		FALSE		FALSE	192	183	ACTAGCCCAATCTCAGAGCATGATTACCAGATTGGGGGCTATACAGAGAAATGGGAATGTGGTGTGAAAGATTGT	FALSE		1.4_ORF3		C	ACTAGCCCAATCTCAGAGCATGATTACCAGATTGGGGGCTATACAGAGAAATGGGAATGTGGTGTGAAAGATTGT	ACTAGCCCAATCTCAGAGCATGATTACCAGATTGGGGGCTATACAGAGAAATGGGAATGTGGTGTGAAAGATTGT	ACTAGCCCAATCTCAGAGCATGATTACCAGATTGGGGGCTATACAGAGAAATGGGAATGTGGTGTGAAAGATTGT	ACTAGCCCAATCTCAGAGCATGATTACCAGATTGGGGGCTATACAGAGAAATGGGAATGTGGTGTGAAAGATTGT	GAATTCCGCTGCGTACTAGCCCAATCTCAGAGCATGATTACCAGATTGGGGGCTATACAGAGAAATGGGAATGTGGTGTGAAAGATTGTCAGGGAAGAGCTCG	YQIGGYTEK	TSPISEHDYQIGGYTEKWESGVKDC	200	19	TSPISEHDYQIGGYTEKWECGVKDC	175	FALSE		S
375	ACAAGCCCTATTAGCGAGCATGATTACCAAATCGGGGGTTACACAGAAAA	1	1.4_ORF3.S.19.E	0.48	FALSE	TRUE	Sat_mut_A	FALSE		FALSE		FALSE		FALSE	192	183	ACAAGCCCTATTAGCGAGCATGATTACCAAATCGGGGGTTACACAGAAAAGTGGGAGGAGGGTGTTAAGGATTGC	FALSE		1.4_ORF3		E	ACAAGCCCTATTAGCGAGCATGATTACCAAATCGGGGGTTACACAGAAAAGTGGGAGGAGGGTGTTAAGGATTGC	ACAAGCCCTATTAGCGAGCATGATTACCAAATCGGGGGTTACACAGAAAAGTGGGAGGAGGGTGTTAAGGATTGC	ACAAGCCCTATTAGCGAGCATGATTACCAAATCGGGGGTTACACAGAAAAGTGGGAGGAGGGTGTTAAGGATTGC	ACAAGCCCTATTAGCGAGCATGATTACCAAATCGGGGGTTACACAGAAAAGTGGGAGGAGGGTGTTAAGGATTGC	GAATTCCGCTGCGTACAAGCCCTATTAGCGAGCATGATTACCAAATCGGGGGTTACACAGAAAAGTGGGAGGAGGGTGTTAAGGATTGCCAGGGAAGAGCTCG	YQIGGYTEK	TSPISEHDYQIGGYTEKWESGVKDC	200	19	TSPISEHDYQIGGYTEKWEEGVKDC	175	FALSE		S
376	ACTTCTCCAATTTCAGAACACGATTATCAGATCGGGGGTTACACAGAAAA	1	1.4_ORF3.S.19.A	0.493333333	FALSE	TRUE	Sat_mut_A	FALSE		FALSE		FALSE		FALSE	192	183	ACTTCTCCAATTTCAGAACACGATTATCAGATCGGGGGTTACACAGAGAAGTGGGAGGCCGGCGTCAAGGACTGT	FALSE		1.4_ORF3		A	ACTTCTCCAATTTCAGAACACGATTATCAGATCGGGGGTTACACAGAAAAGTGGGAGGCCGGCGTCAAGGACTGT	ACTTCTCCAATTTCAGAACACGATTATCAGATCGGGGGTTACACAGAGAAGTGGGAGGCCGGCGTCAAGGACTGT	ACTTCTCCAATTTCAGAACACGATTATCAGATCGGGGGTTACACAGAAAAGTGGGAGGCCGGCGTCAAGGACTGT	ACTTCTCCAATTTCAGAACACGATTATCAGATCGGGGGTTACACAGAAAAGTGGGAGGCCGGCGTCAAGGACTGT	GAATTCCGCTGCGTACTTCTCCAATTTCAGAACACGATTATCAGATCGGGGGTTACACAGAAAAGTGGGAGGCCGGCGTCAAGGACTGTCAGGGAAGAGCTCG	YQIGGYTEK	TSPISEHDYQIGGYTEKWESGVKDC	200	19	TSPISEHDYQIGGYTEKWEAGVKDC	175	FALSE		S
377	ACCTCTCCTATTTCCGAACATGACTACCAGATTGGCGGGTACACTGAAAA	1	1.4_ORF3.S.19.D	0.453333333	FALSE	TRUE	Sat_mut_A	FALSE		FALSE		FALSE		FALSE	192	183	ACCTCTCCTATTTCCGAACATGACTACCAGATTGGGGGGTACACTGAAAAATGGGAAGACGGTGTGAAAGATTGT	FALSE		1.4_ORF3		D	ACCTCTCCTATTTCCGAACATGACTACCAGATTGGGGGGTACACTGAAAAATGGGAAGACGGTGTGAAAGATTGT	ACCTCTCCTATTTCCGAACATGACTACCAGATTGGGGGGTACACTGAAAAATGGGAAGACGGTGTGAAAGATTGT	ACCTCTCCTATTTCCGAACATGACTACCAGATTGGCGGGTACACTGAAAAATGGGAAGACGGTGTGAAAGATTGT	ACCTCTCCTATTTCCGAACATGACTACCAGATTGGCGGGTACACTGAAAAATGGGAAGACGGTGTGAAAGATTGT	GAATTCCGCTGCGTACCTCTCCTATTTCCGAACATGACTACCAGATTGGCGGGTACACTGAAAAATGGGAAGACGGTGTGAAAGATTGTCAGGGAAGAGCTCG	YQIGGYTEK	TSPISEHDYQIGGYTEKWESGVKDC	200	19	TSPISEHDYQIGGYTEKWEDGVKDC	175	FALSE		S
378	ACATCACCTATTAGCGAGCACGATTATCAAATCGGGGGCTACACCGAAAA	1	1.4_ORF3.S.19.I	0.493333333	FALSE	TRUE	Sat_mut_A	FALSE		FALSE		FALSE		FALSE	192	183	ACATCACCTATTAGCGAGCACGATTATCAAATCGGGGGCTACACCGAAAAGTGGGAGATCGGTGTCAAGGACTGT	FALSE		1.4_ORF3		I	ACATCACCTATTAGCGAGCACGATTATCAAATCGGGGGCTACACCGAAAAGTGGGAGATCGGTGTCAAGGACTGT	ACATCACCTATTAGCGAGCACGATTATCAAATCGGGGGCTACACCGAAAAGTGGGAGATCGGTGTCAAGGACTGT	ACATCACCTATTAGCGAGCACGATTATCAAATCGGGGGCTACACCGAAAAGTGGGAGATCGGTGTCAAGGACTGT	ACATCACCTATTAGCGAGCACGATTATCAAATCGGGGGCTACACCGAAAAGTGGGAGATCGGTGTCAAGGACTGT	GAATTCCGCTGCGTACATCACCTATTAGCGAGCACGATTATCAAATCGGGGGCTACACCGAAAAGTGGGAGATCGGTGTCAAGGACTGTCAGGGAAGAGCTCG	YQIGGYTEK	TSPISEHDYQIGGYTEKWESGVKDC	200	19	TSPISEHDYQIGGYTEKWEIGVKDC	175	FALSE		S
379	ACTTCACCAATCTCAGAGCATGACTACCAGATCGGCGGGTATACAGAAAA	1	1.4_ORF3.G.20.M	0.44	FALSE	TRUE	Sat_mut_A	FALSE		FALSE		FALSE		FALSE	192	183	ACTTCACCAATCTCAGAGCATGACTACCAGATCGGGGGGTATACAGAAAAATGGGAAAGTATGGTTAAGGACTGT	FALSE		1.4_ORF3		M	ACTTCACCAATCTCAGAGCATGACTACCAGATCGGGGGGTATACAGAAAAATGGGAAAGTATGGTTAAGGACTGT	ACTTCACCAATCTCAGAGCATGACTACCAGATCGGGGGGTATACAGAAAAATGGGAAAGTATGGTTAAGGACTGT	ACTTCACCAATCTCAGAGCATGACTACCAGATCGGCGGGTATACAGAAAAATGGGAAAGTATGGTTAAGGACTGT	ACTTCACCAATCTCAGAGCATGACTACCAGATCGGCGGGTATACAGAAAAATGGGAAAGTATGGTTAAGGACTGT	GAATTCCGCTGCGTACTTCACCAATCTCAGAGCATGACTACCAGATCGGCGGGTATACAGAAAAATGGGAAAGTATGGTTAAGGACTGTCAGGGAAGAGCTCG	YQIGGYTEK	TSPISEHDYQIGGYTEKWESGVKDC	200	20	TSPISEHDYQIGGYTEKWESMVKDC	175	FALSE		G
380	ACTTCTCCAATCAGCGAACACGATTATCAGATCGGCGGCTACACTGAGAA	1	1.4_ORF3.G.20.F	0.48	FALSE	TRUE	Sat_mut_A	FALSE		FALSE		FALSE		FALSE	192	183	ACTTCTCCAATCAGCGAACACGATTATCAGATCGGCGGCTACACTGAGAAGTGGGAGAGTTTCGTGAAAGACTGT	FALSE		1.4_ORF3		F	ACTTCTCCAATCAGCGAACACGATTATCAGATCGGCGGCTACACTGAGAAGTGGGAGAGTTTCGTGAAAGACTGT	ACTTCTCCAATCAGCGAACACGATTATCAGATCGGCGGCTACACTGAGAAGTGGGAGAGTTTCGTGAAAGACTGT	ACTTCTCCAATCAGCGAACACGATTATCAGATCGGCGGCTACACTGAGAAGTGGGAGAGTTTCGTGAAAGACTGT	ACTTCTCCAATCAGCGAACACGATTATCAGATCGGCGGCTACACTGAGAAGTGGGAGAGTTTCGTGAAAGACTGT	GAATTCCGCTGCGTACTTCTCCAATCAGCGAACACGATTATCAGATCGGCGGCTACACTGAGAAGTGGGAGAGTTTCGTGAAAGACTGTCAGGGAAGAGCTCG	YQIGGYTEK	TSPISEHDYQIGGYTEKWESGVKDC	200	20	TSPISEHDYQIGGYTEKWESFVKDC	175	FALSE		G
381	ACCAGCCCAATTTCCGAGCATGACTACCAAATCGGTGGGTATACCGAAAA	1	1.4_ORF3.G.20.K	0.493333333	FALSE	TRUE	Sat_mut_A	FALSE		FALSE		FALSE		FALSE	192	183	ACCAGCCCAATTTCCGAGCATGACTACCAAATCGGTGGGTATACCGAAAAGTGGGAGTCCAAAGTCAAAGACTGC	FALSE		1.4_ORF3		K	ACCAGCCCAATTTCCGAGCATGACTACCAAATCGGTGGGTATACCGAAAAGTGGGAGTCCAAAGTCAAAGACTGC	ACCAGCCCAATTTCCGAGCATGACTACCAAATCGGTGGGTATACCGAAAAGTGGGAGTCCAAAGTCAAAGACTGC	ACCAGCCCAATTTCCGAGCATGACTACCAAATCGGTGGGTATACCGAAAAGTGGGAGTCCAAAGTCAAAGACTGC	ACCAGCCCAATTTCCGAGCATGACTACCAAATCGGTGGGTATACCGAAAAGTGGGAGTCCAAAGTCAAAGACTGC	GAATTCCGCTGCGTACCAGCCCAATTTCCGAGCATGACTACCAAATCGGTGGGTATACCGAAAAGTGGGAGTCCAAAGTCAAAGACTGCCAGGGAAGAGCTCG	YQIGGYTEK	TSPISEHDYQIGGYTEKWESGVKDC	200	20	TSPISEHDYQIGGYTEKWESKVKDC	175	FALSE		G
382	ACATCCCCTATTTCTGAACATGATTATCAGATCGGTGGTTACACAGAGAA	1	1.4_ORF3.G.20.T	0.413333333	FALSE	TRUE	Sat_mut_A	FALSE		FALSE		FALSE		FALSE	192	183	ACATCCCCTATTTCTGAACATGATTATCAGATCGGTGGTTACACAGAGAAATGGGAATCTACCGTTAAGGACTGT	FALSE		1.4_ORF3		T	ACATCCCCTATTTCTGAACATGATTATCAGATCGGTGGTTACACAGAGAAATGGGAATCTACCGTTAAGGACTGT	ACATCCCCTATTTCTGAACATGATTATCAGATCGGTGGTTACACAGAGAAATGGGAATCTACCGTTAAGGACTGT	ACATCCCCTATTTCTGAACATGATTATCAGATCGGTGGTTACACAGAGAAATGGGAATCTACCGTTAAGGACTGT	ACATCCCCTATTTCTGAACATGATTATCAGATCGGTGGTTACACAGAGAAATGGGAATCTACCGTTAAGGACTGT	GAATTCCGCTGCGTACATCCCCTATTTCTGAACATGATTATCAGATCGGTGGTTACACAGAGAAATGGGAATCTACCGTTAAGGACTGTCAGGGAAGAGCTCG	YQIGGYTEK	TSPISEHDYQIGGYTEKWESGVKDC	200	20	TSPISEHDYQIGGYTEKWESTVKDC	175	FALSE		G
383	ACAAGTCCTATTAGTGAGCATGATTACCAGATTGGCGGGTACACAGAAAA	1	1.4_ORF3.G.20.R	0.453333333	FALSE	TRUE	Sat_mut_A	FALSE		FALSE		FALSE		FALSE	192	183	ACAAGTCCTATTAGTGAGCATGATTACCAGATTGGCGGGTACACAGAAAAGTGGGAATCACGCGTCAAAGATTGC	FALSE		1.4_ORF3		R	ACAAGTCCTATTAGTGAGCATGATTACCAGATTGGCGGGTACACAGAAAAGTGGGAATCACGCGTCAAAGATTGC	ACAAGTCCTATTAGTGAGCATGATTACCAGATTGGCGGGTACACAGAAAAGTGGGAATCACGCGTCAAAGATTGC	ACAAGTCCTATTAGTGAGCATGATTACCAGATTGGCGGGTACACAGAAAAGTGGGAATCACGCGTCAAAGATTGC	ACAAGTCCTATTAGTGAGCATGATTACCAGATTGGCGGGTACACAGAAAAGTGGGAATCACGCGTCAAAGATTGC	GAATTCCGCTGCGTACAAGTCCTATTAGTGAGCATGATTACCAGATTGGCGGGTACACAGAAAAGTGGGAATCACGCGTCAAAGATTGCCAGGGAAGAGCTCG	YQIGGYTEK	TSPISEHDYQIGGYTEKWESGVKDC	200	20	TSPISEHDYQIGGYTEKWESRVKDC	175	FALSE		G
384	ACTTCCCCTATTAGTGAACACGACTACCAGATCGGTGGGTACACAGAGAA	1	1.4_ORF3.G.20.Q	0.493333333	FALSE	TRUE	Sat_mut_A	FALSE		FALSE		FALSE		FALSE	192	183	ACTTCCCCTATTAGTGAACACGACTACCAGATCGGTGGGTACACAGAGAAGTGGGAAAGCCAGGTGAAAGACTGT	FALSE		1.4_ORF3		Q	ACTTCCCCTATTAGTGAACACGACTACCAGATCGGTGGGTACACAGAGAAGTGGGAAAGCCAGGTGAAAGACTGT	ACTTCCCCTATTAGTGAACACGACTACCAGATCGGTGGGTACACAGAGAAGTGGGAAAGCCAGGTGAAAGACTGT	ACTTCCCCTATTAGTGAACACGACTACCAGATCGGTGGGTACACAGAGAAGTGGGAAAGCCAGGTGAAAGACTGT	ACTTCCCCTATTAGTGAACACGACTACCAGATCGGTGGGTACACAGAGAAGTGGGAAAGCCAGGTGAAAGACTGT	GAATTCCGCTGCGTACTTCCCCTATTAGTGAACACGACTACCAGATCGGTGGGTACACAGAGAAGTGGGAAAGCCAGGTGAAAGACTGTCAGGGAAGAGCTCG	YQIGGYTEK	TSPISEHDYQIGGYTEKWESGVKDC	200	20	TSPISEHDYQIGGYTEKWESQVKDC	175	FALSE		G
385	ACCTCCCCTATCTCTGAGCATGACTATCAAATCGGTGGGTATACCGAGAA	1	1.4_ORF3.G.20.V	0.493333333	FALSE	TRUE	Sat_mut_A	FALSE		FALSE		FALSE		FALSE	192	183	ACCTCCCCTATCTCTGAGCATGACTATCAAATCGGTGGGTATACCGAGAAATGGGAGTCCGTCGTGAAGGATTGC	FALSE		1.4_ORF3		V	ACCTCCCCTATCTCTGAGCATGACTATCAAATCGGTGGGTATACCGAGAAATGGGAATCCGTCGTGAAGGATTGC	ACCTCCCCTATCTCTGAGCATGACTATCAAATCGGTGGGTATACCGAGAAATGGGAGTCCGTCGTGAAGGATTGC	ACCTCCCCTATCTCTGAGCATGACTATCAAATCGGTGGGTATACCGAGAAATGGGAATCCGTCGTGAAGGATTGC	ACCTCCCCTATCTCTGAGCATGACTATCAAATCGGTGGGTATACCGAGAAATGGGAATCCGTCGTGAAGGATTGC	GAATTCCGCTGCGTACCTCCCCTATCTCTGAGCATGACTATCAAATCGGTGGGTATACCGAGAAATGGGAATCCGTCGTGAAGGATTGCCAGGGAAGAGCTCG	YQIGGYTEK	TSPISEHDYQIGGYTEKWESGVKDC	200	20	TSPISEHDYQIGGYTEKWESVVKDC	175	FALSE		G
386	ACTAGCCCAATTTCTGAACATGATTATCAGATCGGCGGGTATACTGAGAA	1	1.4_ORF3.G.20.H	0.4	FALSE	TRUE	Sat_mut_A	FALSE		FALSE		FALSE		FALSE	192	183	ACTAGCCCAATTTCTGAACATGATTATCAGATCGGCGGGTATACTGAGAAATGGGAAAGTCACGTTAAAGATTGT	FALSE		1.4_ORF3		H	ACTAGCCCAATTTCTGAACATGATTATCAGATCGGCGGGTATACTGAGAAATGGGAAAGTCACGTTAAAGATTGT	ACTAGCCCAATTTCTGAACATGATTATCAGATCGGCGGGTATACTGAGAAATGGGAAAGTCACGTTAAAGATTGT	ACTAGCCCAATTTCTGAACATGATTATCAGATCGGCGGGTATACTGAGAAATGGGAAAGTCACGTTAAAGATTGT	ACTAGCCCAATTTCTGAACATGATTATCAGATCGGCGGGTATACTGAGAAATGGGAAAGTCACGTTAAAGATTGT	GAATTCCGCTGCGTACTAGCCCAATTTCTGAACATGATTATCAGATCGGCGGGTATACTGAGAAATGGGAAAGTCACGTTAAAGATTGTCAGGGAAGAGCTCG	YQIGGYTEK	TSPISEHDYQIGGYTEKWESGVKDC	200	20	TSPISEHDYQIGGYTEKWESHVKDC	175	FALSE		G
387	ACTAGTCCTATTTCTGAACATGACTATCAAATTGGGGGCTACACTGAAAA	1	1.4_ORF3.G.20.W	0.44	FALSE	TRUE	Sat_mut_A	FALSE		FALSE		FALSE		FALSE	192	183	ACTAGTCCTATTTCTGAACATGACTATCAAATTGGGGGCTACACTGAAAAATGGGAGTCTTGGGTCAAGGACTGC	FALSE		1.4_ORF3		W	ACTAGTCCTATTTCTGAACATGACTATCAAATTGGGGGCTACACTGAAAAATGGGAGTCTTGGGTCAAGGACTGC	ACTAGTCCTATTTCTGAACATGACTATCAAATTGGGGGCTACACTGAAAAATGGGAGTCTTGGGTCAAGGACTGC	ACTAGTCCTATTTCTGAACATGACTATCAAATTGGGGGCTACACTGAAAAATGGGAGTCTTGGGTCAAGGACTGC	ACTAGTCCTATTTCTGAACATGACTATCAAATTGGGGGCTACACTGAAAAATGGGAGTCTTGGGTCAAGGACTGC	GAATTCCGCTGCGTACTAGTCCTATTTCTGAACATGACTATCAAATTGGGGGCTACACTGAAAAATGGGAGTCTTGGGTCAAGGACTGCCAGGGAAGAGCTCG	YQIGGYTEK	TSPISEHDYQIGGYTEKWESGVKDC	200	20	TSPISEHDYQIGGYTEKWESWVKDC	175	FALSE		G
388	ACTTCTCCAATTTCCGAACATGATTACCAAATTGGGGGTTATACAGAGAA	1	1.4_ORF3.G.20.L	0.386666667	FALSE	TRUE	Sat_mut_A	FALSE		FALSE		FALSE		FALSE	192	183	ACTTCTCCAATTTCCGAACATGATTACCAAATTGGGGGTTATACAGAGAAATGGGAGAGTCTTGTCAAAGATTGT	FALSE		1.4_ORF3		L	ACTTCTCCAATTTCCGAACATGATTACCAAATTGGGGGTTATACAGAGAAATGGGAGAGTCTTGTCAAAGATTGT	ACTTCTCCAATTTCCGAACATGATTACCAAATTGGGGGTTATACAGAGAAATGGGAGAGTCTTGTCAAAGATTGT	ACTTCTCCAATTTCCGAACATGATTACCAAATTGGGGGTTATACAGAGAAATGGGAGAGTCTTGTCAAAGATTGT	ACTTCTCCAATTTCCGAACATGATTACCAAATTGGGGGTTATACAGAGAAATGGGAGAGTCTTGTCAAAGATTGT	GAATTCCGCTGCGTACTTCTCCAATTTCCGAACATGATTACCAAATTGGGGGTTATACAGAGAAATGGGAGAGTCTTGTCAAAGATTGTCAGGGAAGAGCTCG	YQIGGYTEK	TSPISEHDYQIGGYTEKWESGVKDC	200	20	TSPISEHDYQIGGYTEKWESLVKDC	175	FALSE		G
389	ACTAGCCCAATTAGCGAACATGATTATCAAATTGGGGGTTACACAGAGAA	1	1.4_ORF3.G.20.Y	0.426666667	FALSE	TRUE	Sat_mut_A	FALSE		FALSE		FALSE		FALSE	192	183	ACTAGCCCAATTAGCGAACATGATTATCAAATTGGGGGTTACACAGAGAAGTGGGAGTCATATGTCAAGGACTGT	FALSE		1.4_ORF3		Y	ACTAGCCCAATTAGCGAACATGATTATCAAATTGGGGGTTACACAGAGAAGTGGGAGTCATATGTCAAGGACTGT	ACTAGCCCAATTAGCGAACATGATTATCAAATTGGGGGTTACACAGAGAAGTGGGAGTCATATGTCAAGGACTGT	ACTAGCCCAATTAGCGAACATGATTATCAAATTGGGGGTTACACAGAGAAGTGGGAGTCATATGTCAAGGACTGT	ACTAGCCCAATTAGCGAACATGATTATCAAATTGGGGGTTACACAGAGAAGTGGGAGTCATATGTCAAGGACTGT	GAATTCCGCTGCGTACTAGCCCAATTAGCGAACATGATTATCAAATTGGGGGTTACACAGAGAAGTGGGAGTCATATGTCAAGGACTGTCAGGGAAGAGCTCG	YQIGGYTEK	TSPISEHDYQIGGYTEKWESGVKDC	200	20	TSPISEHDYQIGGYTEKWESYVKDC	175	FALSE		G
390	ACATCACCTATCAGCGAGCACGATTACCAGATTGGTGGGTATACAGAGAA	1	1.4_ORF3.G.20.P	0.48	FALSE	TRUE	Sat_mut_A	FALSE		FALSE		FALSE		FALSE	192	183	ACATCACCTATCAGCGAGCACGATTACCAGATTGGGGGGTATACAGAGAAATGGGAGAGCCCAGTGAAAGATTGC	FALSE		1.4_ORF3		P	ACATCACCTATCAGCGAGCACGATTACCAGATTGGGGGGTATACAGAGAAATGGGAGAGCCCAGTGAAAGATTGC	ACATCACCTATCAGCGAGCACGATTACCAGATTGGGGGGTATACAGAGAAATGGGAGAGCCCAGTGAAAGATTGC	ACATCACCTATCAGCGAGCACGATTACCAGATTGGTGGGTATACAGAGAAATGGGAGAGCCCAGTGAAAGATTGC	ACATCACCTATCAGCGAGCACGATTACCAGATTGGTGGGTATACAGAGAAATGGGAGAGCCCAGTGAAAGATTGC	GAATTCCGCTGCGTACATCACCTATCAGCGAGCACGATTACCAGATTGGTGGGTATACAGAGAAATGGGAGAGCCCAGTGAAAGATTGCCAGGGAAGAGCTCG	YQIGGYTEK	TSPISEHDYQIGGYTEKWESGVKDC	200	20	TSPISEHDYQIGGYTEKWESPVKDC	175	FALSE		G
391	ACATCCCCTATTAGTGAACATGATTATCAAATCGGTGGGTATACCGAGAA	1	1.4_ORF3.G.20.N	0.426666667	FALSE	TRUE	Sat_mut_A	FALSE		FALSE		FALSE		FALSE	192	183	ACATCCCCTATTAGTGAACATGATTATCAAATCGGGGGGTATACCGAGAAATGGGAATCTAACGTCAAGGACTGC	FALSE		1.4_ORF3		N	ACATCCCCTATTAGTGAACATGATTATCAAATCGGGGGGTATACCGAGAAATGGGAATCTAACGTCAAGGACTGC	ACATCCCCTATTAGTGAACATGATTATCAAATCGGGGGGTATACCGAGAAATGGGAATCTAACGTCAAGGACTGC	ACATCCCCTATTAGTGAACATGATTATCAAATCGGTGGGTATACCGAGAAATGGGAATCTAACGTCAAGGACTGC	ACATCCCCTATTAGTGAACATGATTATCAAATCGGTGGGTATACCGAGAAATGGGAATCTAACGTCAAGGACTGC	GAATTCCGCTGCGTACATCCCCTATTAGTGAACATGATTATCAAATCGGTGGGTATACCGAGAAATGGGAATCTAACGTCAAGGACTGCCAGGGAAGAGCTCG	YQIGGYTEK	TSPISEHDYQIGGYTEKWESGVKDC	200	20	TSPISEHDYQIGGYTEKWESNVKDC	175	FALSE		G
392	ACTTCACCTATTTCAGAGCATGACTATCAAATCGGGGGTTACACCGAGAA	1	1.4_ORF3.G.20.C	0.44	FALSE	TRUE	Sat_mut_A	FALSE		FALSE		FALSE		FALSE	192	183	ACTTCACCTATTTCAGAGCATGACTATCAAATCGGGGGTTACACCGAGAAGTGGGAATCTTGTGTTAAGGACTGT	FALSE		1.4_ORF3		C	ACTTCACCTATTTCAGAGCATGACTATCAAATCGGGGGTTACACCGAGAAGTGGGAATCTTGTGTTAAGGACTGT	ACTTCACCTATTTCAGAGCATGACTATCAAATCGGGGGTTACACCGAGAAGTGGGAATCTTGTGTTAAGGACTGT	ACTTCACCTATTTCAGAGCATGACTATCAAATCGGGGGTTACACCGAGAAGTGGGAATCTTGTGTTAAGGACTGT	ACTTCACCTATTTCAGAGCATGACTATCAAATCGGGGGTTACACCGAGAAGTGGGAATCTTGTGTTAAGGACTGT	GAATTCCGCTGCGTACTTCACCTATTTCAGAGCATGACTATCAAATCGGGGGTTACACCGAGAAGTGGGAATCTTGTGTTAAGGACTGTCAGGGAAGAGCTCG	YQIGGYTEK	TSPISEHDYQIGGYTEKWESGVKDC	200	20	TSPISEHDYQIGGYTEKWESCVKDC	175	FALSE		G
393	ACCAGCCCTATTTCCGAACACGATTATCAAATCGGGGGTTATACCGAAAA	1	1.4_ORF3.G.20.E	0.453333333	FALSE	TRUE	Sat_mut_A	FALSE		FALSE		FALSE		FALSE	192	183	ACCAGCCCTATTTCCGAACACGATTATCAAATCGGGGGTTATACCGAAAAGTGGGAAAGTGAGGTCAAAGATTGC	FALSE		1.4_ORF3		E	ACCAGCCCTATTTCCGAACACGATTATCAAATCGGGGGTTATACCGAAAAGTGGGAAAGTGAGGTCAAAGATTGC	ACCAGCCCTATTTCCGAACACGATTATCAAATCGGGGGTTATACCGAAAAGTGGGAAAGTGAGGTCAAAGATTGC	ACCAGCCCTATTTCCGAACACGATTATCAAATCGGGGGTTATACCGAAAAGTGGGAAAGTGAGGTCAAAGATTGC	ACCAGCCCTATTTCCGAACACGATTATCAAATCGGGGGTTATACCGAAAAGTGGGAAAGTGAGGTCAAAGATTGC	GAATTCCGCTGCGTACCAGCCCTATTTCCGAACACGATTATCAAATCGGGGGTTATACCGAAAAGTGGGAAAGTGAGGTCAAAGATTGCCAGGGAAGAGCTCG	YQIGGYTEK	TSPISEHDYQIGGYTEKWESGVKDC	200	20	TSPISEHDYQIGGYTEKWESEVKDC	175	FALSE		G
394	ACCTCCCCTATCTCTGAACATGACTATCAAATTGGGGGCTACACAGAGAA	1	1.4_ORF3.G.20.A	0.493333333	FALSE	TRUE	Sat_mut_A	FALSE		FALSE		FALSE		FALSE	192	183	ACCTCCCCTATCTCTGAACATGACTATCAAATTGGGGGCTACACAGAGAAGTGGGAGAGCGCAGTGAAAGACTGC	FALSE		1.4_ORF3		A	ACCTCCCCTATCTCTGAACATGACTATCAAATTGGGGGCTACACAGAGAAGTGGGAGAGCGCAGTGAAAGATTGC	ACCTCCCCTATCTCTGAACATGACTATCAAATTGGGGGCTACACAGAGAAGTGGGAGAGCGCAGTGAAAGACTGC	ACCTCCCCTATCTCTGAACATGACTATCAAATTGGGGGCTACACAGAGAAGTGGGAGAGCGCAGTGAAAGATTGC	ACCTCCCCTATCTCTGAACATGACTATCAAATTGGGGGCTACACAGAGAAGTGGGAGAGCGCAGTGAAAGATTGC	GAATTCCGCTGCGTACCTCCCCTATCTCTGAACATGACTATCAAATTGGGGGCTACACAGAGAAGTGGGAGAGCGCAGTGAAAGATTGCCAGGGAAGAGCTCG	YQIGGYTEK	TSPISEHDYQIGGYTEKWESGVKDC	200	20	TSPISEHDYQIGGYTEKWESAVKDC	175	FALSE		G
395	ACCTCTCCTATCTCTGAACACGATTATCAGATTGGTGGCTATACAGAGAA	1	1.4_ORF3.G.20.S	0.466666667	FALSE	TRUE	Sat_mut_A	FALSE		FALSE		FALSE		FALSE	192	183	ACCTCTCCTATCTCTGAACACGATTATCAGATTGGTGGCTATACAGAGAAGTGGGAGTCCTCTGTGAAGGATTGC	FALSE		1.4_ORF3		S	ACCTCTCCTATCTCTGAACACGATTATCAGATTGGTGGCTATACAGAGAAGTGGGAGTCCTCTGTGAAGGATTGC	ACCTCTCCTATCTCTGAACACGATTATCAGATTGGTGGCTATACAGAGAAGTGGGAGTCCTCTGTGAAGGATTGC	ACCTCTCCTATCTCTGAACACGATTATCAGATTGGTGGCTATACAGAGAAGTGGGAGTCCTCTGTGAAGGATTGC	ACCTCTCCTATCTCTGAACACGATTATCAGATTGGTGGCTATACAGAGAAGTGGGAGTCCTCTGTGAAGGATTGC	GAATTCCGCTGCGTACCTCTCCTATCTCTGAACACGATTATCAGATTGGTGGCTATACAGAGAAGTGGGAGTCCTCTGTGAAGGATTGCCAGGGAAGAGCTCG	YQIGGYTEK	TSPISEHDYQIGGYTEKWESGVKDC	200	20	TSPISEHDYQIGGYTEKWESSVKDC	175	FALSE		G
396	ACATCACCTATCAGCGAGCATGACTATCAAATTGGCGGGTATACTGAGAA	1	1.4_ORF3.G.20.D	0.453333333	FALSE	TRUE	Sat_mut_A	FALSE		FALSE		FALSE		FALSE	192	183	ACATCACCTATCAGCGAGCATGACTATCAAATTGGGGGGTATACTGAGAAATGGGAATCCGACGTGAAAGACTGT	FALSE		1.4_ORF3		D	ACATCACCTATCAGCGAGCATGACTATCAAATTGGGGGGTATACTGAGAAATGGGAATCCGACGTGAAAGACTGT	ACATCACCTATCAGCGAGCATGACTATCAAATTGGGGGGTATACTGAGAAATGGGAATCCGACGTGAAAGACTGT	ACATCACCTATCAGCGAGCATGACTATCAAATTGGCGGGTATACTGAGAAATGGGAATCCGACGTGAAAGACTGT	ACATCACCTATCAGCGAGCATGACTATCAAATTGGCGGGTATACTGAGAAATGGGAATCCGACGTGAAAGACTGT	GAATTCCGCTGCGTACATCACCTATCAGCGAGCATGACTATCAAATTGGCGGGTATACTGAGAAATGGGAATCCGACGTGAAAGACTGTCAGGGAAGAGCTCG	YQIGGYTEK	TSPISEHDYQIGGYTEKWESGVKDC	200	20	TSPISEHDYQIGGYTEKWESDVKDC	175	FALSE		G
397	ACATCACCTATTTCAGAGCACGACTACCAGATCGGGGGTTACACAGAAAA	1	1.4_ORF3.G.20.I	0.466666667	FALSE	TRUE	Sat_mut_A	FALSE		FALSE		FALSE		FALSE	192	183	ACATCACCTATTTCAGAGCACGACTACCAGATCGGGGGTTACACAGAAAAATGGGAGTCAATTGTCAAGGACTGC	FALSE		1.4_ORF3		I	ACATCACCTATTTCAGAGCACGACTACCAGATCGGGGGTTACACAGAAAAATGGGAGTCAATTGTCAAGGACTGC	ACATCACCTATTTCAGAGCACGACTACCAGATCGGGGGTTACACAGAAAAATGGGAGTCAATTGTCAAGGACTGC	ACATCACCTATTTCAGAGCACGACTACCAGATCGGGGGTTACACAGAAAAATGGGAGTCAATTGTCAAGGACTGC	ACATCACCTATTTCAGAGCACGACTACCAGATCGGGGGTTACACAGAAAAATGGGAGTCAATTGTCAAGGACTGC	GAATTCCGCTGCGTACATCACCTATTTCAGAGCACGACTACCAGATCGGGGGTTACACAGAAAAATGGGAGTCAATTGTCAAGGACTGCCAGGGAAGAGCTCG	YQIGGYTEK	TSPISEHDYQIGGYTEKWESGVKDC	200	20	TSPISEHDYQIGGYTEKWESIVKDC	175	FALSE		G
398	ACAAGCCCAATCTCCGAACACGACTATCAAATCGGTGGTTACACTGAAAA	1	1.4_ORF3.V.21.G	0.493333333	FALSE	TRUE	Sat_mut_A	FALSE		FALSE		FALSE		FALSE	192	183	ACAAGCCCAATCTCCGAACACGACTACCAAATCGGTGGTTACACTGAAAAGTGGGAGTCCGGGGGCAAAGACTGT	FALSE		1.4_ORF3		G	ACAAGCCCAATCTCCGAACACGACTATCAAATCGGTGGTTACACTGAAAAATGGGAGTCCGGGGGCAAAGACTGT	ACAAGCCCAATCTCCGAACACGACTACCAAATCGGTGGTTACACTGAAAAGTGGGAGTCCGGGGGCAAAGACTGT	ACAAGCCCAATCTCCGAACACGACTATCAAATCGGTGGTTACACTGAAAAATGGGAGTCCGGGGGCAAAGACTGT	ACAAGCCCAATCTCCGAACACGACTATCAAATCGGTGGTTACACTGAAAAATGGGAGTCCGGGGGCAAAGACTGT	GAATTCCGCTGCGTACAAGCCCAATCTCCGAACACGACTATCAAATCGGTGGTTACACTGAAAAATGGGAGTCCGGGGGCAAAGACTGTCAGGGAAGAGCTCG	YQIGGYTEK	TSPISEHDYQIGGYTEKWESGVKDC	200	21	TSPISEHDYQIGGYTEKWESGGKDC	175	FALSE		V
399	ACCTCCCCTATCTCAGAACACGACTATCAAATTGGGGGTTATACAGAGAA	1	1.4_ORF3.V.21.M	0.466666667	FALSE	TRUE	Sat_mut_A	FALSE		FALSE		FALSE		FALSE	192	183	ACCTCCCCTATCTCAGAACACGACTATCAAATTGGGGGTTATACAGAGAAATGGGAGTCCGGGATGAAAGACTGT	FALSE		1.4_ORF3		M	ACCTCCCCTATCTCAGAACACGACTATCAAATTGGGGGTTATACAGAGAAATGGGAGTCCGGGATGAAAGACTGT	ACCTCCCCTATCTCAGAACACGACTATCAAATTGGGGGTTATACAGAGAAATGGGAGTCCGGGATGAAAGACTGT	ACCTCCCCTATCTCAGAACACGACTATCAAATTGGGGGTTATACAGAGAAATGGGAGTCCGGGATGAAAGACTGT	ACCTCCCCTATCTCAGAACACGACTATCAAATTGGGGGTTATACAGAGAAATGGGAGTCCGGGATGAAAGACTGT	GAATTCCGCTGCGTACCTCCCCTATCTCAGAACACGACTATCAAATTGGGGGTTATACAGAGAAATGGGAGTCCGGGATGAAAGACTGTCAGGGAAGAGCTCG	YQIGGYTEK	TSPISEHDYQIGGYTEKWESGVKDC	200	21	TSPISEHDYQIGGYTEKWESGMKDC	175	FALSE		V
400	ACATCCCCAATTTCCGAGCACGATTATCAAATCGGTGGGTATACCGAAAA	1	1.4_ORF3.V.21.F	0.453333333	FALSE	TRUE	Sat_mut_A	FALSE		FALSE		FALSE		FALSE	192	183	ACATCCCCAATTTCCGAGCACGATTATCAAATCGGTGGGTATACCGAAAAATGGGAGTCAGGGTTTAAAGACTGC	FALSE		1.4_ORF3		F	ACATCCCCAATTTCCGAGCACGATTATCAAATCGGTGGGTATACCGAAAAATGGGAGTCAGGGTTTAAAGACTGC	ACATCCCCAATTTCCGAGCACGATTATCAAATCGGTGGGTATACCGAAAAATGGGAGTCAGGGTTTAAAGACTGC	ACATCCCCAATTTCCGAGCACGATTATCAAATCGGTGGGTATACCGAAAAATGGGAGTCAGGGTTTAAAGACTGC	ACATCCCCAATTTCCGAGCACGATTATCAAATCGGTGGGTATACCGAAAAATGGGAGTCAGGGTTTAAAGACTGC	GAATTCCGCTGCGTACATCCCCAATTTCCGAGCACGATTATCAAATCGGTGGGTATACCGAAAAATGGGAGTCAGGGTTTAAAGACTGCCAGGGAAGAGCTCG	YQIGGYTEK	TSPISEHDYQIGGYTEKWESGVKDC	200	21	TSPISEHDYQIGGYTEKWESGFKDC	175	FALSE		V
401	ACATCCCCTATTTCCGAACACGACTACCAAATTGGTGGCTATACCGAGAA	1	1.4_ORF3.V.21.K	0.453333333	FALSE	TRUE	Sat_mut_A	FALSE		FALSE		FALSE		FALSE	192	183	ACATCCCCTATTTCCGAACACGACTACCAAATTGGTGGCTATACCGAGAAGTGGGAAAGCGGTAAAAAGGATTGT	FALSE		1.4_ORF3		K	ACATCCCCTATTTCCGAACACGACTACCAAATTGGTGGCTATACCGAGAAGTGGGAAAGCGGTAAAAAGGATTGT	ACATCCCCTATTTCCGAACACGACTACCAAATTGGTGGCTATACCGAGAAGTGGGAAAGCGGTAAAAAGGATTGT	ACATCCCCTATTTCCGAACACGACTACCAAATTGGTGGCTATACCGAGAAGTGGGAAAGCGGTAAAAAGGATTGT	ACATCCCCTATTTCCGAACACGACTACCAAATTGGTGGCTATACCGAGAAGTGGGAAAGCGGTAAAAAGGATTGT	GAATTCCGCTGCGTACATCCCCTATTTCCGAACACGACTACCAAATTGGTGGCTATACCGAGAAGTGGGAAAGCGGTAAAAAGGATTGTCAGGGAAGAGCTCG	YQIGGYTEK	TSPISEHDYQIGGYTEKWESGVKDC	200	21	TSPISEHDYQIGGYTEKWESGKKDC	175	FALSE		V
402	ACTTCTCCAATTAGCGAGCATGATTATCAAATCGGTGGGTACACCGAAAA	1	1.4_ORF3.V.21.T	0.453333333	FALSE	TRUE	Sat_mut_A	FALSE		FALSE		FALSE		FALSE	192	183	ACTTCTCCAATTAGCGAGCATGATTATCAAATCGGTGGGTACACCGAAAAATGGGAATCTGGGACCAAGGACTGT	FALSE		1.4_ORF3		T	ACTTCTCCAATTAGCGAGCATGATTATCAAATCGGTGGGTACACCGAAAAATGGGAATCTGGGACCAAGGACTGT	ACTTCTCCAATTAGCGAGCATGATTATCAAATCGGTGGGTACACCGAAAAATGGGAATCTGGGACCAAGGACTGT	ACTTCTCCAATTAGCGAGCATGATTATCAAATCGGTGGGTACACCGAAAAATGGGAATCTGGGACCAAGGACTGT	ACTTCTCCAATTAGCGAGCATGATTATCAAATCGGTGGGTACACCGAAAAATGGGAATCTGGGACCAAGGACTGT	GAATTCCGCTGCGTACTTCTCCAATTAGCGAGCATGATTATCAAATCGGTGGGTACACCGAAAAATGGGAATCTGGGACCAAGGACTGTCAGGGAAGAGCTCG	YQIGGYTEK	TSPISEHDYQIGGYTEKWESGVKDC	200	21	TSPISEHDYQIGGYTEKWESGTKDC	175	FALSE		V
403	ACCAGCCCAATCTCCGAACACGATTATCAAATCGGTGGTTACACAGAAAA	1	1.4_ORF3.V.21.R	0.493333333	FALSE	TRUE	Sat_mut_A	FALSE		FALSE		FALSE		FALSE	192	183	ACCAGCCCAATCTCCGAACACGATTATCAAATCGGTGGCTACACAGAAAAATGGGAATCCGGTCGCAAGGACTGC	FALSE		1.4_ORF3		R	ACCAGCCCAATCTCCGAACACGATTATCAAATCGGTGGTTACACAGAAAAATGGGAATCCGGTCGCAAGGACTGC	ACCAGCCCAATCTCCGAACACGATTATCAAATCGGTGGCTACACAGAAAAATGGGAATCCGGTCGCAAGGACTGC	ACCAGCCCAATCTCCGAACACGATTATCAAATCGGTGGTTACACAGAAAAATGGGAATCCGGTCGCAAGGACTGC	ACCAGCCCAATCTCCGAACACGATTATCAAATCGGTGGTTACACAGAAAAATGGGAATCCGGTCGCAAGGACTGC	GAATTCCGCTGCGTACCAGCCCAATCTCCGAACACGATTATCAAATCGGTGGTTACACAGAAAAATGGGAATCCGGTCGCAAGGACTGCCAGGGAAGAGCTCG	YQIGGYTEK	TSPISEHDYQIGGYTEKWESGVKDC	200	21	TSPISEHDYQIGGYTEKWESGRKDC	175	FALSE		V
404	ACTTCCCCAATTAGTGAGCATGACTACCAGATCGGTGGGTATACAGAGAA	1	1.4_ORF3.V.21.Q	0.493333333	FALSE	TRUE	Sat_mut_A	FALSE		FALSE		FALSE		FALSE	192	183	ACTTCCCCAATTAGTGAGCATGACTACCAGATCGGTGGGTATACAGAGAAATGGGAGTCCGGCCAGAAGGATTGC	FALSE		1.4_ORF3		Q	ACTTCCCCAATTAGTGAGCATGACTACCAGATCGGTGGGTATACAGAGAAATGGGAGTCCGGCCAGAAAGATTGC	ACTTCCCCAATTAGTGAGCATGACTACCAGATCGGTGGGTATACAGAGAAATGGGAGTCCGGCCAGAAGGATTGC	ACTTCCCCAATTAGTGAGCATGACTACCAGATCGGTGGGTATACAGAGAAATGGGAGTCCGGCCAGAAAGATTGC	ACTTCCCCAATTAGTGAGCATGACTACCAGATCGGTGGGTATACAGAGAAATGGGAGTCCGGCCAGAAAGATTGC	GAATTCCGCTGCGTACTTCCCCAATTAGTGAGCATGACTACCAGATCGGTGGGTATACAGAGAAATGGGAGTCCGGCCAGAAAGATTGCCAGGGAAGAGCTCG	YQIGGYTEK	TSPISEHDYQIGGYTEKWESGVKDC	200	21	TSPISEHDYQIGGYTEKWESGQKDC	175	FALSE		V
405	ACCAGCCCAATCTCTGAGCATGACTATCAGATCGGGGGTTACACTGAGAA	1	1.4_ORF3.V.21.H	0.493333333	FALSE	TRUE	Sat_mut_A	FALSE		FALSE		FALSE		FALSE	192	183	ACCAGCCCAATCTCTGAGCATGACTATCAGATCGGGGGTTACACTGAGAAATGGGAGTCAGGCCACAAAGATTGT	FALSE		1.4_ORF3		H	ACCAGCCCAATCTCTGAGCATGACTATCAGATCGGGGGTTACACTGAGAAATGGGAGTCAGGCCACAAAGATTGT	ACCAGCCCAATCTCTGAGCATGACTATCAGATCGGGGGTTACACTGAGAAATGGGAGTCAGGCCACAAAGATTGT	ACCAGCCCAATCTCTGAGCATGACTATCAGATCGGGGGTTACACTGAGAAATGGGAGTCAGGCCACAAAGATTGT	ACCAGCCCAATCTCTGAGCATGACTATCAGATCGGGGGTTACACTGAGAAATGGGAGTCAGGCCACAAAGATTGT	GAATTCCGCTGCGTACCAGCCCAATCTCTGAGCATGACTATCAGATCGGGGGTTACACTGAGAAATGGGAGTCAGGCCACAAAGATTGTCAGGGAAGAGCTCG	YQIGGYTEK	TSPISEHDYQIGGYTEKWESGVKDC	200	21	TSPISEHDYQIGGYTEKWESGHKDC	175	FALSE		V
406	ACTTCACCAATCTCTGAGCACGACTATCAGATCGGTGGTTATACAGAAAA	1	1.4_ORF3.V.21.W	0.453333333	FALSE	TRUE	Sat_mut_A	FALSE		FALSE		FALSE		FALSE	192	183	ACTTCACCAATCTCTGAGCACGACTATCAGATCGGTGGTTATACAGAAAAGTGGGAATCAGGTTGGAAAGACTGC	FALSE		1.4_ORF3		W	ACTTCACCAATCTCTGAGCACGACTATCAGATCGGTGGTTATACAGAAAAGTGGGAATCAGGTTGGAAAGACTGC	ACTTCACCAATCTCTGAGCACGACTATCAGATCGGTGGTTATACAGAAAAGTGGGAATCAGGTTGGAAAGACTGC	ACTTCACCAATCTCTGAGCACGACTATCAGATCGGTGGTTATACAGAAAAGTGGGAATCAGGTTGGAAAGACTGC	ACTTCACCAATCTCTGAGCACGACTATCAGATCGGTGGTTATACAGAAAAGTGGGAATCAGGTTGGAAAGACTGC	GAATTCCGCTGCGTACTTCACCAATCTCTGAGCACGACTATCAGATCGGTGGTTATACAGAAAAGTGGGAATCAGGTTGGAAAGACTGCCAGGGAAGAGCTCG	YQIGGYTEK	TSPISEHDYQIGGYTEKWESGVKDC	200	21	TSPISEHDYQIGGYTEKWESGWKDC	175	FALSE		V
407	ACTTCACCAATTAGTGAGCATGACTATCAGATCGGGGGTTATACTGAAAA	1	1.4_ORF3.V.21.L	0.453333333	FALSE	TRUE	Sat_mut_A	FALSE		FALSE		FALSE		FALSE	192	183	ACTTCACCAATTAGTGAGCATGACTATCAGATCGGGGGTTATACTGAAAAGTGGGAATCAGGGCTCAAAGACTGC	FALSE		1.4_ORF3		L	ACTTCACCAATTAGTGAGCATGACTATCAGATCGGGGGTTATACTGAAAAGTGGGAATCAGGGCTCAAAGACTGC	ACTTCACCAATTAGTGAGCATGACTATCAGATCGGGGGTTATACTGAAAAGTGGGAATCAGGGCTCAAAGACTGC	ACTTCACCAATTAGTGAGCATGACTATCAGATCGGGGGTTATACTGAAAAGTGGGAATCAGGGCTCAAAGACTGC	ACTTCACCAATTAGTGAGCATGACTATCAGATCGGGGGTTATACTGAAAAGTGGGAATCAGGGCTCAAAGACTGC	GAATTCCGCTGCGTACTTCACCAATTAGTGAGCATGACTATCAGATCGGGGGTTATACTGAAAAGTGGGAATCAGGGCTCAAAGACTGCCAGGGAAGAGCTCG	YQIGGYTEK	TSPISEHDYQIGGYTEKWESGVKDC	200	21	TSPISEHDYQIGGYTEKWESGLKDC	175	FALSE		V
408	ACCTCTCCAATCTCAGAGCACGACTATCAAATCGGTGGGTATACAGAGAA	1	1.4_ORF3.V.21.P	0.466666667	FALSE	TRUE	Sat_mut_A	FALSE		FALSE		FALSE		FALSE	192	183	ACCTCTCCAATCTCAGAGCACGACTATCAAATCGGGGGGTATACAGAGAAATGGGAAAGTGGGCCTAAAGACTGT	FALSE		1.4_ORF3		P	ACCTCTCCAATCTCAGAGCACGACTATCAAATCGGGGGGTATACAGAGAAATGGGAAAGTGGGCCTAAAGACTGT	ACCTCTCCAATCTCAGAGCACGACTATCAAATCGGGGGGTATACAGAGAAATGGGAAAGTGGGCCTAAAGACTGT	ACCTCTCCAATCTCAGAGCACGACTATCAAATCGGTGGGTATACAGAGAAATGGGAAAGTGGGCCTAAAGACTGT	ACCTCTCCAATCTCAGAGCACGACTATCAAATCGGTGGGTATACAGAGAAATGGGAAAGTGGGCCTAAAGACTGT	GAATTCCGCTGCGTACCTCTCCAATCTCAGAGCACGACTATCAAATCGGTGGGTATACAGAGAAATGGGAAAGTGGGCCTAAAGACTGTCAGGGAAGAGCTCG	YQIGGYTEK	TSPISEHDYQIGGYTEKWESGVKDC	200	21	TSPISEHDYQIGGYTEKWESGPKDC	175	FALSE		V
409	ACTTCCCCAATTTCTGAGCACGATTATCAAATCGGTGGCTACACCGAGAA	1	1.4_ORF3.V.21.N	0.466666667	FALSE	TRUE	Sat_mut_A	FALSE		FALSE		FALSE		FALSE	192	183	ACTTCCCCAATTTCTGAGCACGATTATCAAATCGGTGGCTACACCGAGAAATGGGAGTCCGGTAACAAGGATTGT	FALSE		1.4_ORF3		N	ACTTCCCCAATTTCTGAGCACGATTATCAAATCGGTGGCTACACCGAGAAATGGGAGTCCGGTAACAAGGATTGT	ACTTCCCCAATTTCTGAGCACGATTATCAAATCGGTGGCTACACCGAGAAATGGGAGTCCGGTAACAAGGATTGT	ACTTCCCCAATTTCTGAGCACGATTATCAAATCGGTGGCTACACCGAGAAATGGGAGTCCGGTAACAAGGATTGT	ACTTCCCCAATTTCTGAGCACGATTATCAAATCGGTGGCTACACCGAGAAATGGGAGTCCGGTAACAAGGATTGT	GAATTCCGCTGCGTACTTCCCCAATTTCTGAGCACGATTATCAAATCGGTGGCTACACCGAGAAATGGGAGTCCGGTAACAAGGATTGTCAGGGAAGAGCTCG	YQIGGYTEK	TSPISEHDYQIGGYTEKWESGVKDC	200	21	TSPISEHDYQIGGYTEKWESGNKDC	175	FALSE		V
410	ACAAGTCCAATTTCTGAACACGACTACCAAATTGGCGGGTACACCGAGAA	1	1.4_ORF3.V.21.C	0.493333333	FALSE	TRUE	Sat_mut_A	FALSE		FALSE		FALSE		FALSE	192	183	ACAAGCCCAATTTCTGAGCACGACTACCAAATTGGGGGGTACACCGAGAAGTGGGAATCCGGGTGCAAGGACTGT	FALSE		1.4_ORF3		C	ACAAGTCCAATTTCTGAACACGACTACCAAATTGGGGGGTACACCGAGAAGTGGGAATCCGGGTGTAAGGACTGT	ACAAGCCCAATTTCTGAGCACGACTACCAAATTGGGGGGTACACCGAGAAGTGGGAATCCGGGTGCAAGGACTGT	ACAAGTCCAATTTCTGAACACGACTACCAAATTGGCGGGTACACCGAGAAGTGGGAATCCGGGTGTAAGGACTGT	ACAAGTCCAATTTCTGAACACGACTACCAAATTGGCGGGTACACCGAGAAGTGGGAATCCGGGTGTAAGGACTGT	GAATTCCGCTGCGTACAAGTCCAATTTCTGAACACGACTACCAAATTGGCGGGTACACCGAGAAGTGGGAATCCGGGTGTAAGGACTGTCAGGGAAGAGCTCG	YQIGGYTEK	TSPISEHDYQIGGYTEKWESGVKDC	200	21	TSPISEHDYQIGGYTEKWESGCKDC	175	FALSE		V
411	ACCTCACCTATCTCCGAACACGATTACCAGATTGGCGGTTATACAGAAAA	1	1.4_ORF3.V.21.E	0.453333333	FALSE	TRUE	Sat_mut_A	FALSE		FALSE		FALSE		FALSE	192	183	ACCTCACCTATCTCCGAACACGATTACCAGATTGGCGGTTATACAGAAAAGTGGGAATCTGGTGAAAAGGACTGT	FALSE		1.4_ORF3		E	ACCTCACCTATCTCCGAACACGATTACCAGATTGGCGGTTATACAGAAAAGTGGGAATCTGGTGAAAAGGACTGT	ACCTCACCTATCTCCGAACACGATTACCAGATTGGCGGTTATACAGAAAAGTGGGAATCTGGTGAAAAGGACTGT	ACCTCACCTATCTCCGAACACGATTACCAGATTGGCGGTTATACAGAAAAGTGGGAATCTGGTGAAAAGGACTGT	ACCTCACCTATCTCCGAACACGATTACCAGATTGGCGGTTATACAGAAAAGTGGGAATCTGGTGAAAAGGACTGT	GAATTCCGCTGCGTACCTCACCTATCTCCGAACACGATTACCAGATTGGCGGTTATACAGAAAAGTGGGAATCTGGTGAAAAGGACTGTCAGGGAAGAGCTCG	YQIGGYTEK	TSPISEHDYQIGGYTEKWESGVKDC	200	21	TSPISEHDYQIGGYTEKWESGEKDC	175	FALSE		V
412	ACCTCTCCAATCTCTGAGCACGATTATCAAATCGGTGGGTACACCGAAAA	1	1.4_ORF3.V.21.A	0.493333333	FALSE	TRUE	Sat_mut_A	FALSE		FALSE		FALSE		FALSE	192	183	ACCTCTCCAATCTCTGAGCACGATTATCAAATCGGTGGGTACACCGAAAAGTGGGAATCAGGCGCCAAAGATTGC	FALSE		1.4_ORF3		A	ACCTCTCCAATCTCTGAGCACGATTATCAAATCGGTGGGTACACCGAAAAGTGGGAATCAGGCGCCAAAGATTGC	ACCTCTCCAATCTCTGAGCACGATTATCAAATCGGTGGGTACACCGAAAAGTGGGAATCAGGCGCCAAAGATTGC	ACCTCTCCAATCTCTGAGCACGATTATCAAATCGGTGGGTACACCGAAAAGTGGGAATCAGGCGCCAAAGATTGC	ACCTCTCCAATCTCTGAGCACGATTATCAAATCGGTGGGTACACCGAAAAGTGGGAATCAGGCGCCAAAGATTGC	GAATTCCGCTGCGTACCTCTCCAATCTCTGAGCACGATTATCAAATCGGTGGGTACACCGAAAAGTGGGAATCAGGCGCCAAAGATTGCCAGGGAAGAGCTCG	YQIGGYTEK	TSPISEHDYQIGGYTEKWESGVKDC	200	21	TSPISEHDYQIGGYTEKWESGAKDC	175	FALSE		V
413	ACCAGTCCAATCTCCGAACATGACTACCAAATCGGTGGGTACACTGAGAA	1	1.4_ORF3.V.21.S	0.48	FALSE	TRUE	Sat_mut_A	FALSE		FALSE		FALSE		FALSE	192	183	ACCAGTCCAATCTCCGAACATGACTACCAAATCGGTGGGTACACTGAGAAGTGGGAAAGCGGGTCAAAAGATTGT	FALSE		1.4_ORF3		S	ACCAGTCCAATCTCCGAACATGACTACCAAATCGGTGGGTACACTGAGAAGTGGGAAAGCGGGTCAAAAGATTGT	ACCAGTCCAATCTCCGAACATGACTACCAAATCGGTGGGTACACTGAGAAGTGGGAAAGCGGGTCAAAAGATTGT	ACCAGTCCAATCTCCGAACATGACTACCAAATCGGTGGGTACACTGAGAAGTGGGAAAGCGGGTCAAAAGATTGT	ACCAGTCCAATCTCCGAACATGACTACCAAATCGGTGGGTACACTGAGAAGTGGGAAAGCGGGTCAAAAGATTGT	GAATTCCGCTGCGTACCAGTCCAATCTCCGAACATGACTACCAAATCGGTGGGTACACTGAGAAGTGGGAAAGCGGGTCAAAAGATTGTCAGGGAAGAGCTCG	YQIGGYTEK	TSPISEHDYQIGGYTEKWESGVKDC	200	21	TSPISEHDYQIGGYTEKWESGSKDC	175	FALSE		V
414	ACTTCACCTATTTCCGAGCACGACTATCAGATCGGCGGTTACACCGAAAA	1	1.4_ORF3.V.21.D	0.493333333	FALSE	TRUE	Sat_mut_A	FALSE		FALSE		FALSE		FALSE	192	183	ACTTCCCCTATTTCCGAGCACGACTACCAGATCGGCGGGTACACCGAAAAGTGGGAGTCCGGGGACAAGGACTGC	FALSE		1.4_ORF3		D	ACTTCACCTATTTCCGAGCACGACTATCAGATCGGCGGTTACACCGAAAAATGGGAGTCAGGGGACAAAGATTGC	ACTTCCCCTATTTCCGAGCACGACTACCAGATCGGCGGGTACACCGAAAAGTGGGAGTCCGGGGACAAGGACTGC	ACTTCACCTATTTCCGAGCACGACTATCAGATCGGCGGTTACACCGAAAAATGGGAGTCAGGGGACAAAGATTGC	ACTTCACCTATTTCCGAGCACGACTATCAGATCGGCGGTTACACCGAAAAATGGGAGTCAGGGGACAAAGATTGC	GAATTCCGCTGCGTACTTCACCTATTTCCGAGCACGACTATCAGATCGGCGGTTACACCGAAAAATGGGAGTCAGGGGACAAAGATTGCCAGGGAAGAGCTCG	YQIGGYTEK	TSPISEHDYQIGGYTEKWESGVKDC	200	21	TSPISEHDYQIGGYTEKWESGDKDC	175	FALSE		V
415	ACCAGCCCTATCAGCGAGCATGATTATCAGATCGGTGGGTACACAGAAAA	1	1.4_ORF3.V.21.I	0.493333333	FALSE	TRUE	Sat_mut_A	FALSE		FALSE		FALSE		FALSE	192	183	ACCAGCCCTATCAGCGAGCATGATTATCAGATCGGTGGGTACACAGAAAAGTGGGAATCAGGGATCAAGGACTGC	FALSE		1.4_ORF3		I	ACCAGCCCTATCAGCGAGCATGATTATCAGATCGGTGGGTACACAGAAAAATGGGAATCAGGGATCAAGGACTGC	ACCAGCCCTATCAGCGAGCATGATTATCAGATCGGTGGGTACACAGAAAAGTGGGAATCAGGGATCAAGGACTGC	ACCAGCCCTATCAGCGAGCATGATTATCAGATCGGTGGGTACACAGAAAAATGGGAATCAGGGATCAAGGACTGC	ACCAGCCCTATCAGCGAGCATGATTATCAGATCGGTGGGTACACAGAAAAATGGGAATCAGGGATCAAGGACTGC	GAATTCCGCTGCGTACCAGCCCTATCAGCGAGCATGATTATCAGATCGGTGGGTACACAGAAAAATGGGAATCAGGGATCAAGGACTGCCAGGGAAGAGCTCG	YQIGGYTEK	TSPISEHDYQIGGYTEKWESGVKDC	200	21	TSPISEHDYQIGGYTEKWESGIKDC	175	FALSE		V
416	ACCTCTCCTATCAGTGAACACGACTATCAGATTGGTGGTTACACTGAAAA	1	1.4_ORF3.K.22.G	0.493333333	FALSE	TRUE	Sat_mut_A	FALSE		FALSE		FALSE		FALSE	192	183	ACCTCCCCTATCAGTGAACACGACTATCAGATTGGTGGTTACACTGAAAAGTGGGAGTCCGGTGTCGGGGATTGC	FALSE		1.4_ORF3		G	ACCTCTCCTATCAGTGAACACGACTATCAGATTGGTGGTTACACTGAAAAGTGGGAGTCCGGTGTCGGTGATTGC	ACCTCCCCTATCAGTGAACACGACTATCAGATTGGTGGTTACACTGAAAAGTGGGAGTCCGGTGTCGGGGATTGC	ACCTCTCCTATCAGTGAACACGACTATCAGATTGGTGGTTACACTGAAAAGTGGGAGTCCGGTGTCGGTGATTGC	ACCTCTCCTATCAGTGAACACGACTATCAGATTGGTGGTTACACTGAAAAGTGGGAGTCCGGTGTCGGTGATTGC	GAATTCCGCTGCGTACCTCTCCTATCAGTGAACACGACTATCAGATTGGTGGTTACACTGAAAAGTGGGAGTCCGGTGTCGGTGATTGCCAGGGAAGAGCTCG	YQIGGYTEK	TSPISEHDYQIGGYTEKWESGVKDC	200	22	TSPISEHDYQIGGYTEKWESGVGDC	175	FALSE		K
417	ACTTCTCCAATCAGCGAACATGATTACCAGATCGGCGGCTATACAGAGAA	1	1.4_ORF3.K.22.M	0.493333333	FALSE	TRUE	Sat_mut_A	FALSE		FALSE		FALSE		FALSE	192	183	ACCTCTCCAATCAGCGAACATGACTACCAGATCGGCGGCTATACAGAGAAATGGGAGAGCGGTGTGATGGACTGC	FALSE		1.4_ORF3		M	ACTTCTCCAATCAGCGAACATGATTACCAGATCGGCGGCTATACAGAGAAATGGGAGAGTGGTGTGATGGACTGC	ACCTCTCCAATCAGCGAACATGACTACCAGATCGGCGGCTATACAGAGAAATGGGAGAGCGGTGTGATGGACTGC	ACTTCTCCAATCAGCGAACATGATTACCAGATCGGCGGCTATACAGAGAAATGGGAGAGTGGTGTGATGGACTGC	ACTTCTCCAATCAGCGAACATGATTACCAGATCGGCGGCTATACAGAGAAATGGGAGAGTGGTGTGATGGACTGC	GAATTCCGCTGCGTACTTCTCCAATCAGCGAACATGATTACCAGATCGGCGGCTATACAGAGAAATGGGAGAGTGGTGTGATGGACTGCCAGGGAAGAGCTCG	YQIGGYTEK	TSPISEHDYQIGGYTEKWESGVKDC	200	22	TSPISEHDYQIGGYTEKWESGVMDC	175	FALSE		K
418	ACCAGCCCTATTAGTGAGCATGATTATCAAATTGGGGGCTATACAGAAAA	1	1.4_ORF3.K.22.F	0.48	FALSE	TRUE	Sat_mut_A	FALSE		FALSE		FALSE		FALSE	192	183	ACCAGCCCTATTAGTGAGCATGATTATCAAATTGGGGGCTATACAGAAAAGTGGGAGTCCGGCGTGTTCGATTGC	FALSE		1.4_ORF3		F	ACCAGCCCTATTAGTGAGCATGATTATCAAATTGGGGGCTATACAGAAAAGTGGGAGTCCGGCGTGTTCGATTGC	ACCAGCCCTATTAGTGAGCATGATTATCAAATTGGGGGCTATACAGAAAAGTGGGAGTCCGGCGTGTTCGATTGC	ACCAGCCCTATTAGTGAGCATGATTATCAAATTGGGGGCTATACAGAAAAGTGGGAGTCCGGCGTGTTCGATTGC	ACCAGCCCTATTAGTGAGCATGATTATCAAATTGGGGGCTATACAGAAAAGTGGGAGTCCGGCGTGTTCGATTGC	GAATTCCGCTGCGTACCAGCCCTATTAGTGAGCATGATTATCAAATTGGGGGCTATACAGAAAAGTGGGAGTCCGGCGTGTTCGATTGCCAGGGAAGAGCTCG	YQIGGYTEK	TSPISEHDYQIGGYTEKWESGVKDC	200	22	TSPISEHDYQIGGYTEKWESGVFDC	175	FALSE		K
419	ACCAGCCCAATCTCCGAGCATGATTATCAAATCGGTGGTTACACAGAGAA	1	1.4_ORF3.K.22.T	0.493333333	FALSE	TRUE	Sat_mut_A	FALSE		FALSE		FALSE		FALSE	192	183	ACCAGCCCAATCTCCGAGCATGATTATCAAATCGGCGGTTACACAGAGAAGTGGGAGAGTGGGGTGACCGACTGC	FALSE		1.4_ORF3		T	ACCAGCCCAATCTCCGAGCATGATTATCAAATCGGTGGTTACACAGAGAAATGGGAGAGTGGTGTTACCGACTGC	ACCAGCCCAATCTCCGAGCATGATTATCAAATCGGCGGTTACACAGAGAAGTGGGAGAGTGGGGTGACCGACTGC	ACCAGCCCAATCTCCGAGCATGATTATCAAATCGGTGGTTACACAGAGAAATGGGAGAGTGGTGTTACCGACTGC	ACCAGCCCAATCTCCGAGCATGATTATCAAATCGGTGGTTACACAGAGAAATGGGAGAGTGGTGTTACCGACTGC	GAATTCCGCTGCGTACCAGCCCAATCTCCGAGCATGATTATCAAATCGGTGGTTACACAGAGAAATGGGAGAGTGGTGTTACCGACTGCCAGGGAAGAGCTCG	YQIGGYTEK	TSPISEHDYQIGGYTEKWESGVKDC	200	22	TSPISEHDYQIGGYTEKWESGVTDC	175	FALSE		K
420	ACCTCACCTATTTCAGAACACGACTACCAGATCGGTGGTTATACAGAAAA	1	1.4_ORF3.K.22.R	0.493333333	FALSE	TRUE	Sat_mut_A	FALSE		FALSE		FALSE		FALSE	192	183	ACCTCACCTATTTCAGAACACGACTACCAGATCGGCGGGTATACCGAAAAGTGGGAGTCAGGGGTGCGCGACTGT	FALSE		1.4_ORF3		R	ACCTCACCTATTTCAGAACACGACTACCAGATCGGTGGTTATACAGAAAAGTGGGAGTCAGGTGTGCGCGACTGT	ACCTCACCTATTTCAGAACACGACTACCAGATCGGCGGGTATACCGAAAAGTGGGAGTCAGGGGTGCGCGACTGT	ACCTCACCTATTTCAGAACACGACTACCAGATCGGTGGTTATACAGAAAAGTGGGAGTCAGGTGTGCGCGACTGT	ACCTCACCTATTTCAGAACACGACTACCAGATCGGTGGTTATACAGAAAAGTGGGAGTCAGGTGTGCGCGACTGT	GAATTCCGCTGCGTACCTCACCTATTTCAGAACACGACTACCAGATCGGTGGTTATACAGAAAAGTGGGAGTCAGGTGTGCGCGACTGTCAGGGAAGAGCTCG	YQIGGYTEK	TSPISEHDYQIGGYTEKWESGVKDC	200	22	TSPISEHDYQIGGYTEKWESGVRDC	175	FALSE		K
421	ACAAGCCCAATCAGCGAACACGACTATCAAATCGGTGGGTACACAGAAAA	1	1.4_ORF3.K.22.Q	0.493333333	FALSE	TRUE	Sat_mut_A	FALSE		FALSE		FALSE		FALSE	192	183	ACAAGCCCAATCAGCGAACACGACTATCAAATCGGTGGGTACACAGAAAAGTGGGAAAGTGGGGTTCAGGACTGC	FALSE		1.4_ORF3		Q	ACAAGCCCAATCAGCGAACACGACTATCAAATCGGTGGGTACACAGAAAAGTGGGAAAGTGGTGTTCAGGACTGC	ACAAGCCCAATCAGCGAACACGACTATCAAATCGGTGGGTACACAGAAAAGTGGGAAAGTGGGGTTCAGGACTGC	ACAAGCCCAATCAGCGAACACGACTATCAAATCGGTGGGTACACAGAAAAGTGGGAAAGTGGTGTTCAGGACTGC	ACAAGCCCAATCAGCGAACACGACTATCAAATCGGTGGGTACACAGAAAAGTGGGAAAGTGGTGTTCAGGACTGC	GAATTCCGCTGCGTACAAGCCCAATCAGCGAACACGACTATCAAATCGGTGGGTACACAGAAAAGTGGGAAAGTGGTGTTCAGGACTGCCAGGGAAGAGCTCG	YQIGGYTEK	TSPISEHDYQIGGYTEKWESGVKDC	200	22	TSPISEHDYQIGGYTEKWESGVQDC	175	FALSE		K
422	ACTTCTCCAATTTCAGAGCATGACTATCAGATCGGTGGCTACACCGAGAA	1	1.4_ORF3.K.22.V	0.493333333	FALSE	TRUE	Sat_mut_A	FALSE		FALSE		FALSE		FALSE	192	183	ACCTCTCCAATTTCAGAGCATGACTATCAGATCGGTGGCTACACCGAGAAGTGGGAGTCTGGTGTGGTGGATTGT	FALSE		1.4_ORF3		V	ACTTCTCCAATTTCAGAGCATGACTATCAGATCGGTGGCTACACCGAGAAGTGGGAGTCTGGTGTGGTGGATTGT	ACCTCTCCAATTTCAGAGCATGACTATCAGATCGGTGGCTACACCGAGAAGTGGGAGTCTGGTGTGGTGGATTGT	ACTTCTCCAATTTCAGAGCATGACTATCAGATCGGTGGCTACACCGAGAAGTGGGAGTCTGGTGTGGTGGATTGT	ACTTCTCCAATTTCAGAGCATGACTATCAGATCGGTGGCTACACCGAGAAGTGGGAGTCTGGTGTGGTGGATTGT	GAATTCCGCTGCGTACTTCTCCAATTTCAGAGCATGACTATCAGATCGGTGGCTACACCGAGAAGTGGGAGTCTGGTGTGGTGGATTGTCAGGGAAGAGCTCG	YQIGGYTEK	TSPISEHDYQIGGYTEKWESGVKDC	200	22	TSPISEHDYQIGGYTEKWESGVVDC	175	FALSE		K
423	ACATCCCCTATTTCAGAGCATGACTATCAAATTGGTGGTTACACTGAGAA	1	1.4_ORF3.K.22.H	0.44	FALSE	TRUE	Sat_mut_A	FALSE		FALSE		FALSE		FALSE	192	183	ACATCCCCTATTTCAGAGCATGACTATCAAATTGGTGGTTACACTGAGAAATGGGAGAGTGGGGTCCATGATTGT	FALSE		1.4_ORF3		H	ACATCCCCTATTTCAGAGCATGACTATCAAATTGGTGGTTACACTGAGAAATGGGAGAGTGGGGTCCATGATTGT	ACATCCCCTATTTCAGAGCATGACTATCAAATTGGTGGTTACACTGAGAAATGGGAGAGTGGGGTCCATGATTGT	ACATCCCCTATTTCAGAGCATGACTATCAAATTGGTGGTTACACTGAGAAATGGGAGAGTGGGGTCCATGATTGT	ACATCCCCTATTTCAGAGCATGACTATCAAATTGGTGGTTACACTGAGAAATGGGAGAGTGGGGTCCATGATTGT	GAATTCCGCTGCGTACATCCCCTATTTCAGAGCATGACTATCAAATTGGTGGTTACACTGAGAAATGGGAGAGTGGGGTCCATGATTGTCAGGGAAGAGCTCG	YQIGGYTEK	TSPISEHDYQIGGYTEKWESGVKDC	200	22	TSPISEHDYQIGGYTEKWESGVHDC	175	FALSE		K
424	ACTTCACCTATTTCAGAGCATGACTACCAAATTGGCGGTTACACAGAGAA	1	1.4_ORF3.K.22.W	0.493333333	FALSE	TRUE	Sat_mut_A	FALSE		FALSE		FALSE		FALSE	192	183	ACTTCCCCTATCTCAGAGCACGACTACCAAATTGGCGGTTACACAGAGAAATGGGAGTCCGGTGTGTGGGACTGC	FALSE		1.4_ORF3		W	ACTTCACCTATTTCAGAGCATGACTACCAAATTGGCGGTTACACAGAGAAATGGGAGTCCGGTGTGTGGGACTGC	ACTTCCCCTATCTCAGAGCACGACTACCAAATTGGCGGTTACACAGAGAAATGGGAGTCCGGTGTGTGGGACTGC	ACTTCACCTATTTCAGAGCATGACTACCAAATTGGCGGTTACACAGAGAAATGGGAGTCCGGTGTGTGGGACTGC	ACTTCACCTATTTCAGAGCATGACTACCAAATTGGCGGTTACACAGAGAAATGGGAGTCCGGTGTGTGGGACTGC	GAATTCCGCTGCGTACTTCACCTATTTCAGAGCATGACTACCAAATTGGCGGTTACACAGAGAAATGGGAGTCCGGTGTGTGGGACTGCCAGGGAAGAGCTCG	YQIGGYTEK	TSPISEHDYQIGGYTEKWESGVKDC	200	22	TSPISEHDYQIGGYTEKWESGVWDC	175	FALSE		K
425	ACAAGTCCAATTTCTGAGCATGATTACCAGATCGGTGGTTACACTGAGAA	1	1.4_ORF3.K.22.L	0.466666667	FALSE	TRUE	Sat_mut_A	FALSE		FALSE		FALSE		FALSE	192	183	ACAAGTCCAATTTCTGAGCATGATTACCAGATCGGTGGTTACACTGAGAAGTGGGAAAGTGGCGTTCTGGACTGT	FALSE		1.4_ORF3		L	ACAAGTCCAATTTCTGAGCATGATTACCAGATCGGTGGTTACACTGAGAAGTGGGAAAGTGGCGTTCTGGACTGT	ACAAGTCCAATTTCTGAGCATGATTACCAGATCGGTGGTTACACTGAGAAGTGGGAAAGTGGCGTTCTGGACTGT	ACAAGTCCAATTTCTGAGCATGATTACCAGATCGGTGGTTACACTGAGAAGTGGGAAAGTGGCGTTCTGGACTGT	ACAAGTCCAATTTCTGAGCATGATTACCAGATCGGTGGTTACACTGAGAAGTGGGAAAGTGGCGTTCTGGACTGT	GAATTCCGCTGCGTACAAGTCCAATTTCTGAGCATGATTACCAGATCGGTGGTTACACTGAGAAGTGGGAAAGTGGCGTTCTGGACTGTCAGGGAAGAGCTCG	YQIGGYTEK	TSPISEHDYQIGGYTEKWESGVKDC	200	22	TSPISEHDYQIGGYTEKWESGVLDC	175	FALSE		K
426	ACCTCACCAATCTCAGAGCACGACTACCAAATCGGCGGGTACACCGAAAA	1	1.4_ORF3.K.22.Y	0.493333333	FALSE	TRUE	Sat_mut_A	FALSE		FALSE		FALSE		FALSE	192	183	ACCTCACCAATCTCAGAGCACGACTACCAAATCGGCGGGTACACCGAAAAATGGGAATCAGGTGTTTACGATTGC	FALSE		1.4_ORF3		Y	ACCTCACCAATCTCAGAGCACGACTACCAAATCGGCGGGTACACCGAAAAATGGGAATCAGGTGTTTACGATTGC	ACCTCACCAATCTCAGAGCACGACTACCAAATCGGCGGGTACACCGAAAAATGGGAATCAGGTGTTTACGATTGC	ACCTCACCAATCTCAGAGCACGACTACCAAATCGGCGGGTACACCGAAAAATGGGAATCAGGTGTTTACGATTGC	ACCTCACCAATCTCAGAGCACGACTACCAAATCGGCGGGTACACCGAAAAATGGGAATCAGGTGTTTACGATTGC	GAATTCCGCTGCGTACCTCACCAATCTCAGAGCACGACTACCAAATCGGCGGGTACACCGAAAAATGGGAATCAGGTGTTTACGATTGCCAGGGAAGAGCTCG	YQIGGYTEK	TSPISEHDYQIGGYTEKWESGVKDC	200	22	TSPISEHDYQIGGYTEKWESGVYDC	175	FALSE		K
427	ACCTCCCCAATCTCCGAACACGATTATCAGATTGGTGGTTATACTGAAAA	1	1.4_ORF3.K.22.P	0.466666667	FALSE	TRUE	Sat_mut_A	FALSE		FALSE		FALSE		FALSE	192	183	ACCTCCCCAATCTCCGAACACGATTATCAGATTGGTGGTTATACTGAAAAATGGGAGTCTGGCGTGCCTGATTGT	FALSE		1.4_ORF3		P	ACCTCCCCAATCTCCGAACACGATTATCAGATTGGTGGTTATACTGAAAAATGGGAGTCTGGCGTGCCTGATTGT	ACCTCCCCAATCTCCGAACACGATTATCAGATTGGTGGTTATACTGAAAAATGGGAGTCTGGCGTGCCTGATTGT	ACCTCCCCAATCTCCGAACACGATTATCAGATTGGTGGTTATACTGAAAAATGGGAGTCTGGCGTGCCTGATTGT	ACCTCCCCAATCTCCGAACACGATTATCAGATTGGTGGTTATACTGAAAAATGGGAGTCTGGCGTGCCTGATTGT	GAATTCCGCTGCGTACCTCCCCAATCTCCGAACACGATTATCAGATTGGTGGTTATACTGAAAAATGGGAGTCTGGCGTGCCTGATTGTCAGGGAAGAGCTCG	YQIGGYTEK	TSPISEHDYQIGGYTEKWESGVKDC	200	22	TSPISEHDYQIGGYTEKWESGVPDC	175	FALSE		K
428	ACATCCCCTATTTCTGAGCATGATTATCAAATTGGTGGTTACACCGAGAA	1	1.4_ORF3.K.22.N	0.44	FALSE	TRUE	Sat_mut_A	FALSE		FALSE		FALSE		FALSE	192	183	ACATCCCCTATTTCTGAGCATGATTATCAAATTGGTGGTTACACCGAGAAATGGGAAAGCGGGGTGAACGATTGT	FALSE		1.4_ORF3		N	ACATCCCCTATTTCTGAGCATGATTATCAAATTGGTGGTTACACCGAGAAATGGGAAAGCGGGGTGAACGATTGT	ACATCCCCTATTTCTGAGCATGATTATCAAATTGGTGGTTACACCGAGAAATGGGAAAGCGGGGTGAACGATTGT	ACATCCCCTATTTCTGAGCATGATTATCAAATTGGTGGTTACACCGAGAAATGGGAAAGCGGGGTGAACGATTGT	ACATCCCCTATTTCTGAGCATGATTATCAAATTGGTGGTTACACCGAGAAATGGGAAAGCGGGGTGAACGATTGT	GAATTCCGCTGCGTACATCCCCTATTTCTGAGCATGATTATCAAATTGGTGGTTACACCGAGAAATGGGAAAGCGGGGTGAACGATTGTCAGGGAAGAGCTCG	YQIGGYTEK	TSPISEHDYQIGGYTEKWESGVKDC	200	22	TSPISEHDYQIGGYTEKWESGVNDC	175	FALSE		K
429	ACTTCACCTATCTCTGAGCATGACTATCAGATTGGTGGTTATACTGAAAA	1	1.4_ORF3.K.22.C	0.44	FALSE	TRUE	Sat_mut_A	FALSE		FALSE		FALSE		FALSE	192	183	ACTTCACCTATCTCTGAGCATGACTATCAGATTGGTGGTTATACTGAAAAGTGGGAATCAGGTGTCTGTGACTGC	FALSE		1.4_ORF3		C	ACTTCACCTATCTCTGAGCATGACTATCAGATTGGTGGTTATACTGAAAAGTGGGAATCAGGTGTCTGTGACTGC	ACTTCACCTATCTCTGAGCATGACTATCAGATTGGTGGTTATACTGAAAAGTGGGAATCAGGTGTCTGTGACTGC	ACTTCACCTATCTCTGAGCATGACTATCAGATTGGTGGTTATACTGAAAAGTGGGAATCAGGTGTCTGTGACTGC	ACTTCACCTATCTCTGAGCATGACTATCAGATTGGTGGTTATACTGAAAAGTGGGAATCAGGTGTCTGTGACTGC	GAATTCCGCTGCGTACTTCACCTATCTCTGAGCATGACTATCAGATTGGTGGTTATACTGAAAAGTGGGAATCAGGTGTCTGTGACTGCCAGGGAAGAGCTCG	YQIGGYTEK	TSPISEHDYQIGGYTEKWESGVKDC	200	22	TSPISEHDYQIGGYTEKWESGVCDC	175	FALSE		K
430	ACTAGTCCAATCTCAGAACACGACTATCAGATTGGGGGTTACACTGAGAA	1	1.4_ORF3.K.22.E	0.48	FALSE	TRUE	Sat_mut_A	FALSE		FALSE		FALSE		FALSE	192	183	ACTAGTCCAATCTCAGAACACGACTATCAGATTGGGGGTTACACTGAGAAATGGGAGAGTGGTGTGGAGGATTGC	FALSE		1.4_ORF3		E	ACTAGTCCAATCTCAGAACACGACTATCAGATTGGGGGTTACACTGAGAAATGGGAGAGTGGTGTGGAGGATTGC	ACTAGTCCAATCTCAGAACACGACTATCAGATTGGGGGTTACACTGAGAAATGGGAGAGTGGTGTGGAGGATTGC	ACTAGTCCAATCTCAGAACACGACTATCAGATTGGGGGTTACACTGAGAAATGGGAGAGTGGTGTGGAGGATTGC	ACTAGTCCAATCTCAGAACACGACTATCAGATTGGGGGTTACACTGAGAAATGGGAGAGTGGTGTGGAGGATTGC	GAATTCCGCTGCGTACTAGTCCAATCTCAGAACACGACTATCAGATTGGGGGTTACACTGAGAAATGGGAGAGTGGTGTGGAGGATTGCCAGGGAAGAGCTCG	YQIGGYTEK	TSPISEHDYQIGGYTEKWESGVKDC	200	22	TSPISEHDYQIGGYTEKWESGVEDC	175	FALSE		K
431	ACCTCACCAATTTCAGAGCACGACTACCAGATCGGTGGTTATACCGAGAA	1	1.4_ORF3.K.22.A	0.493333333	FALSE	TRUE	Sat_mut_A	FALSE		FALSE		FALSE		FALSE	192	183	ACCTCACCAATTTCAGAGCACGACTACCAGATCGGGGGGTACACCGAGAAATGGGAGAGCGGCGTCGCCGATTGT	FALSE		1.4_ORF3		A	ACCTCACCAATTTCAGAGCACGACTACCAGATCGGTGGTTATACCGAGAAATGGGAGAGCGGTGTTGCTGATTGT	ACCTCACCAATTTCAGAGCACGACTACCAGATCGGGGGGTACACCGAGAAATGGGAGAGCGGCGTCGCCGATTGT	ACCTCACCAATTTCAGAGCACGACTACCAGATCGGTGGTTATACCGAGAAATGGGAGAGCGGTGTTGCTGATTGT	ACCTCACCAATTTCAGAGCACGACTACCAGATCGGTGGTTATACCGAGAAATGGGAGAGCGGTGTTGCTGATTGT	GAATTCCGCTGCGTACCTCACCAATTTCAGAGCACGACTACCAGATCGGTGGTTATACCGAGAAATGGGAGAGCGGTGTTGCTGATTGTCAGGGAAGAGCTCG	YQIGGYTEK	TSPISEHDYQIGGYTEKWESGVKDC	200	22	TSPISEHDYQIGGYTEKWESGVADC	175	FALSE		K
432	ACATCTCCTATCAGCGAGCATGACTATCAGATCGGTGGTTACACCGAAAA	1	1.4_ORF3.K.22.S	0.453333333	FALSE	TRUE	Sat_mut_A	FALSE		FALSE		FALSE		FALSE	192	183	ACATCTCCTATCAGCGAGCATGACTATCAGATCGGTGGTTACACCGAAAAATGGGAATCAGGTGTCTCAGATTGT	FALSE		1.4_ORF3		S	ACATCTCCTATCAGCGAGCATGACTATCAGATCGGTGGTTACACCGAAAAATGGGAATCAGGTGTCTCAGATTGT	ACATCTCCTATCAGCGAGCATGACTATCAGATCGGTGGTTACACCGAAAAATGGGAATCAGGTGTCTCAGATTGT	ACATCTCCTATCAGCGAGCATGACTATCAGATCGGTGGTTACACCGAAAAATGGGAATCAGGTGTCTCAGATTGT	ACATCTCCTATCAGCGAGCATGACTATCAGATCGGTGGTTACACCGAAAAATGGGAATCAGGTGTCTCAGATTGT	GAATTCCGCTGCGTACATCTCCTATCAGCGAGCATGACTATCAGATCGGTGGTTACACCGAAAAATGGGAATCAGGTGTCTCAGATTGTCAGGGAAGAGCTCG	YQIGGYTEK	TSPISEHDYQIGGYTEKWESGVKDC	200	22	TSPISEHDYQIGGYTEKWESGVSDC	175	FALSE		K
433	ACAAGTCCTATTTCAGAGCACGACTACCAAATCGGTGGTTATACTGAGAA	1	1.4_ORF3.K.22.D	0.48	FALSE	TRUE	Sat_mut_A	FALSE		FALSE		FALSE		FALSE	192	183	ACAAGTCCTATTTCAGAGCACGACTACCAAATCGGTGGTTATACTGAGAAGTGGGAGTCTGGCGTCGATGACTGT	FALSE		1.4_ORF3		D	ACAAGTCCTATTTCAGAGCACGACTACCAAATCGGTGGTTATACTGAGAAGTGGGAGTCTGGCGTCGATGACTGT	ACAAGTCCTATTTCAGAGCACGACTACCAAATCGGTGGTTATACTGAGAAGTGGGAGTCTGGCGTCGATGACTGT	ACAAGTCCTATTTCAGAGCACGACTACCAAATCGGTGGTTATACTGAGAAGTGGGAGTCTGGCGTCGATGACTGT	ACAAGTCCTATTTCAGAGCACGACTACCAAATCGGTGGTTATACTGAGAAGTGGGAGTCTGGCGTCGATGACTGT	GAATTCCGCTGCGTACAAGTCCTATTTCAGAGCACGACTACCAAATCGGTGGTTATACTGAGAAGTGGGAGTCTGGCGTCGATGACTGTCAGGGAAGAGCTCG	YQIGGYTEK	TSPISEHDYQIGGYTEKWESGVKDC	200	22	TSPISEHDYQIGGYTEKWESGVDDC	175	FALSE		K
434	ACCTCTCCAATTTCCGAACATGATTACCAAATCGGCGGTTACACAGAAAA	1	1.4_ORF3.K.22.I	0.48	FALSE	TRUE	Sat_mut_A	FALSE		FALSE		FALSE		FALSE	192	183	ACCTCTCCAATTTCCGAACATGATTACCAAATCGGCGGTTACACAGAAAAATGGGAGAGTGGCGTGATCGACTGC	FALSE		1.4_ORF3		I	ACCTCTCCAATTTCCGAACATGATTACCAAATCGGCGGTTACACAGAAAAATGGGAGAGTGGCGTGATCGACTGC	ACCTCTCCAATTTCCGAACATGATTACCAAATCGGCGGTTACACAGAAAAATGGGAGAGTGGCGTGATCGACTGC	ACCTCTCCAATTTCCGAACATGATTACCAAATCGGCGGTTACACAGAAAAATGGGAGAGTGGCGTGATCGACTGC	ACCTCTCCAATTTCCGAACATGATTACCAAATCGGCGGTTACACAGAAAAATGGGAGAGTGGCGTGATCGACTGC	GAATTCCGCTGCGTACCTCTCCAATTTCCGAACATGATTACCAAATCGGCGGTTACACAGAAAAATGGGAGAGTGGCGTGATCGACTGCCAGGGAAGAGCTCG	YQIGGYTEK	TSPISEHDYQIGGYTEKWESGVKDC	200	22	TSPISEHDYQIGGYTEKWESGVIDC	175	FALSE		K
435	ACTAGTCCAATCTCAGAACACGACTATCAGATCGGCGGTTACACCGAAAA	1	1.4_ORF3.D.23.G	0.493333333	FALSE	TRUE	Sat_mut_A	FALSE		FALSE		FALSE		FALSE	192	183	ACTAGTCCAATCTCAGAACACGACTACCAGATCGGCGGTTACACCGAAAAGTGGGAGTCCGGTGTTAAGGGGTGT	FALSE		1.4_ORF3		G	ACTAGTCCAATCTCAGAACACGACTATCAGATCGGCGGTTACACCGAAAAGTGGGAGTCCGGTGTTAAAGGGTGT	ACTAGTCCAATCTCAGAACACGACTACCAGATCGGCGGTTACACCGAAAAGTGGGAGTCCGGTGTTAAGGGGTGT	ACTAGTCCAATCTCAGAACACGACTATCAGATCGGCGGTTACACCGAAAAGTGGGAGTCCGGTGTTAAAGGGTGT	ACTAGTCCAATCTCAGAACACGACTATCAGATCGGCGGTTACACCGAAAAGTGGGAGTCCGGTGTTAAAGGGTGT	GAATTCCGCTGCGTACTAGTCCAATCTCAGAACACGACTATCAGATCGGCGGTTACACCGAAAAGTGGGAGTCCGGTGTTAAAGGGTGTCAGGGAAGAGCTCG	YQIGGYTEK	TSPISEHDYQIGGYTEKWESGVKDC	200	23	TSPISEHDYQIGGYTEKWESGVKGC	175	FALSE		D
436	ACCTCCCCTATTTCCGAACACGATTACCAGATTGGCGGGTATACCGAAAA	1	1.4_ORF3.D.23.M	0.453333333	FALSE	TRUE	Sat_mut_A	FALSE		FALSE		FALSE		FALSE	192	183	ACCTCCCCTATTTCCGAACACGATTACCAGATTGGGGGGTATACCGAAAAATGGGAATCTGGCGTTAAAATGTGT	FALSE		1.4_ORF3		M	ACCTCCCCTATTTCCGAACACGATTACCAGATTGGGGGGTATACCGAAAAATGGGAATCTGGCGTTAAAATGTGT	ACCTCCCCTATTTCCGAACACGATTACCAGATTGGGGGGTATACCGAAAAATGGGAATCTGGCGTTAAAATGTGT	ACCTCCCCTATTTCCGAACACGATTACCAGATTGGCGGGTATACCGAAAAATGGGAATCTGGCGTTAAAATGTGT	ACCTCCCCTATTTCCGAACACGATTACCAGATTGGCGGGTATACCGAAAAATGGGAATCTGGCGTTAAAATGTGT	GAATTCCGCTGCGTACCTCCCCTATTTCCGAACACGATTACCAGATTGGCGGGTATACCGAAAAATGGGAATCTGGCGTTAAAATGTGTCAGGGAAGAGCTCG	YQIGGYTEK	TSPISEHDYQIGGYTEKWESGVKDC	200	23	TSPISEHDYQIGGYTEKWESGVKMC	175	FALSE		D
437	ACTTCCCCTATCAGTGAACATGACTATCAGATCGGCGGCTACACAGAAAA	1	1.4_ORF3.D.23.F	0.48	FALSE	TRUE	Sat_mut_A	FALSE		FALSE		FALSE		FALSE	192	183	ACTTCCCCTATCAGTGAACATGACTATCAGATCGGCGGCTACACAGAAAAATGGGAGTCTGGGGTCAAGTTCTGT	FALSE		1.4_ORF3		F	ACTTCCCCTATCAGTGAACATGACTATCAGATCGGCGGCTACACAGAAAAATGGGAGTCTGGGGTCAAGTTCTGT	ACTTCCCCTATCAGTGAACATGACTATCAGATCGGCGGCTACACAGAAAAATGGGAGTCTGGGGTCAAGTTCTGT	ACTTCCCCTATCAGTGAACATGACTATCAGATCGGCGGCTACACAGAAAAATGGGAGTCTGGGGTCAAGTTCTGT	ACTTCCCCTATCAGTGAACATGACTATCAGATCGGCGGCTACACAGAAAAATGGGAGTCTGGGGTCAAGTTCTGT	GAATTCCGCTGCGTACTTCCCCTATCAGTGAACATGACTATCAGATCGGCGGCTACACAGAAAAATGGGAGTCTGGGGTCAAGTTCTGTCAGGGAAGAGCTCG	YQIGGYTEK	TSPISEHDYQIGGYTEKWESGVKDC	200	23	TSPISEHDYQIGGYTEKWESGVKFC	175	FALSE		D
438	ACATCCCCTATCTCCGAACATGATTACCAAATCGGCGGCTACACCGAAAA	1	1.4_ORF3.D.23.K	0.493333333	FALSE	TRUE	Sat_mut_A	FALSE		FALSE		FALSE		FALSE	192	183	ACATCCCCTATCTCCGAGCACGATTACCAAATCGGCGGCTACACCGAAAAATGGGAATCCGGGGTCAAGAAGTGC	FALSE		1.4_ORF3		K	ACATCCCCTATCTCCGAACATGATTACCAAATCGGCGGCTACACCGAAAAATGGGAATCCGGGGTCAAAAAGTGC	ACATCCCCTATCTCCGAGCACGATTACCAAATCGGCGGCTACACCGAAAAATGGGAATCCGGGGTCAAGAAGTGC	ACATCCCCTATCTCCGAACATGATTACCAAATCGGCGGCTACACCGAAAAATGGGAATCCGGGGTCAAAAAGTGC	ACATCCCCTATCTCCGAACATGATTACCAAATCGGCGGCTACACCGAAAAATGGGAATCCGGGGTCAAAAAGTGC	GAATTCCGCTGCGTACATCCCCTATCTCCGAACATGATTACCAAATCGGCGGCTACACCGAAAAATGGGAATCCGGGGTCAAAAAGTGCCAGGGAAGAGCTCG	YQIGGYTEK	TSPISEHDYQIGGYTEKWESGVKDC	200	23	TSPISEHDYQIGGYTEKWESGVKKC	175	FALSE		D
439	ACAAGCCCAATTAGTGAACACGACTACCAGATTGGTGGTTATACTGAGAA	1	1.4_ORF3.D.23.T	0.453333333	FALSE	TRUE	Sat_mut_A	FALSE		FALSE		FALSE		FALSE	192	183	ACAAGCCCAATTAGTGAACACGACTACCAGATTGGTGGTTATACTGAGAAGTGGGAGAGTGGTGTGAAAACCTGT	FALSE		1.4_ORF3		T	ACAAGCCCAATTAGTGAACACGACTACCAGATTGGTGGTTATACTGAGAAGTGGGAGAGTGGTGTGAAAACCTGT	ACAAGCCCAATTAGTGAACACGACTACCAGATTGGTGGTTATACTGAGAAGTGGGAGAGTGGTGTGAAAACCTGT	ACAAGCCCAATTAGTGAACACGACTACCAGATTGGTGGTTATACTGAGAAGTGGGAGAGTGGTGTGAAAACCTGT	ACAAGCCCAATTAGTGAACACGACTACCAGATTGGTGGTTATACTGAGAAGTGGGAGAGTGGTGTGAAAACCTGT	GAATTCCGCTGCGTACAAGCCCAATTAGTGAACACGACTACCAGATTGGTGGTTATACTGAGAAGTGGGAGAGTGGTGTGAAAACCTGTCAGGGAAGAGCTCG	YQIGGYTEK	TSPISEHDYQIGGYTEKWESGVKDC	200	23	TSPISEHDYQIGGYTEKWESGVKTC	175	FALSE		D
440	ACTTCTCCTATCAGCGAACACGATTACCAGATCGGTGGGTATACAGAAAA	1	1.4_ORF3.D.23.R	0.493333333	FALSE	TRUE	Sat_mut_A	FALSE		FALSE		FALSE		FALSE	192	183	ACTTCTCCTATCAGCGAACACGATTACCAGATCGGTGGGTATACAGAAAAGTGGGAATCCGGGGTTAAGCGCTGT	FALSE		1.4_ORF3		R	ACTTCTCCTATCAGCGAACACGATTACCAGATCGGTGGGTATACAGAAAAGTGGGAATCCGGGGTTAAGCGCTGT	ACTTCTCCTATCAGCGAACACGATTACCAGATCGGTGGGTATACAGAAAAGTGGGAATCCGGGGTTAAGCGCTGT	ACTTCTCCTATCAGCGAACACGATTACCAGATCGGTGGGTATACAGAAAAGTGGGAATCCGGGGTTAAGCGCTGT	ACTTCTCCTATCAGCGAACACGATTACCAGATCGGTGGGTATACAGAAAAGTGGGAATCCGGGGTTAAGCGCTGT	GAATTCCGCTGCGTACTTCTCCTATCAGCGAACACGATTACCAGATCGGTGGGTATACAGAAAAGTGGGAATCCGGGGTTAAGCGCTGTCAGGGAAGAGCTCG	YQIGGYTEK	TSPISEHDYQIGGYTEKWESGVKDC	200	23	TSPISEHDYQIGGYTEKWESGVKRC	175	FALSE		D
441	ACCAGTCCAATCTCCGAGCACGACTACCAGATCGGCGGTTATACTGAAAA	1	1.4_ORF3.D.23.Q	0.493333333	FALSE	TRUE	Sat_mut_A	FALSE		FALSE		FALSE		FALSE	192	183	ACCAGTCCAATCTCCGAGCACGACTACCAGATCGGCGGTTATACTGAAAAATGGGAGTCAGGTGTGAAACAATGC	FALSE		1.4_ORF3		Q	ACCAGTCCAATCTCCGAGCACGACTACCAGATCGGCGGTTATACTGAAAAATGGGAGTCAGGTGTGAAACAATGC	ACCAGTCCAATCTCCGAGCACGACTACCAGATCGGCGGTTATACTGAAAAATGGGAGTCAGGTGTGAAACAATGC	ACCAGTCCAATCTCCGAGCACGACTACCAGATCGGCGGTTATACTGAAAAATGGGAGTCAGGTGTGAAACAATGC	ACCAGTCCAATCTCCGAGCACGACTACCAGATCGGCGGTTATACTGAAAAATGGGAGTCAGGTGTGAAACAATGC	GAATTCCGCTGCGTACCAGTCCAATCTCCGAGCACGACTACCAGATCGGCGGTTATACTGAAAAATGGGAGTCAGGTGTGAAACAATGCCAGGGAAGAGCTCG	YQIGGYTEK	TSPISEHDYQIGGYTEKWESGVKDC	200	23	TSPISEHDYQIGGYTEKWESGVKQC	175	FALSE		D
442	ACCTCACCTATCAGCGAACATGACTATCAAATCGGGGGTTATACCGAAAA	1	1.4_ORF3.D.23.V	0.48	FALSE	TRUE	Sat_mut_A	FALSE		FALSE		FALSE		FALSE	192	183	ACCTCACCTATCAGCGAACATGACTATCAAATCGGGGGTTATACCGAAAAGTGGGAGTCAGGCGTTAAGGTCTGT	FALSE		1.4_ORF3		V	ACCTCACCTATCAGCGAACATGACTATCAAATCGGGGGTTATACCGAAAAGTGGGAGTCAGGCGTTAAGGTCTGT	ACCTCACCTATCAGCGAACATGACTATCAAATCGGGGGTTATACCGAAAAGTGGGAGTCAGGCGTTAAGGTCTGT	ACCTCACCTATCAGCGAACATGACTATCAAATCGGGGGTTATACCGAAAAGTGGGAGTCAGGCGTTAAGGTCTGT	ACCTCACCTATCAGCGAACATGACTATCAAATCGGGGGTTATACCGAAAAGTGGGAGTCAGGCGTTAAGGTCTGT	GAATTCCGCTGCGTACCTCACCTATCAGCGAACATGACTATCAAATCGGGGGTTATACCGAAAAGTGGGAGTCAGGCGTTAAGGTCTGTCAGGGAAGAGCTCG	YQIGGYTEK	TSPISEHDYQIGGYTEKWESGVKDC	200	23	TSPISEHDYQIGGYTEKWESGVKVC	175	FALSE		D
443	ACATCCCCTATCAGCGAACATGATTACCAGATCGGTGGTTACACAGAAAA	1	1.4_ORF3.D.23.H	0.466666667	FALSE	TRUE	Sat_mut_A	FALSE		FALSE		FALSE		FALSE	192	183	ACATCCCCTATCAGCGAACATGATTACCAGATCGGTGGTTACACAGAAAAATGGGAGTCAGGGGTCAAACACTGT	FALSE		1.4_ORF3		H	ACATCCCCTATCAGCGAACATGATTACCAGATCGGTGGTTACACAGAAAAATGGGAGTCAGGGGTCAAACACTGT	ACATCCCCTATCAGCGAACATGATTACCAGATCGGTGGTTACACAGAAAAATGGGAGTCAGGGGTCAAACACTGT	ACATCCCCTATCAGCGAACATGATTACCAGATCGGTGGTTACACAGAAAAATGGGAGTCAGGGGTCAAACACTGT	ACATCCCCTATCAGCGAACATGATTACCAGATCGGTGGTTACACAGAAAAATGGGAGTCAGGGGTCAAACACTGT	GAATTCCGCTGCGTACATCCCCTATCAGCGAACATGATTACCAGATCGGTGGTTACACAGAAAAATGGGAGTCAGGGGTCAAACACTGTCAGGGAAGAGCTCG	YQIGGYTEK	TSPISEHDYQIGGYTEKWESGVKDC	200	23	TSPISEHDYQIGGYTEKWESGVKHC	175	FALSE		D
444	ACCTCTCCTATCAGTGAGCATGACTATCAAATTGGCGGCTACACTGAAAA	1	1.4_ORF3.D.23.W	0.453333333	FALSE	TRUE	Sat_mut_A	FALSE		FALSE		FALSE		FALSE	192	183	ACCTCTCCTATCAGTGAGCATGACTATCAAATTGGCGGCTACACTGAAAAATGGGAATCAGGCGTTAAATGGTGC	FALSE		1.4_ORF3		W	ACCTCTCCTATCAGTGAGCATGACTATCAAATTGGCGGCTACACTGAAAAATGGGAATCAGGCGTTAAATGGTGC	ACCTCTCCTATCAGTGAGCATGACTATCAAATTGGCGGCTACACTGAAAAATGGGAATCAGGCGTTAAATGGTGC	ACCTCTCCTATCAGTGAGCATGACTATCAAATTGGCGGCTACACTGAAAAATGGGAATCAGGCGTTAAATGGTGC	ACCTCTCCTATCAGTGAGCATGACTATCAAATTGGCGGCTACACTGAAAAATGGGAATCAGGCGTTAAATGGTGC	GAATTCCGCTGCGTACCTCTCCTATCAGTGAGCATGACTATCAAATTGGCGGCTACACTGAAAAATGGGAATCAGGCGTTAAATGGTGCCAGGGAAGAGCTCG	YQIGGYTEK	TSPISEHDYQIGGYTEKWESGVKDC	200	23	TSPISEHDYQIGGYTEKWESGVKWC	175	FALSE		D
445	ACTTCCCCTATCTCAGAACATGACTATCAAATTGGCGGGTACACAGAGAA	1	1.4_ORF3.D.23.L	0.493333333	FALSE	TRUE	Sat_mut_A	FALSE		FALSE		FALSE		FALSE	192	183	ACTTCCCCTATCTCAGAACATGACTATCAAATTGGGGGGTACACAGAGAAGTGGGAATCCGGGGTCAAGTTGTGC	FALSE		1.4_ORF3		L	ACTTCCCCTATCTCAGAACATGACTATCAAATTGGGGGGTACACAGAGAAGTGGGAATCCGGGGTCAAGTTGTGC	ACTTCCCCTATCTCAGAACATGACTATCAAATTGGGGGGTACACAGAGAAGTGGGAATCCGGGGTCAAGTTGTGC	ACTTCCCCTATCTCAGAACATGACTATCAAATTGGCGGGTACACAGAGAAGTGGGAATCCGGGGTCAAGTTGTGC	ACTTCCCCTATCTCAGAACATGACTATCAAATTGGCGGGTACACAGAGAAGTGGGAATCCGGGGTCAAGTTGTGC	GAATTCCGCTGCGTACTTCCCCTATCTCAGAACATGACTATCAAATTGGCGGGTACACAGAGAAGTGGGAATCCGGGGTCAAGTTGTGCCAGGGAAGAGCTCG	YQIGGYTEK	TSPISEHDYQIGGYTEKWESGVKDC	200	23	TSPISEHDYQIGGYTEKWESGVKLC	175	FALSE		D
446	ACCAGTCCAATTTCTGAGCATGATTACCAGATTGGGGGTTACACCGAAAA	1	1.4_ORF3.D.23.Y	0.493333333	FALSE	TRUE	Sat_mut_A	FALSE		FALSE		FALSE		FALSE	192	183	ACCAGTCCAATTTCTGAGCATGATTACCAGATTGGGGGGTACACCGAAAAGTGGGAGAGCGGCGTGAAGTATTGC	FALSE		1.4_ORF3		Y	ACCAGTCCAATTTCTGAGCATGATTACCAGATTGGGGGTTACACCGAAAAGTGGGAGAGCGGCGTGAAGTATTGC	ACCAGTCCAATTTCTGAGCATGATTACCAGATTGGGGGGTACACCGAAAAGTGGGAGAGCGGCGTGAAGTATTGC	ACCAGTCCAATTTCTGAGCATGATTACCAGATTGGGGGTTACACCGAAAAGTGGGAGAGCGGCGTGAAGTATTGC	ACCAGTCCAATTTCTGAGCATGATTACCAGATTGGGGGTTACACCGAAAAGTGGGAGAGCGGCGTGAAGTATTGC	GAATTCCGCTGCGTACCAGTCCAATTTCTGAGCATGATTACCAGATTGGGGGTTACACCGAAAAGTGGGAGAGCGGCGTGAAGTATTGCCAGGGAAGAGCTCG	YQIGGYTEK	TSPISEHDYQIGGYTEKWESGVKDC	200	23	TSPISEHDYQIGGYTEKWESGVKYC	175	FALSE		D
447	ACATCACCAATTAGTGAACACGACTACCAGATTGGCGGCTACACAGAAAA	1	1.4_ORF3.D.23.P	0.466666667	FALSE	TRUE	Sat_mut_A	FALSE		FALSE		FALSE		FALSE	192	183	ACATCACCAATTAGTGAACACGACTACCAGATTGGCGGCTACACAGAAAAATGGGAGTCCGGGGTTAAACCATGT	FALSE		1.4_ORF3		P	ACATCACCAATTAGTGAACACGACTACCAGATTGGCGGCTACACAGAAAAATGGGAGTCCGGGGTTAAACCATGT	ACATCACCAATTAGTGAACACGACTACCAGATTGGCGGCTACACAGAAAAATGGGAGTCCGGGGTTAAACCATGT	ACATCACCAATTAGTGAACACGACTACCAGATTGGCGGCTACACAGAAAAATGGGAGTCCGGGGTTAAACCATGT	ACATCACCAATTAGTGAACACGACTACCAGATTGGCGGCTACACAGAAAAATGGGAGTCCGGGGTTAAACCATGT	GAATTCCGCTGCGTACATCACCAATTAGTGAACACGACTACCAGATTGGCGGCTACACAGAAAAATGGGAGTCCGGGGTTAAACCATGTCAGGGAAGAGCTCG	YQIGGYTEK	TSPISEHDYQIGGYTEKWESGVKDC	200	23	TSPISEHDYQIGGYTEKWESGVKPC	175	FALSE		D
448	ACATCACCTATTAGTGAGCACGATTATCAGATCGGTGGGTACACCGAGAA	1	1.4_ORF3.D.23.N	0.48	FALSE	TRUE	Sat_mut_A	FALSE		FALSE		FALSE		FALSE	192	183	ACATCACCTATTAGTGAGCACGATTATCAGATCGGTGGGTACACCGAGAAATGGGAGAGCGGGGTCAAGAATTGT	FALSE		1.4_ORF3		N	ACATCACCTATTAGTGAGCACGATTATCAGATCGGTGGGTACACCGAGAAATGGGAGAGCGGGGTCAAGAATTGT	ACATCACCTATTAGTGAGCACGATTATCAGATCGGTGGGTACACCGAGAAATGGGAGAGCGGGGTCAAGAATTGT	ACATCACCTATTAGTGAGCACGATTATCAGATCGGTGGGTACACCGAGAAATGGGAGAGCGGGGTCAAGAATTGT	ACATCACCTATTAGTGAGCACGATTATCAGATCGGTGGGTACACCGAGAAATGGGAGAGCGGGGTCAAGAATTGT	GAATTCCGCTGCGTACATCACCTATTAGTGAGCACGATTATCAGATCGGTGGGTACACCGAGAAATGGGAGAGCGGGGTCAAGAATTGTCAGGGAAGAGCTCG	YQIGGYTEK	TSPISEHDYQIGGYTEKWESGVKDC	200	23	TSPISEHDYQIGGYTEKWESGVKNC	175	FALSE		D
449	ACCAGTCCAATCAGTGAGCATGACTATCAAATCGGCGGTTACACTGAGAA	1	1.4_ORF3.D.23.C	0.493333333	FALSE	TRUE	Sat_mut_A	FALSE		FALSE		FALSE		FALSE	192	183	ACCAGTCCAATCAGTGAGCATGACTATCAAATCGGCGGTTACACTGAGAAATGGGAGAGCGGTGTCAAGTGCTGT	FALSE		1.4_ORF3		C	ACCAGTCCAATCAGTGAGCATGACTATCAAATCGGCGGTTACACTGAGAAATGGGAGAGCGGTGTCAAGTGCTGT	ACCAGTCCAATCAGTGAGCATGACTATCAAATCGGCGGTTACACTGAGAAATGGGAGAGCGGTGTCAAGTGCTGT	ACCAGTCCAATCAGTGAGCATGACTATCAAATCGGCGGTTACACTGAGAAATGGGAGAGCGGTGTCAAGTGCTGT	ACCAGTCCAATCAGTGAGCATGACTATCAAATCGGCGGTTACACTGAGAAATGGGAGAGCGGTGTCAAGTGCTGT	GAATTCCGCTGCGTACCAGTCCAATCAGTGAGCATGACTATCAAATCGGCGGTTACACTGAGAAATGGGAGAGCGGTGTCAAGTGCTGTCAGGGAAGAGCTCG	YQIGGYTEK	TSPISEHDYQIGGYTEKWESGVKDC	200	23	TSPISEHDYQIGGYTEKWESGVKCC	175	FALSE		D
450	ACTTCACCTATTTCAGAGCACGACTATCAAATCGGTGGTTACACAGAAAA	1	1.4_ORF3.D.23.E	0.44	FALSE	TRUE	Sat_mut_A	FALSE		FALSE		FALSE		FALSE	192	183	ACTTCACCTATTTCAGAGCACGACTATCAAATCGGTGGTTACACAGAAAAATGGGAGAGTGGGGTCAAAGAATGC	FALSE		1.4_ORF3		E	ACTTCACCTATTTCAGAGCACGACTATCAAATCGGTGGTTACACAGAAAAATGGGAGAGTGGGGTCAAAGAATGC	ACTTCACCTATTTCAGAGCACGACTATCAAATCGGTGGTTACACAGAAAAATGGGAGAGTGGGGTCAAAGAATGC	ACTTCACCTATTTCAGAGCACGACTATCAAATCGGTGGTTACACAGAAAAATGGGAGAGTGGGGTCAAAGAATGC	ACTTCACCTATTTCAGAGCACGACTATCAAATCGGTGGTTACACAGAAAAATGGGAGAGTGGGGTCAAAGAATGC	GAATTCCGCTGCGTACTTCACCTATTTCAGAGCACGACTATCAAATCGGTGGTTACACAGAAAAATGGGAGAGTGGGGTCAAAGAATGCCAGGGAAGAGCTCG	YQIGGYTEK	TSPISEHDYQIGGYTEKWESGVKDC	200	23	TSPISEHDYQIGGYTEKWESGVKEC	175	FALSE		D
451	ACTAGCCCTATTTCTGAACATGATTACCAGATCGGGGGCTATACCGAAAA	1	1.4_ORF3.D.23.A	0.466666667	FALSE	TRUE	Sat_mut_A	FALSE		FALSE		FALSE		FALSE	192	183	ACTAGCCCTATTTCTGAACATGATTACCAGATCGGGGGCTATACCGAAAAATGGGAGTCTGGCGTCAAAGCATGT	FALSE		1.4_ORF3		A	ACTAGCCCTATTTCTGAACATGATTACCAGATCGGGGGCTATACCGAAAAATGGGAGTCTGGCGTCAAAGCATGT	ACTAGCCCTATTTCTGAACATGATTACCAGATCGGGGGCTATACCGAAAAATGGGAGTCTGGCGTCAAAGCATGT	ACTAGCCCTATTTCTGAACATGATTACCAGATCGGGGGCTATACCGAAAAATGGGAGTCTGGCGTCAAAGCATGT	ACTAGCCCTATTTCTGAACATGATTACCAGATCGGGGGCTATACCGAAAAATGGGAGTCTGGCGTCAAAGCATGT	GAATTCCGCTGCGTACTAGCCCTATTTCTGAACATGATTACCAGATCGGGGGCTATACCGAAAAATGGGAGTCTGGCGTCAAAGCATGTCAGGGAAGAGCTCG	YQIGGYTEK	TSPISEHDYQIGGYTEKWESGVKDC	200	23	TSPISEHDYQIGGYTEKWESGVKAC	175	FALSE		D
452	ACTTCCCCAATCTCAGAGCACGACTACCAGATTGGGGGCTATACTGAGAA	1	1.4_ORF3.D.23.S	0.493333333	FALSE	TRUE	Sat_mut_A	FALSE		FALSE		FALSE		FALSE	192	183	ACTTCCCCAATCTCAGAGCACGACTACCAGATTGGGGGCTATACTGAGAAATGGGAATCAGGTGTGAAAAGCTGC	FALSE		1.4_ORF3		S	ACTTCCCCAATCTCAGAGCACGACTACCAGATTGGGGGCTATACTGAGAAATGGGAATCAGGTGTGAAAAGCTGC	ACTTCCCCAATCTCAGAGCACGACTACCAGATTGGGGGCTATACTGAGAAATGGGAATCAGGTGTGAAAAGCTGC	ACTTCCCCAATCTCAGAGCACGACTACCAGATTGGGGGCTATACTGAGAAATGGGAATCAGGTGTGAAAAGCTGC	ACTTCCCCAATCTCAGAGCACGACTACCAGATTGGGGGCTATACTGAGAAATGGGAATCAGGTGTGAAAAGCTGC	GAATTCCGCTGCGTACTTCCCCAATCTCAGAGCACGACTACCAGATTGGGGGCTATACTGAGAAATGGGAATCAGGTGTGAAAAGCTGCCAGGGAAGAGCTCG	YQIGGYTEK	TSPISEHDYQIGGYTEKWESGVKDC	200	23	TSPISEHDYQIGGYTEKWESGVKSC	175	FALSE		D
453	ACCTCTCCAATCTCAGAGCACGATTACCAAATTGGTGGGTACACTGAGAA	1	1.4_ORF3.D.23.I	0.453333333	FALSE	TRUE	Sat_mut_A	FALSE		FALSE		FALSE		FALSE	192	183	ACCTCTCCAATCTCAGAGCACGATTACCAAATTGGGGGGTACACTGAGAAATGGGAGTCTGGGGTTAAAATTTGC	FALSE		1.4_ORF3		I	ACCTCTCCAATCTCAGAGCACGATTACCAAATTGGGGGGTACACTGAGAAATGGGAGTCTGGGGTTAAAATTTGC	ACCTCTCCAATCTCAGAGCACGATTACCAAATTGGGGGGTACACTGAGAAATGGGAGTCTGGGGTTAAAATTTGC	ACCTCTCCAATCTCAGAGCACGATTACCAAATTGGTGGGTACACTGAGAAATGGGAGTCTGGGGTTAAAATTTGC	ACCTCTCCAATCTCAGAGCACGATTACCAAATTGGTGGGTACACTGAGAAATGGGAGTCTGGGGTTAAAATTTGC	GAATTCCGCTGCGTACCTCTCCAATCTCAGAGCACGATTACCAAATTGGTGGGTACACTGAGAAATGGGAGTCTGGGGTTAAAATTTGCCAGGGAAGAGCTCG	YQIGGYTEK	TSPISEHDYQIGGYTEKWESGVKDC	200	23	TSPISEHDYQIGGYTEKWESGVKIC	175	FALSE		D
454	ACCTCCCCTATTTCTGAACATGACTACCAGATTGGCGGCTACACCGAAAA	1	1.4_ORF3.C.24.G	0.493333333	FALSE	TRUE	Sat_mut_A	FALSE		FALSE		FALSE		FALSE	192	183	ACCTCCCCTATTTCTGAACATGACTACCAGATTGGCGGCTACACCGAAAAATGGGAAAGTGGCGTCAAGGATGGT	FALSE		1.4_ORF3		G	ACCTCCCCTATTTCTGAACATGACTACCAGATTGGCGGCTACACCGAAAAATGGGAAAGTGGCGTCAAGGATGGT	ACCTCCCCTATTTCTGAACATGACTACCAGATTGGCGGCTACACCGAAAAATGGGAAAGTGGCGTCAAGGATGGT	ACCTCCCCTATTTCTGAACATGACTACCAGATTGGCGGCTACACCGAAAAATGGGAAAGTGGCGTCAAGGATGGT	ACCTCCCCTATTTCTGAACATGACTACCAGATTGGCGGCTACACCGAAAAATGGGAAAGTGGCGTCAAGGATGGT	GAATTCCGCTGCGTACCTCCCCTATTTCTGAACATGACTACCAGATTGGCGGCTACACCGAAAAATGGGAAAGTGGCGTCAAGGATGGTCAGGGAAGAGCTCG	YQIGGYTEK	TSPISEHDYQIGGYTEKWESGVKDC	200	24	TSPISEHDYQIGGYTEKWESGVKDG	175	FALSE		C
455	ACATCACCTATTTCTGAGCATGATTACCAAATTGGCGGGTACACAGAAAA	1	1.4_ORF3.C.24.M	0.44	FALSE	TRUE	Sat_mut_A	FALSE		FALSE		FALSE		FALSE	192	183	ACATCACCTATTTCTGAGCATGATTACCAAATTGGCGGGTACACAGAAAAGTGGGAAAGCGGGGTCAAAGATATG	FALSE		1.4_ORF3		M	ACATCACCTATTTCTGAGCATGATTACCAAATTGGCGGGTACACAGAAAAGTGGGAAAGCGGGGTCAAAGATATG	ACATCACCTATTTCTGAGCATGATTACCAAATTGGCGGGTACACAGAAAAGTGGGAAAGCGGGGTCAAAGATATG	ACATCACCTATTTCTGAGCATGATTACCAAATTGGCGGGTACACAGAAAAGTGGGAAAGCGGGGTCAAAGATATG	ACATCACCTATTTCTGAGCATGATTACCAAATTGGCGGGTACACAGAAAAGTGGGAAAGCGGGGTCAAAGATATG	GAATTCCGCTGCGTACATCACCTATTTCTGAGCATGATTACCAAATTGGCGGGTACACAGAAAAGTGGGAAAGCGGGGTCAAAGATATGCAGGGAAGAGCTCG	YQIGGYTEK	TSPISEHDYQIGGYTEKWESGVKDC	200	24	TSPISEHDYQIGGYTEKWESGVKDM	175	FALSE		C
456	ACTTCCCCAATTTCCGAGCACGATTATCAAATTGGTGGGTATACTGAAAA	1	1.4_ORF3.C.24.F	0.44	FALSE	TRUE	Sat_mut_A	FALSE		FALSE		FALSE		FALSE	192	183	ACTTCCCCAATTTCCGAGCACGATTATCAAATTGGTGGGTATACTGAAAAGTGGGAGTCTGGTGTCAAGGATTTC	FALSE		1.4_ORF3		F	ACTTCCCCAATTTCCGAGCACGATTATCAAATTGGTGGGTATACTGAAAAGTGGGAGTCTGGTGTCAAGGATTTC	ACTTCCCCAATTTCCGAGCACGATTATCAAATTGGTGGGTATACTGAAAAGTGGGAGTCTGGTGTCAAGGATTTC	ACTTCCCCAATTTCCGAGCACGATTATCAAATTGGTGGGTATACTGAAAAGTGGGAGTCTGGTGTCAAGGATTTC	ACTTCCCCAATTTCCGAGCACGATTATCAAATTGGTGGGTATACTGAAAAGTGGGAGTCTGGTGTCAAGGATTTC	GAATTCCGCTGCGTACTTCCCCAATTTCCGAGCACGATTATCAAATTGGTGGGTATACTGAAAAGTGGGAGTCTGGTGTCAAGGATTTCCAGGGAAGAGCTCG	YQIGGYTEK	TSPISEHDYQIGGYTEKWESGVKDC	200	24	TSPISEHDYQIGGYTEKWESGVKDF	175	FALSE		C
457	ACTAGCCCAATCAGTGAACATGATTACCAGATTGGTGGTTACACTGAGAA	1	1.4_ORF3.C.24.K	0.44	FALSE	TRUE	Sat_mut_A	FALSE		FALSE		FALSE		FALSE	192	183	ACTAGCCCAATCAGTGAACATGATTACCAGATTGGTGGTTACACTGAGAAATGGGAGAGCGGTGTCAAAGACAAA	FALSE		1.4_ORF3		K	ACTAGCCCAATCAGTGAACATGATTACCAGATTGGTGGTTACACTGAGAAATGGGAGAGCGGTGTCAAAGACAAA	ACTAGCCCAATCAGTGAACATGATTACCAGATTGGTGGTTACACTGAGAAATGGGAGAGCGGTGTCAAAGACAAA	ACTAGCCCAATCAGTGAACATGATTACCAGATTGGTGGTTACACTGAGAAATGGGAGAGCGGTGTCAAAGACAAA	ACTAGCCCAATCAGTGAACATGATTACCAGATTGGTGGTTACACTGAGAAATGGGAGAGCGGTGTCAAAGACAAA	GAATTCCGCTGCGTACTAGCCCAATCAGTGAACATGATTACCAGATTGGTGGTTACACTGAGAAATGGGAGAGCGGTGTCAAAGACAAACAGGGAAGAGCTCG	YQIGGYTEK	TSPISEHDYQIGGYTEKWESGVKDC	200	24	TSPISEHDYQIGGYTEKWESGVKDK	175	FALSE		C
458	ACATCCCCAATCTCAGAGCACGATTATCAAATCGGGGGCTATACAGAGAA	1	1.4_ORF3.C.24.T	0.466666667	FALSE	TRUE	Sat_mut_A	FALSE		FALSE		FALSE		FALSE	192	183	ACATCCCCAATCTCAGAGCACGATTATCAAATCGGGGGCTATACAGAGAAGTGGGAAAGCGGGGTTAAAGATACA	FALSE		1.4_ORF3		T	ACATCCCCAATCTCAGAGCACGATTATCAAATCGGGGGCTATACAGAGAAGTGGGAAAGCGGGGTTAAAGATACA	ACATCCCCAATCTCAGAGCACGATTATCAAATCGGGGGCTATACAGAGAAGTGGGAAAGCGGGGTTAAAGATACA	ACATCCCCAATCTCAGAGCACGATTATCAAATCGGGGGCTATACAGAGAAGTGGGAAAGCGGGGTTAAAGATACA	ACATCCCCAATCTCAGAGCACGATTATCAAATCGGGGGCTATACAGAGAAGTGGGAAAGCGGGGTTAAAGATACA	GAATTCCGCTGCGTACATCCCCAATCTCAGAGCACGATTATCAAATCGGGGGCTATACAGAGAAGTGGGAAAGCGGGGTTAAAGATACACAGGGAAGAGCTCG	YQIGGYTEK	TSPISEHDYQIGGYTEKWESGVKDC	200	24	TSPISEHDYQIGGYTEKWESGVKDT	175	FALSE		C
459	ACATCCCCTATCTCTGAACACGACTACCAAATTGGGGGTTACACAGAAAA	1	1.4_ORF3.C.24.R	0.48	FALSE	TRUE	Sat_mut_A	FALSE		FALSE		FALSE		FALSE	192	183	ACATCCCCTATCTCTGAACACGACTACCAAATTGGGGGTTACACAGAAAAGTGGGAATCTGGCGTCAAAGATCGC	FALSE		1.4_ORF3		R	ACATCCCCTATCTCTGAACACGACTACCAAATTGGGGGTTACACAGAAAAGTGGGAATCTGGCGTCAAAGATCGC	ACATCCCCTATCTCTGAACACGACTACCAAATTGGGGGTTACACAGAAAAGTGGGAATCTGGCGTCAAAGATCGC	ACATCCCCTATCTCTGAACACGACTACCAAATTGGGGGTTACACAGAAAAGTGGGAATCTGGCGTCAAAGATCGC	ACATCCCCTATCTCTGAACACGACTACCAAATTGGGGGTTACACAGAAAAGTGGGAATCTGGCGTCAAAGATCGC	GAATTCCGCTGCGTACATCCCCTATCTCTGAACACGACTACCAAATTGGGGGTTACACAGAAAAGTGGGAATCTGGCGTCAAAGATCGCCAGGGAAGAGCTCG	YQIGGYTEK	TSPISEHDYQIGGYTEKWESGVKDC	200	24	TSPISEHDYQIGGYTEKWESGVKDR	175	FALSE		C
460	ACCAGTCCTATTTCTGAGCATGATTATCAGATTGGCGGGTACACTGAGAA	1	1.4_ORF3.C.24.Q	0.466666667	FALSE	TRUE	Sat_mut_A	FALSE		FALSE		FALSE		FALSE	192	183	ACCAGTCCTATTTCTGAGCATGATTATCAGATTGGCGGGTACACTGAGAAGTGGGAATCCGGCGTGAAAGATCAA	FALSE		1.4_ORF3		Q	ACCAGTCCTATTTCTGAGCATGATTATCAGATTGGCGGGTACACTGAGAAGTGGGAATCCGGCGTGAAAGATCAA	ACCAGTCCTATTTCTGAGCATGATTATCAGATTGGCGGGTACACTGAGAAGTGGGAATCCGGCGTGAAAGATCAA	ACCAGTCCTATTTCTGAGCATGATTATCAGATTGGCGGGTACACTGAGAAGTGGGAATCCGGCGTGAAAGATCAA	ACCAGTCCTATTTCTGAGCATGATTATCAGATTGGCGGGTACACTGAGAAGTGGGAATCCGGCGTGAAAGATCAA	GAATTCCGCTGCGTACCAGTCCTATTTCTGAGCATGATTATCAGATTGGCGGGTACACTGAGAAGTGGGAATCCGGCGTGAAAGATCAACAGGGAAGAGCTCG	YQIGGYTEK	TSPISEHDYQIGGYTEKWESGVKDC	200	24	TSPISEHDYQIGGYTEKWESGVKDQ	175	FALSE		C
461	ACTAGCCCTATTAGTGAACATGACTACCAAATCGGTGGGTATACCGAGAA	1	1.4_ORF3.C.24.V	0.48	FALSE	TRUE	Sat_mut_A	FALSE		FALSE		FALSE		FALSE	192	183	ACTAGCCCTATTAGTGAACATGACTACCAAATCGGTGGGTATACCGAGAAGTGGGAAAGCGGCGTTAAGGATGTC	FALSE		1.4_ORF3		V	ACTAGCCCTATTAGTGAACATGACTACCAAATCGGTGGGTATACCGAGAAGTGGGAAAGCGGCGTTAAGGATGTC	ACTAGCCCTATTAGTGAACATGACTACCAAATCGGTGGGTATACCGAGAAGTGGGAAAGCGGCGTTAAGGATGTC	ACTAGCCCTATTAGTGAACATGACTACCAAATCGGTGGGTATACCGAGAAGTGGGAAAGCGGCGTTAAGGATGTC	ACTAGCCCTATTAGTGAACATGACTACCAAATCGGTGGGTATACCGAGAAGTGGGAAAGCGGCGTTAAGGATGTC	GAATTCCGCTGCGTACTAGCCCTATTAGTGAACATGACTACCAAATCGGTGGGTATACCGAGAAGTGGGAAAGCGGCGTTAAGGATGTCCAGGGAAGAGCTCG	YQIGGYTEK	TSPISEHDYQIGGYTEKWESGVKDC	200	24	TSPISEHDYQIGGYTEKWESGVKDV	175	FALSE		C
462	ACTTCCCCAATCAGCGAACACGACTATCAGATTGGCGGGTACACCGAAAA	1	1.4_ORF3.C.24.H	0.493333333	FALSE	TRUE	Sat_mut_A	FALSE		FALSE		FALSE		FALSE	192	183	ACTTCCCCAATCAGCGAACACGACTATCAGATTGGGGGGTACACCGAAAAGTGGGAATCTGGTGTGAAAGATCAC	FALSE		1.4_ORF3		H	ACTTCCCCAATCAGCGAACACGACTATCAGATTGGGGGGTACACCGAAAAGTGGGAATCTGGTGTGAAAGATCAC	ACTTCCCCAATCAGCGAACACGACTATCAGATTGGGGGGTACACCGAAAAGTGGGAATCTGGTGTGAAAGATCAC	ACTTCCCCAATCAGCGAACACGACTATCAGATTGGCGGGTACACCGAAAAGTGGGAATCTGGTGTGAAAGATCAC	ACTTCCCCAATCAGCGAACACGACTATCAGATTGGCGGGTACACCGAAAAGTGGGAATCTGGTGTGAAAGATCAC	GAATTCCGCTGCGTACTTCCCCAATCAGCGAACACGACTATCAGATTGGCGGGTACACCGAAAAGTGGGAATCTGGTGTGAAAGATCACCAGGGAAGAGCTCG	YQIGGYTEK	TSPISEHDYQIGGYTEKWESGVKDC	200	24	TSPISEHDYQIGGYTEKWESGVKDH	175	FALSE		C
463	ACCTCTCCAATTTCTGAGCATGACTATCAAATTGGCGGGTACACAGAGAA	1	1.4_ORF3.C.24.W	0.466666667	FALSE	TRUE	Sat_mut_A	FALSE		FALSE		FALSE		FALSE	192	183	ACCTCTCCAATTTCTGAGCATGACTATCAAATTGGCGGGTACACAGAGAAGTGGGAATCCGGTGTGAAAGATTGG	FALSE		1.4_ORF3		W	ACCTCTCCAATTTCTGAGCATGACTATCAAATTGGCGGGTACACAGAGAAGTGGGAATCCGGTGTGAAAGATTGG	ACCTCTCCAATTTCTGAGCATGACTATCAAATTGGCGGGTACACAGAGAAGTGGGAATCCGGTGTGAAAGATTGG	ACCTCTCCAATTTCTGAGCATGACTATCAAATTGGCGGGTACACAGAGAAGTGGGAATCCGGTGTGAAAGATTGG	ACCTCTCCAATTTCTGAGCATGACTATCAAATTGGCGGGTACACAGAGAAGTGGGAATCCGGTGTGAAAGATTGG	GAATTCCGCTGCGTACCTCTCCAATTTCTGAGCATGACTATCAAATTGGCGGGTACACAGAGAAGTGGGAATCCGGTGTGAAAGATTGGCAGGGAAGAGCTCG	YQIGGYTEK	TSPISEHDYQIGGYTEKWESGVKDC	200	24	TSPISEHDYQIGGYTEKWESGVKDW	175	FALSE		C
464	ACTAGCCCTATTAGTGAACACGACTATCAAATTGGGGGCTATACTGAAAA	1	1.4_ORF3.C.24.L	0.453333333	FALSE	TRUE	Sat_mut_A	FALSE		FALSE		FALSE		FALSE	192	183	ACTAGCCCTATTAGTGAACACGACTATCAAATTGGGGGCTATACTGAAAAGTGGGAGAGCGGCGTCAAAGATCTT	FALSE		1.4_ORF3		L	ACTAGCCCTATTAGTGAACACGACTATCAAATTGGGGGCTATACTGAAAAGTGGGAGAGCGGCGTCAAAGATCTT	ACTAGCCCTATTAGTGAACACGACTATCAAATTGGGGGCTATACTGAAAAGTGGGAGAGCGGCGTCAAAGATCTT	ACTAGCCCTATTAGTGAACACGACTATCAAATTGGGGGCTATACTGAAAAGTGGGAGAGCGGCGTCAAAGATCTT	ACTAGCCCTATTAGTGAACACGACTATCAAATTGGGGGCTATACTGAAAAGTGGGAGAGCGGCGTCAAAGATCTT	GAATTCCGCTGCGTACTAGCCCTATTAGTGAACACGACTATCAAATTGGGGGCTATACTGAAAAGTGGGAGAGCGGCGTCAAAGATCTTCAGGGAAGAGCTCG	YQIGGYTEK	TSPISEHDYQIGGYTEKWESGVKDC	200	24	TSPISEHDYQIGGYTEKWESGVKDL	175	FALSE		C
465	ACCAGTCCAATCTCTGAGCACGACTACCAGATTGGGGGTTATACAGAGAA	1	1.4_ORF3.C.24.Y	0.48	FALSE	TRUE	Sat_mut_A	FALSE		FALSE		FALSE		FALSE	192	183	ACCAGTCCAATCTCTGAGCACGACTACCAGATTGGGGGTTATACAGAGAAGTGGGAGTCTGGGGTTAAAGATTAC	FALSE		1.4_ORF3		Y	ACCAGTCCAATCTCTGAGCACGACTACCAGATTGGGGGTTATACAGAGAAGTGGGAGTCTGGGGTTAAAGATTAC	ACCAGTCCAATCTCTGAGCACGACTACCAGATTGGGGGTTATACAGAGAAGTGGGAGTCTGGGGTTAAAGATTAC	ACCAGTCCAATCTCTGAGCACGACTACCAGATTGGGGGTTATACAGAGAAGTGGGAGTCTGGGGTTAAAGATTAC	ACCAGTCCAATCTCTGAGCACGACTACCAGATTGGGGGTTATACAGAGAAGTGGGAGTCTGGGGTTAAAGATTAC	GAATTCCGCTGCGTACCAGTCCAATCTCTGAGCACGACTACCAGATTGGGGGTTATACAGAGAAGTGGGAGTCTGGGGTTAAAGATTACCAGGGAAGAGCTCG	YQIGGYTEK	TSPISEHDYQIGGYTEKWESGVKDC	200	24	TSPISEHDYQIGGYTEKWESGVKDY	175	FALSE		C
466	ACCAGTCCAATCAGTGAGCATGATTACCAGATCGGTGGTTACACTGAAAA	1	1.4_ORF3.C.24.P	0.466666667	FALSE	TRUE	Sat_mut_A	FALSE		FALSE		FALSE		FALSE	192	183	ACCAGTCCAATCAGTGAGCATGATTACCAGATCGGTGGTTACACTGAAAAATGGGAGTCCGGTGTCAAGGATCCT	FALSE		1.4_ORF3		P	ACCAGTCCAATCAGTGAGCATGATTACCAGATCGGTGGTTACACTGAAAAATGGGAGTCCGGTGTCAAGGATCCT	ACCAGTCCAATCAGTGAGCATGATTACCAGATCGGTGGTTACACTGAAAAATGGGAGTCCGGTGTCAAGGATCCT	ACCAGTCCAATCAGTGAGCATGATTACCAGATCGGTGGTTACACTGAAAAATGGGAGTCCGGTGTCAAAGATCCT	ACCAGTCCAATCAGTGAGCATGATTACCAGATCGGTGGTTACACTGAAAAATGGGAGTCCGGTGTCAAAGATCCT	GAATTCCGCTGCGTACCAGTCCAATCAGTGAGCATGATTACCAGATCGGTGGTTACACTGAAAAATGGGAGTCCGGTGTCAAAGATCCTCAGGGAAGAGCTCG	YQIGGYTEK	TSPISEHDYQIGGYTEKWESGVKDC	200	24	TSPISEHDYQIGGYTEKWESGVKDP	175	FALSE		C
467	ACTAGTCCAATCAGTGAACATGACTATCAGATTGGGGGTTACACCGAGAA	1	1.4_ORF3.C.24.N	0.466666667	FALSE	TRUE	Sat_mut_A	FALSE		FALSE		FALSE		FALSE	192	183	ACTAGTCCAATCAGTGAACATGACTATCAGATTGGGGGTTACACCGAGAAGTGGGAGAGTGGTGTCAAGGATAAC	FALSE		1.4_ORF3		N	ACTAGTCCAATCAGTGAACATGACTATCAGATTGGGGGTTACACCGAGAAGTGGGAGAGTGGTGTCAAGGATAAC	ACTAGTCCAATCAGTGAACATGACTATCAGATTGGGGGTTACACCGAGAAGTGGGAGAGTGGTGTCAAGGATAAC	ACTAGTCCAATCAGTGAACATGACTATCAGATTGGGGGTTACACCGAGAAGTGGGAGAGTGGTGTCAAGGATAAC	ACTAGTCCAATCAGTGAACATGACTATCAGATTGGGGGTTACACCGAGAAGTGGGAGAGTGGTGTCAAGGATAAC	GAATTCCGCTGCGTACTAGTCCAATCAGTGAACATGACTATCAGATTGGGGGTTACACCGAGAAGTGGGAGAGTGGTGTCAAGGATAACCAGGGAAGAGCTCG	YQIGGYTEK	TSPISEHDYQIGGYTEKWESGVKDC	200	24	TSPISEHDYQIGGYTEKWESGVKDN	175	FALSE		C
468	ACATCCCCAATCTCTGAGCATGATTACCAGATCGGTGGGTACACAGAGAA	1	1.4_ORF3.C.24.E	0.48	FALSE	TRUE	Sat_mut_A	FALSE		FALSE		FALSE		FALSE	192	183	ACATCCCCAATCTCTGAGCATGATTACCAGATCGGGGGGTACACAGAGAAATGGGAGTCAGGGGTCAAAGATGAA	FALSE		1.4_ORF3		E	ACATCCCCAATCTCTGAGCATGATTACCAGATCGGGGGGTACACAGAGAAATGGGAGTCAGGGGTCAAAGATGAA	ACATCCCCAATCTCTGAGCATGATTACCAGATCGGGGGGTACACAGAGAAATGGGAGTCAGGGGTCAAAGATGAA	ACATCCCCAATCTCTGAGCATGATTACCAGATCGGTGGGTACACAGAGAAATGGGAGTCAGGGGTCAAAGATGAA	ACATCCCCAATCTCTGAGCATGATTACCAGATCGGTGGGTACACAGAGAAATGGGAGTCAGGGGTCAAAGATGAA	GAATTCCGCTGCGTACATCCCCAATCTCTGAGCATGATTACCAGATCGGTGGGTACACAGAGAAATGGGAGTCAGGGGTCAAAGATGAACAGGGAAGAGCTCG	YQIGGYTEK	TSPISEHDYQIGGYTEKWESGVKDC	200	24	TSPISEHDYQIGGYTEKWESGVKDE	175	FALSE		C
469	ACTAGCCCAATTTCAGAACACGATTACCAAATCGGCGGCTATACAGAAAA	1	1.4_ORF3.C.24.A	0.493333333	FALSE	TRUE	Sat_mut_A	FALSE		FALSE		FALSE		FALSE	192	183	ACTAGCCCAATTTCAGAACACGATTACCAAATCGGCGGCTATACAGAAAAATGGGAGAGTGGGGTGAAGGACGCC	FALSE		1.4_ORF3		A	ACTAGCCCAATTTCAGAACACGATTACCAAATCGGCGGCTATACAGAAAAATGGGAGAGTGGGGTGAAGGACGCC	ACTAGCCCAATTTCAGAACACGATTACCAAATCGGCGGCTATACAGAAAAATGGGAGAGTGGGGTGAAGGACGCC	ACTAGCCCAATTTCAGAACACGATTACCAAATCGGCGGCTATACAGAAAAATGGGAGAGTGGGGTGAAGGACGCC	ACTAGCCCAATTTCAGAACACGATTACCAAATCGGCGGCTATACAGAAAAATGGGAGAGTGGGGTGAAGGACGCC	GAATTCCGCTGCGTACTAGCCCAATTTCAGAACACGATTACCAAATCGGCGGCTATACAGAAAAATGGGAGAGTGGGGTGAAGGACGCCCAGGGAAGAGCTCG	YQIGGYTEK	TSPISEHDYQIGGYTEKWESGVKDC	200	24	TSPISEHDYQIGGYTEKWESGVKDA	175	FALSE		C
470	ACCTCACCAATCTCCGAGCACGATTATCAAATTGGGGGTTATACCGAAAA	1	1.4_ORF3.C.24.S	0.48	FALSE	TRUE	Sat_mut_A	FALSE		FALSE		FALSE		FALSE	192	183	ACCTCACCAATCTCCGAGCACGATTATCAAATTGGGGGTTATACCGAAAAGTGGGAATCCGGGGTTAAGGACTCA	FALSE		1.4_ORF3		S	ACCTCACCAATCTCCGAGCACGATTATCAAATTGGGGGTTATACCGAAAAGTGGGAATCCGGGGTTAAGGACTCA	ACCTCACCAATCTCCGAGCACGATTATCAAATTGGGGGTTATACCGAAAAGTGGGAATCCGGGGTTAAGGACTCA	ACCTCACCAATCTCCGAGCACGATTATCAAATTGGGGGTTATACCGAAAAGTGGGAATCCGGGGTTAAGGACTCA	ACCTCACCAATCTCCGAGCACGATTATCAAATTGGGGGTTATACCGAAAAGTGGGAATCCGGGGTTAAGGACTCA	GAATTCCGCTGCGTACCTCACCAATCTCCGAGCACGATTATCAAATTGGGGGTTATACCGAAAAGTGGGAATCCGGGGTTAAGGACTCACAGGGAAGAGCTCG	YQIGGYTEK	TSPISEHDYQIGGYTEKWESGVKDC	200	24	TSPISEHDYQIGGYTEKWESGVKDS	175	FALSE		C
471	ACATCCCCTATTTCAGAACACGACTATCAAATTGGCGGGTATACCGAGAA	1	1.4_ORF3.C.24.D	0.493333333	FALSE	TRUE	Sat_mut_A	FALSE		FALSE		FALSE		FALSE	192	183	ACATCCCCTATTTCAGAACACGACTATCAAATCGGCGGGTATACCGAGAAGTGGGAGAGCGGCGTCAAGGACGAT	FALSE		1.4_ORF3		D	ACATCCCCTATTTCAGAACACGACTATCAAATTGGCGGGTATACCGAGAAGTGGGAGAGCGGTGTCAAGGACGAT	ACATCCCCTATTTCAGAACACGACTATCAAATCGGCGGGTATACCGAGAAGTGGGAGAGCGGCGTCAAGGACGAT	ACATCCCCTATTTCAGAACACGACTATCAAATTGGCGGGTATACCGAGAAGTGGGAGAGCGGTGTCAAGGACGAT	ACATCCCCTATTTCAGAACACGACTATCAAATTGGCGGGTATACCGAGAAGTGGGAGAGCGGTGTCAAGGACGAT	GAATTCCGCTGCGTACATCCCCTATTTCAGAACACGACTATCAAATTGGCGGGTATACCGAGAAGTGGGAGAGCGGTGTCAAGGACGATCAGGGAAGAGCTCG	YQIGGYTEK	TSPISEHDYQIGGYTEKWESGVKDC	200	24	TSPISEHDYQIGGYTEKWESGVKDD	175	FALSE		C
472	ACATCACCTATTTCAGAACATGATTACCAGATCGGCGGCTACACTGAAAA	1	1.4_ORF3.C.24.I	0.466666667	FALSE	TRUE	Sat_mut_A	FALSE		FALSE		FALSE		FALSE	192	183	ACATCACCTATTTCAGAACATGATTACCAGATCGGCGGCTACACTGAAAAGTGGGAGTCAGGTGTCAAGGACATC	FALSE		1.4_ORF3		I	ACATCACCTATTTCAGAACATGATTACCAGATCGGCGGCTACACTGAAAAGTGGGAGTCAGGTGTCAAGGACATC	ACATCACCTATTTCAGAACATGATTACCAGATCGGCGGCTACACTGAAAAGTGGGAGTCAGGTGTCAAGGACATC	ACATCACCTATTTCAGAACATGATTACCAGATCGGCGGCTACACTGAAAAGTGGGAGTCAGGTGTCAAGGACATC	ACATCACCTATTTCAGAACATGATTACCAGATCGGCGGCTACACTGAAAAGTGGGAGTCAGGTGTCAAGGACATC	GAATTCCGCTGCGTACATCACCTATTTCAGAACATGATTACCAGATCGGCGGCTACACTGAAAAGTGGGAGTCAGGTGTCAAGGACATCCAGGGAAGAGCTCG	YQIGGYTEK	TSPISEHDYQIGGYTEKWESGVKDC	200	24	TSPISEHDYQIGGYTEKWESGVKDI	175	FALSE		C
473	GGCTACGACTACTGCATCCCTTATAATTCTGTTACATCTTCCATTGTCAT	1	1.1_ORF3.C.0.G	0.44	FALSE	TRUE	Sat_mut_A	FALSE		FALSE		FALSE		FALSE	167	161	GGCTACGACTACTGCATCCCTTATAATTCTGTTACATCTTCCATTGTCATTACTAGTGGGGACGGTACCACAAGT	FALSE		1.1_ORF3		G	GGCTACGACTACTGCATCCCTTATAATTCTGTTACATCTTCCATTGTCATTACTAGTGGGGACGGTACCACAAGT	GGCTACGACTACTGCATCCCTTATAATTCTGTTACATCTTCCATTGTCATTACTAGTGGGGACGGTACCACAAGT	GGCTACGACTACTGCATCCCTTATAATTCTGTTACATCTTCCATTGTCATTACTAGTGGGGACGGTACCACAAGT	GGCTACGACTACTGCATCCCTTATAATTCTGTTACATCTTCCATTGTCATTACTAGTGGGGACGGTACCACAAGT	GAATTCCGCTGCGTGGCTACGACTACTGCATCCCTTATAATTCTGTTACATCTTCCATTGTCATTACTAGTGGGGACGGTACCACAAGTCAGGGAAGAGCTCG	SVTSSI	CYDYCIPYNSVTSSIVITSGDGTTS	177	0	GYDYCIPYNSVTSSIVITSGDGTTS	152	FALSE		C
474	ATGTACGATTACTGCATCCCATACAACTCAGTGACTAGTAGTATTGTCAT	1	1.1_ORF3.C.0.M	0.453333333	FALSE	TRUE	Sat_mut_A	FALSE		FALSE		FALSE		FALSE	167	161	ATGTACGATTACTGCATCCCATACAACTCAGTGACTAGTAGTATTGTCATTACATCAGGGGACGGCACCACATCC	FALSE		1.1_ORF3		M	ATGTACGATTACTGCATCCCATACAACTCAGTGACTAGTAGTATTGTCATTACATCAGGGGACGGCACCACATCC	ATGTACGATTACTGCATCCCATACAACTCAGTGACTAGTAGTATTGTCATTACATCAGGGGACGGCACCACATCC	ATGTACGATTACTGCATCCCATACAACTCAGTGACTAGTAGTATTGTCATTACATCAGGGGACGGCACCACATCC	ATGTACGATTACTGCATCCCATACAACTCAGTGACTAGTAGTATTGTCATTACATCAGGGGACGGCACCACATCC	GAATTCCGCTGCGTATGTACGATTACTGCATCCCATACAACTCAGTGACTAGTAGTATTGTCATTACATCAGGGGACGGCACCACATCCCAGGGAAGAGCTCG	SVTSSI	CYDYCIPYNSVTSSIVITSGDGTTS	177	0	MYDYCIPYNSVTSSIVITSGDGTTS	152	FALSE		C
475	TTCTATGATTACTGTATCCCTTATAATTCAGTCACCAGCTCTATTGTTAT	1	1.1_ORF3.C.0.F	0.413333333	FALSE	TRUE	Sat_mut_A	FALSE		FALSE		FALSE		FALSE	167	161	TTCTATGATTACTGTATCCCTTATAATTCAGTCACCAGCTCTATTGTTATCACTTCCGGCGACGGTACAACTAGC	FALSE		1.1_ORF3		F	TTCTATGATTACTGTATCCCTTATAATTCAGTCACCAGCTCTATTGTTATCACTTCCGGCGACGGTACAACTAGC	TTCTATGATTACTGTATCCCTTATAATTCAGTCACCAGCTCTATTGTTATCACTTCCGGCGACGGTACAACTAGC	TTCTATGATTACTGTATCCCTTATAATTCAGTCACCAGCTCTATTGTTATCACTTCCGGCGACGGTACAACTAGC	TTCTATGATTACTGTATCCCTTATAATTCAGTCACCAGCTCTATTGTTATCACTTCCGGCGACGGTACAACTAGC	GAATTCCGCTGCGTTTCTATGATTACTGTATCCCTTATAATTCAGTCACCAGCTCTATTGTTATCACTTCCGGCGACGGTACAACTAGCCAGGGAAGAGCTCG	SVTSSI	CYDYCIPYNSVTSSIVITSGDGTTS	177	0	FYDYCIPYNSVTSSIVITSGDGTTS	152	FALSE		C
476	AAGTACGACTATTGTATTCCATACAACTCCGTCACTTCAAGTATTGTTAT	1	1.1_ORF3.C.0.K	0.386666667	FALSE	TRUE	Sat_mut_A	FALSE		FALSE		FALSE		FALSE	167	161	AAGTACGACTATTGTATTCCATACAACTCCGTCACTTCAAGTATTGTTATTACTAGTGGCGATGGCACTACATCT	FALSE		1.1_ORF3		K	AAGTACGACTATTGTATTCCATACAACTCCGTCACTTCAAGTATTGTTATTACTAGTGGCGATGGCACTACATCT	AAGTACGACTATTGTATTCCATACAACTCCGTCACTTCAAGTATTGTTATTACTAGTGGCGATGGCACTACATCT	AAGTACGACTATTGTATTCCATACAACTCCGTCACTTCAAGTATTGTTATTACTAGTGGCGATGGCACTACATCT	AAGTACGACTATTGTATTCCATACAACTCCGTCACTTCAAGTATTGTTATTACTAGTGGCGATGGCACTACATCT	GAATTCCGCTGCGTAAGTACGACTATTGTATTCCATACAACTCCGTCACTTCAAGTATTGTTATTACTAGTGGCGATGGCACTACATCTCAGGGAAGAGCTCG	SVTSSI	CYDYCIPYNSVTSSIVITSGDGTTS	177	0	KYDYCIPYNSVTSSIVITSGDGTTS	152	FALSE		C
477	ACATACGACTATTGCATCCCTTATAATAGTGTCACATCAAGCATTGTTAT	1	1.1_ORF3.C.0.T	0.386666667	FALSE	TRUE	Sat_mut_A	FALSE		FALSE		FALSE		FALSE	167	161	ACATACGACTATTGCATCCCTTATAATAGTGTCACATCAAGCATTGTTATTACCTCAGGTGACGGTACAACTAGT	FALSE		1.1_ORF3		T	ACATACGACTATTGCATCCCTTATAATAGTGTCACATCAAGCATTGTTATTACCTCAGGTGACGGTACAACTAGT	ACATACGACTATTGCATCCCTTATAATAGTGTCACATCAAGCATTGTTATTACCTCAGGTGACGGTACAACTAGT	ACATACGACTATTGCATCCCTTATAATAGTGTCACATCAAGCATTGTTATTACCTCAGGTGACGGTACAACTAGT	ACATACGACTATTGCATCCCTTATAATAGTGTCACATCAAGCATTGTTATTACCTCAGGTGACGGTACAACTAGT	GAATTCCGCTGCGTACATACGACTATTGCATCCCTTATAATAGTGTCACATCAAGCATTGTTATTACCTCAGGTGACGGTACAACTAGTCAGGGAAGAGCTCG	SVTSSI	CYDYCIPYNSVTSSIVITSGDGTTS	177	0	TYDYCIPYNSVTSSIVITSGDGTTS	152	FALSE		C
478	CGCTATGATTACTGCATCCCTTACAATTCTGTCACTTCAAGTATCGTGAT	1	1.1_ORF3.C.0.R	0.466666667	FALSE	TRUE	Sat_mut_A	FALSE		FALSE		FALSE		FALSE	167	161	CGCTATGATTACTGCATCCCTTACAATTCTGTCACTTCAAGTATCGTGATCACATCTGGCGACGGCACTACCTCT	FALSE		1.1_ORF3		R	CGCTATGATTACTGCATCCCTTACAATTCTGTCACTTCAAGTATCGTGATCACATCTGGCGACGGCACTACCTCT	CGCTATGATTACTGCATCCCTTACAATTCTGTCACTTCAAGTATCGTGATCACATCTGGCGACGGCACTACCTCT	CGCTATGATTACTGCATCCCTTACAATTCTGTCACTTCAAGTATCGTGATCACATCTGGCGACGGCACTACCTCT	CGCTATGATTACTGCATCCCTTACAATTCTGTCACTTCAAGTATCGTGATCACATCTGGCGACGGCACTACCTCT	GAATTCCGCTGCGTCGCTATGATTACTGCATCCCTTACAATTCTGTCACTTCAAGTATCGTGATCACATCTGGCGACGGCACTACCTCTCAGGGAAGAGCTCG	SVTSSI	CYDYCIPYNSVTSSIVITSGDGTTS	177	0	RYDYCIPYNSVTSSIVITSGDGTTS	152	FALSE		C
479	CAATACGACTATTGTATTCCATATAACAGTGTTACTAGCTCAATTGTCAT	1	1.1_ORF3.C.0.Q	0.44	FALSE	TRUE	Sat_mut_A	FALSE		FALSE		FALSE		FALSE	167	161	CAATACGACTATTGTATTCCATATAACAGTGTTACTAGCTCAATTGTCATCACCAGTGGCGACGGCACCACTTCC	FALSE		1.1_ORF3		Q	CAATACGACTATTGTATTCCATATAACAGTGTTACTAGCTCAATTGTCATCACCAGTGGCGACGGCACCACTTCC	CAATACGACTATTGTATTCCATATAACAGTGTTACTAGCTCAATTGTCATCACCAGTGGCGACGGCACCACTTCC	CAATACGACTATTGTATTCCATATAACAGTGTTACTAGCTCAATTGTCATCACCAGTGGCGACGGCACCACTTCC	CAATACGACTATTGTATTCCATATAACAGTGTTACTAGCTCAATTGTCATCACCAGTGGCGACGGCACCACTTCC	GAATTCCGCTGCGTCAATACGACTATTGTATTCCATATAACAGTGTTACTAGCTCAATTGTCATCACCAGTGGCGACGGCACCACTTCCCAGGGAAGAGCTCG	SVTSSI	CYDYCIPYNSVTSSIVITSGDGTTS	177	0	QYDYCIPYNSVTSSIVITSGDGTTS	152	FALSE		C
480	GTGTATGACTATTGTATCCCATATAACTCCGTTACATCCTCTATTGTTAT	1	1.1_ORF3.C.0.V	0.44	FALSE	TRUE	Sat_mut_A	FALSE		FALSE		FALSE		FALSE	167	161	GTGTATGACTATTGTATCCCATATAACTCCGTTACATCCTCTATTGTTATCACATCCGGTGACGGCACCACTTCC	FALSE		1.1_ORF3		V	GTGTATGACTATTGTATCCCATATAACTCCGTTACATCCTCTATTGTTATCACATCCGGTGACGGCACCACTTCC	GTGTATGACTATTGTATCCCATATAACTCCGTTACATCCTCTATTGTTATCACATCCGGTGACGGCACCACTTCC	GTGTATGACTATTGTATCCCATATAACTCCGTTACATCCTCTATTGTTATCACATCCGGTGACGGCACCACTTCC	GTGTATGACTATTGTATCCCATATAACTCCGTTACATCCTCTATTGTTATCACATCCGGTGACGGCACCACTTCC	GAATTCCGCTGCGTGTGTATGACTATTGTATCCCATATAACTCCGTTACATCCTCTATTGTTATCACATCCGGTGACGGCACCACTTCCCAGGGAAGAGCTCG	SVTSSI	CYDYCIPYNSVTSSIVITSGDGTTS	177	0	VYDYCIPYNSVTSSIVITSGDGTTS	152	FALSE		C
481	CACTATGACTACTGCATTCCATATAATTCTGTCACTTCCAGCATCGTCAT	1	1.1_ORF3.C.0.H	0.453333333	FALSE	TRUE	Sat_mut_A	FALSE		FALSE		FALSE		FALSE	167	161	CACTATGACTACTGCATTCCATATAATTCTGTCACTTCCAGCATCGTCATCACTTCAGGGGACGGCACAACATCA	FALSE		1.1_ORF3		H	CACTATGACTACTGCATTCCATATAATTCTGTCACTTCCAGCATCGTCATCACTTCAGGGGACGGCACAACATCA	CACTATGACTACTGCATTCCATATAATTCTGTCACTTCCAGCATCGTCATCACTTCAGGGGACGGCACAACATCA	CACTATGACTACTGCATTCCATATAATTCTGTCACTTCCAGCATCGTCATCACTTCAGGGGACGGCACAACATCA	CACTATGACTACTGCATTCCATATAATTCTGTCACTTCCAGCATCGTCATCACTTCAGGGGACGGCACAACATCA	GAATTCCGCTGCGTCACTATGACTACTGCATTCCATATAATTCTGTCACTTCCAGCATCGTCATCACTTCAGGGGACGGCACAACATCACAGGGAAGAGCTCG	SVTSSI	CYDYCIPYNSVTSSIVITSGDGTTS	177	0	HYDYCIPYNSVTSSIVITSGDGTTS	152	FALSE		C
482	TGGTACGATTACTGCATTCCATATAACTCCGTCACTAGCAGTATTGTTAT	1	1.1_ORF3.C.0.W	0.466666667	FALSE	TRUE	Sat_mut_A	FALSE		FALSE		FALSE		FALSE	167	161	TGGTACGATTACTGCATTCCATATAACTCCGTCACTAGCAGTATTGTTATCACCAGCGGCGATGGGACAACTAGC	FALSE		1.1_ORF3		W	TGGTACGATTACTGCATTCCATATAACTCCGTCACTAGCAGTATTGTTATCACCAGCGGCGATGGGACAACTAGC	TGGTACGATTACTGCATTCCATATAACTCCGTCACTAGCAGTATTGTTATCACCAGCGGCGATGGGACAACTAGC	TGGTACGATTACTGCATTCCATATAACTCCGTCACTAGCAGTATTGTTATCACCAGCGGCGATGGGACAACTAGC	TGGTACGATTACTGCATTCCATATAACTCCGTCACTAGCAGTATTGTTATCACCAGCGGCGATGGGACAACTAGC	GAATTCCGCTGCGTTGGTACGATTACTGCATTCCATATAACTCCGTCACTAGCAGTATTGTTATCACCAGCGGCGATGGGACAACTAGCCAGGGAAGAGCTCG	SVTSSI	CYDYCIPYNSVTSSIVITSGDGTTS	177	0	WYDYCIPYNSVTSSIVITSGDGTTS	152	FALSE		C
483	CTTTACGATTATTGCATCCCATACAATTCTGTGACAAGCTCTATTGTCAT	1	1.1_ORF3.C.0.L	0.426666667	FALSE	TRUE	Sat_mut_A	FALSE		FALSE		FALSE		FALSE	167	161	CTTTACGATTATTGCATCCCATACAATTCTGTGACAAGCTCTATTGTCATTACAAGCGGTGACGGCACAACAAGC	FALSE		1.1_ORF3		L	CTTTACGATTATTGCATCCCATACAATTCTGTGACAAGCTCTATTGTCATTACAAGCGGTGACGGCACAACAAGC	CTTTACGATTATTGCATCCCATACAATTCTGTGACAAGCTCTATTGTCATTACAAGCGGTGACGGCACAACAAGC	CTTTACGATTATTGCATCCCATACAATTCTGTGACAAGCTCTATTGTCATTACAAGCGGTGACGGCACAACAAGC	CTTTACGATTATTGCATCCCATACAATTCTGTGACAAGCTCTATTGTCATTACAAGCGGTGACGGCACAACAAGC	GAATTCCGCTGCGTCTTTACGATTATTGCATCCCATACAATTCTGTGACAAGCTCTATTGTCATTACAAGCGGTGACGGCACAACAAGCCAGGGAAGAGCTCG	SVTSSI	CYDYCIPYNSVTSSIVITSGDGTTS	177	0	LYDYCIPYNSVTSSIVITSGDGTTS	152	FALSE		C
484	TACTATGACTACTGCATTCCTTACAACAGTGTGACTTCTTCAATCGTCAT	1	1.1_ORF3.C.0.Y	0.466666667	FALSE	TRUE	Sat_mut_A	FALSE		FALSE		FALSE		FALSE	167	161	TACTATGACTACTGCATTCCTTACAACAGTGTGACTTCTTCAATCGTCATCACCTCAGGCGACGGCACTACCAGT	FALSE		1.1_ORF3		Y	TACTATGACTACTGCATTCCTTACAACAGTGTGACTTCTTCAATCGTCATCACCTCAGGCGACGGCACTACCAGT	TACTATGACTACTGCATTCCTTACAACAGTGTGACTTCTTCAATCGTCATCACCTCAGGCGACGGCACTACCAGT	TACTATGACTACTGCATTCCTTACAACAGTGTGACTTCTTCAATCGTCATCACCTCAGGCGACGGCACTACCAGT	TACTATGACTACTGCATTCCTTACAACAGTGTGACTTCTTCAATCGTCATCACCTCAGGCGACGGCACTACCAGT	GAATTCCGCTGCGTTACTATGACTACTGCATTCCTTACAACAGTGTGACTTCTTCAATCGTCATCACCTCAGGCGACGGCACTACCAGTCAGGGAAGAGCTCG	SVTSSI	CYDYCIPYNSVTSSIVITSGDGTTS	177	0	YYDYCIPYNSVTSSIVITSGDGTTS	152	FALSE		C
485	CCTTATGATTATTGTATTCCATACAACTCTGTTACATCTAGCATCGTTAT	1	1.1_ORF3.C.0.P	0.386666667	FALSE	TRUE	Sat_mut_A	FALSE		FALSE		FALSE		FALSE	167	161	CCTTATGATTATTGTATTCCATACAACTCTGTTACATCTAGCATCGTTATTACAAGTGGGGATGGCACAACCTCA	FALSE		1.1_ORF3		P	CCTTATGATTATTGTATTCCATACAACTCTGTTACATCTAGCATCGTTATTACAAGTGGGGATGGCACAACCTCA	CCTTATGATTATTGTATTCCATACAACTCTGTTACATCTAGCATCGTTATTACAAGTGGGGATGGCACAACCTCA	CCTTATGATTATTGTATTCCATACAACTCTGTTACATCTAGCATCGTTATTACAAGTGGGGATGGCACAACCTCA	CCTTATGATTATTGTATTCCATACAACTCTGTTACATCTAGCATCGTTATTACAAGTGGGGATGGCACAACCTCA	GAATTCCGCTGCGTCCTTATGATTATTGTATTCCATACAACTCTGTTACATCTAGCATCGTTATTACAAGTGGGGATGGCACAACCTCACAGGGAAGAGCTCG	SVTSSI	CYDYCIPYNSVTSSIVITSGDGTTS	177	0	PYDYCIPYNSVTSSIVITSGDGTTS	152	FALSE		C
486	AACTATGACTACTGCATTCCATACAATTCCGTCACATCATCAATCGTTAT	1	1.1_ORF3.C.0.N	0.426666667	FALSE	TRUE	Sat_mut_A	FALSE		FALSE		FALSE		FALSE	167	161	AACTATGACTACTGCATTCCATACAATTCCGTCACATCATCAATCGTTATCACTAGCGGGGACGGTACTACATCT	FALSE		1.1_ORF3		N	AACTATGACTACTGCATTCCATACAATTCCGTCACATCATCAATCGTTATCACTAGCGGGGACGGTACTACATCT	AACTATGACTACTGCATTCCATACAATTCCGTCACATCATCAATCGTTATCACTAGCGGGGACGGTACTACATCT	AACTATGACTACTGCATTCCATACAATTCCGTCACATCATCAATCGTTATCACTAGCGGGGACGGTACTACATCT	AACTATGACTACTGCATTCCATACAATTCCGTCACATCATCAATCGTTATCACTAGCGGGGACGGTACTACATCT	GAATTCCGCTGCGTAACTATGACTACTGCATTCCATACAATTCCGTCACATCATCAATCGTTATCACTAGCGGGGACGGTACTACATCTCAGGGAAGAGCTCG	SVTSSI	CYDYCIPYNSVTSSIVITSGDGTTS	177	0	NYDYCIPYNSVTSSIVITSGDGTTS	152	FALSE		C
487	GAGTACGACTACTGTATTCCATATAACTCAGTGACTTCCAGCATCGTCAT	1	1.1_ORF3.C.0.E	0.453333333	FALSE	TRUE	Sat_mut_A	FALSE		FALSE		FALSE		FALSE	167	161	GAGTACGACTACTGTATTCCATATAACTCAGTGACTTCCAGCATCGTCATTACTTCTGGTGACGGGACAACATCC	FALSE		1.1_ORF3		E	GAGTACGACTACTGTATTCCATATAACTCAGTGACTTCCAGCATCGTCATTACTTCTGGTGACGGGACAACATCC	GAGTACGACTACTGTATTCCATATAACTCAGTGACTTCCAGCATCGTCATTACTTCTGGTGACGGGACAACATCC	GAGTACGACTACTGTATTCCATATAACTCAGTGACTTCCAGCATCGTCATTACTTCTGGTGACGGGACAACATCC	GAGTACGACTACTGTATTCCATATAACTCAGTGACTTCCAGCATCGTCATTACTTCTGGTGACGGGACAACATCC	GAATTCCGCTGCGTGAGTACGACTACTGTATTCCATATAACTCAGTGACTTCCAGCATCGTCATTACTTCTGGTGACGGGACAACATCCCAGGGAAGAGCTCG	SVTSSI	CYDYCIPYNSVTSSIVITSGDGTTS	177	0	EYDYCIPYNSVTSSIVITSGDGTTS	152	FALSE		C
488	GCATACGATTACTGTATTCCATATAACTCAGTTACCAGCTCTATCGTCAT	1	1.1_ORF3.C.0.A	0.44	FALSE	TRUE	Sat_mut_A	FALSE		FALSE		FALSE		FALSE	167	161	GCATACGATTACTGTATTCCATATAACTCAGTTACCAGCTCTATCGTCATTACAAGCGGGGATGGGACTACCAGT	FALSE		1.1_ORF3		A	GCATACGATTACTGTATTCCATATAACTCAGTTACCAGCTCTATCGTCATTACAAGCGGGGATGGGACTACCAGT	GCATACGATTACTGTATTCCATATAACTCAGTTACCAGCTCTATCGTCATTACAAGCGGGGATGGGACTACCAGT	GCATACGATTACTGTATTCCATATAACTCAGTTACCAGCTCTATCGTCATTACAAGCGGGGATGGGACTACCAGT	GCATACGATTACTGTATTCCATATAACTCAGTTACCAGCTCTATCGTCATTACAAGCGGGGATGGGACTACCAGT	GAATTCCGCTGCGTGCATACGATTACTGTATTCCATATAACTCAGTTACCAGCTCTATCGTCATTACAAGCGGGGATGGGACTACCAGTCAGGGAAGAGCTCG	SVTSSI	CYDYCIPYNSVTSSIVITSGDGTTS	177	0	AYDYCIPYNSVTSSIVITSGDGTTS	152	FALSE		C
489	TCCTATGATTACTGTATTCCATACAATAGTGTTACCTCATCAATCGTGAT	1	1.1_ORF3.C.0.S	0.413333333	FALSE	TRUE	Sat_mut_A	FALSE		FALSE		FALSE		FALSE	167	161	TCCTATGATTACTGTATTCCATACAATAGTGTTACCTCATCAATCGTGATCACTTCAGGCGACGGTACAACCTCT	FALSE		1.1_ORF3		S	TCCTATGATTACTGTATTCCATACAATAGTGTTACCTCATCAATCGTGATCACTTCAGGCGACGGTACAACCTCT	TCCTATGATTACTGTATTCCATACAATAGTGTTACCTCATCAATCGTGATCACTTCAGGCGACGGTACAACCTCT	TCCTATGATTACTGTATTCCATACAATAGTGTTACCTCATCAATCGTGATCACTTCAGGCGACGGTACAACCTCT	TCCTATGATTACTGTATTCCATACAATAGTGTTACCTCATCAATCGTGATCACTTCAGGCGACGGTACAACCTCT	GAATTCCGCTGCGTTCCTATGATTACTGTATTCCATACAATAGTGTTACCTCATCAATCGTGATCACTTCAGGCGACGGTACAACCTCTCAGGGAAGAGCTCG	SVTSSI	CYDYCIPYNSVTSSIVITSGDGTTS	177	0	SYDYCIPYNSVTSSIVITSGDGTTS	152	FALSE		C
490	GATTATGACTACTGTATTCCTTACAATAGCGTTACTAGCTCCATCGTTAT	1	1.1_ORF3.C.0.D	0.44	FALSE	TRUE	Sat_mut_A	FALSE		FALSE		FALSE		FALSE	167	161	GATTATGACTACTGTATTCCTTACAATAGCGTTACTAGCTCCATCGTTATCACCTCTGGCGACGGCACTACAAGT	FALSE		1.1_ORF3		D	GATTATGACTACTGTATTCCTTACAATAGCGTTACTAGCTCCATCGTTATCACCTCTGGCGACGGCACTACAAGT	GATTATGACTACTGTATTCCTTACAATAGCGTTACTAGCTCCATCGTTATCACCTCTGGCGACGGCACTACAAGT	GATTATGACTACTGTATTCCTTACAATAGCGTTACTAGCTCCATCGTTATCACCTCTGGCGACGGCACTACAAGT	GATTATGACTACTGTATTCCTTACAATAGCGTTACTAGCTCCATCGTTATCACCTCTGGCGACGGCACTACAAGT	GAATTCCGCTGCGTGATTATGACTACTGTATTCCTTACAATAGCGTTACTAGCTCCATCGTTATCACCTCTGGCGACGGCACTACAAGTCAGGGAAGAGCTCG	SVTSSI	CYDYCIPYNSVTSSIVITSGDGTTS	177	0	DYDYCIPYNSVTSSIVITSGDGTTS	152	FALSE		C
491	ATTTATGATTACTGCATCCCTTATAATAGCGTTACTTCTAGCATCGTTAT	1	1.1_ORF3.C.0.I	0.413333333	FALSE	TRUE	Sat_mut_A	FALSE		FALSE		FALSE		FALSE	167	161	ATTTATGATTACTGCATCCCTTATAATAGCGTTACTTCTAGCATCGTTATTACAAGCGGGGATGGGACCACAAGC	FALSE		1.1_ORF3		I	ATTTATGATTACTGCATCCCTTATAATAGCGTTACTTCTAGCATCGTTATTACAAGCGGGGATGGGACCACAAGC	ATTTATGATTACTGCATCCCTTATAATAGCGTTACTTCTAGCATCGTTATTACAAGCGGGGATGGGACCACAAGC	ATTTATGATTACTGCATCCCTTATAATAGCGTTACTTCTAGCATCGTTATTACAAGCGGGGATGGGACCACAAGC	ATTTATGATTACTGCATCCCTTATAATAGCGTTACTTCTAGCATCGTTATTACAAGCGGGGATGGGACCACAAGC	GAATTCCGCTGCGTATTTATGATTACTGCATCCCTTATAATAGCGTTACTTCTAGCATCGTTATTACAAGCGGGGATGGGACCACAAGCCAGGGAAGAGCTCG	SVTSSI	CYDYCIPYNSVTSSIVITSGDGTTS	177	0	IYDYCIPYNSVTSSIVITSGDGTTS	152	FALSE		C
492	TGTGGCGATTATTGTATTCCATATAATTCAGTCACTTCCTCCATTGTGAT	1	1.1_ORF3.Y.1.G	0.4	FALSE	TRUE	Sat_mut_A	FALSE		FALSE		FALSE		FALSE	167	161	TGTGGCGATTATTGTATTCCATATAATTCAGTCACTTCCTCCATTGTGATTACTTCTGGCGATGGTACCACTTCA	FALSE		1.1_ORF3		G	TGTGGCGATTATTGTATTCCATATAATTCAGTCACTTCCTCCATTGTGATTACTTCTGGCGATGGTACCACTTCA	TGTGGCGATTATTGTATTCCATATAATTCAGTCACTTCCTCCATTGTGATTACTTCTGGCGATGGTACCACTTCA	TGTGGCGATTATTGTATTCCATATAATTCAGTCACTTCCTCCATTGTGATTACTTCTGGCGATGGTACCACTTCA	TGTGGCGATTATTGTATTCCATATAATTCAGTCACTTCCTCCATTGTGATTACTTCTGGCGATGGTACCACTTCA	GAATTCCGCTGCGTTGTGGCGATTATTGTATTCCATATAATTCAGTCACTTCCTCCATTGTGATTACTTCTGGCGATGGTACCACTTCACAGGGAAGAGCTCG	SVTSSI	CYDYCIPYNSVTSSIVITSGDGTTS	177	1	CGDYCIPYNSVTSSIVITSGDGTTS	152	FALSE		Y
493	TGCATGGACTACTGCATTCCATATAATAGTGTCACTTCCAGTATCGTTAT	1	1.1_ORF3.Y.1.M	0.426666667	FALSE	TRUE	Sat_mut_A	FALSE		FALSE		FALSE		FALSE	167	161	TGCATGGACTACTGCATTCCATATAATAGTGTCACTTCCAGTATCGTTATTACAAGTGGTGATGGGACAACCAGC	FALSE		1.1_ORF3		M	TGCATGGACTACTGCATTCCATATAATAGTGTCACTTCCAGTATCGTTATTACAAGTGGTGATGGGACAACCAGC	TGCATGGACTACTGCATTCCATATAATAGTGTCACTTCCAGTATCGTTATTACAAGTGGTGATGGGACAACCAGC	TGCATGGACTACTGCATTCCATATAATAGTGTCACTTCCAGTATCGTTATTACAAGTGGTGATGGGACAACCAGC	TGCATGGACTACTGCATTCCATATAATAGTGTCACTTCCAGTATCGTTATTACAAGTGGTGATGGGACAACCAGC	GAATTCCGCTGCGTTGCATGGACTACTGCATTCCATATAATAGTGTCACTTCCAGTATCGTTATTACAAGTGGTGATGGGACAACCAGCCAGGGAAGAGCTCG	SVTSSI	CYDYCIPYNSVTSSIVITSGDGTTS	177	1	CMDYCIPYNSVTSSIVITSGDGTTS	152	FALSE		Y
494	TGTTTCGATTATTGTATCCCATATAACTCTGTCACATCAAGCATCGTCAT	1	1.1_ORF3.Y.1.F	0.426666667	FALSE	TRUE	Sat_mut_A	FALSE		FALSE		FALSE		FALSE	167	161	TGTTTCGATTATTGTATCCCATATAACTCTGTCACATCAAGCATCGTCATTACCTCTGGCGACGGTACAACCTCT	FALSE		1.1_ORF3		F	TGTTTCGATTATTGTATCCCATATAACTCTGTCACATCAAGCATCGTCATTACCTCTGGCGACGGTACAACCTCT	TGTTTCGATTATTGTATCCCATATAACTCTGTCACATCAAGCATCGTCATTACCTCTGGCGACGGTACAACCTCT	TGTTTCGATTATTGTATCCCATATAACTCTGTCACATCAAGCATCGTCATTACCTCTGGCGACGGTACAACCTCT	TGTTTCGATTATTGTATCCCATATAACTCTGTCACATCAAGCATCGTCATTACCTCTGGCGACGGTACAACCTCT	GAATTCCGCTGCGTTGTTTCGATTATTGTATCCCATATAACTCTGTCACATCAAGCATCGTCATTACCTCTGGCGACGGTACAACCTCTCAGGGAAGAGCTCG	SVTSSI	CYDYCIPYNSVTSSIVITSGDGTTS	177	1	CFDYCIPYNSVTSSIVITSGDGTTS	152	FALSE		Y
495	TGTAAGGATTACTGCATCCCATATAATTCTGTTACATCTAGTATTGTGAT	1	1.1_ORF3.Y.1.K	0.426666667	FALSE	TRUE	Sat_mut_A	FALSE		FALSE		FALSE		FALSE	167	161	TGTAAGGATTACTGCATCCCATATAATTCTGTTACATCTAGTATTGTGATCACATCTGGGGATGGGACCACCTCC	FALSE		1.1_ORF3		K	TGTAAGGATTACTGCATCCCATATAATTCTGTTACATCTAGTATTGTGATCACATCTGGGGATGGGACCACCTCC	TGTAAGGATTACTGCATCCCATATAATTCTGTTACATCTAGTATTGTGATCACATCTGGGGATGGGACCACCTCC	TGTAAGGATTACTGCATCCCATATAATTCTGTTACATCTAGTATTGTGATCACATCTGGGGATGGGACCACCTCC	TGTAAGGATTACTGCATCCCATATAATTCTGTTACATCTAGTATTGTGATCACATCTGGGGATGGGACCACCTCC	GAATTCCGCTGCGTTGTAAGGATTACTGCATCCCATATAATTCTGTTACATCTAGTATTGTGATCACATCTGGGGATGGGACCACCTCCCAGGGAAGAGCTCG	SVTSSI	CYDYCIPYNSVTSSIVITSGDGTTS	177	1	CKDYCIPYNSVTSSIVITSGDGTTS	152	FALSE		Y
496	TGTACCGATTACTGCATCCCATACAACAGTGTGACTAGTTCAATTGTCAT	1	1.1_ORF3.Y.1.T	0.466666667	FALSE	TRUE	Sat_mut_A	FALSE		FALSE		FALSE		FALSE	167	161	TGTACCGATTACTGCATCCCATACAACAGTGTGACTAGTTCAATTGTCATCACCTCTGGGGACGGGACTACAAGT	FALSE		1.1_ORF3		T	TGTACCGATTACTGCATCCCATACAACAGTGTGACTAGTTCAATTGTCATCACCTCTGGGGACGGGACTACAAGT	TGTACCGATTACTGCATCCCATACAACAGTGTGACTAGTTCAATTGTCATCACCTCTGGGGACGGGACTACAAGT	TGTACCGATTACTGCATCCCATACAACAGTGTGACTAGTTCAATTGTCATCACCTCTGGGGACGGGACTACAAGT	TGTACCGATTACTGCATCCCATACAACAGTGTGACTAGTTCAATTGTCATCACCTCTGGGGACGGGACTACAAGT	GAATTCCGCTGCGTTGTACCGATTACTGCATCCCATACAACAGTGTGACTAGTTCAATTGTCATCACCTCTGGGGACGGGACTACAAGTCAGGGAAGAGCTCG	SVTSSI	CYDYCIPYNSVTSSIVITSGDGTTS	177	1	CTDYCIPYNSVTSSIVITSGDGTTS	152	FALSE		Y
497	TGCCGCGACTATTGCATCCCTTACAACTCCGTCACTAGCAGTATCGTTAT	1	1.1_ORF3.Y.1.R	0.493333333	FALSE	TRUE	Sat_mut_A	FALSE		FALSE		FALSE		FALSE	167	161	TGCCGCGACTACTGCATCCCTTACAACTCCGTCACTAGCAGTATCGTGATCACCTCAGGCGATGGTACAACATCA	FALSE		1.1_ORF3		R	TGCCGCGACTATTGCATCCCTTACAACTCCGTCACTAGCAGTATCGTTATCACCTCAGGCGATGGTACAACATCA	TGCCGCGACTACTGCATCCCTTACAACTCCGTCACTAGCAGTATCGTGATCACCTCAGGCGATGGTACAACATCA	TGCCGCGACTATTGCATCCCTTACAACTCCGTCACTAGCAGTATCGTTATCACCTCAGGCGATGGTACAACATCA	TGCCGCGACTATTGCATCCCTTACAACTCCGTCACTAGCAGTATCGTTATCACCTCAGGCGATGGTACAACATCA	GAATTCCGCTGCGTTGCCGCGACTATTGCATCCCTTACAACTCCGTCACTAGCAGTATCGTTATCACCTCAGGCGATGGTACAACATCACAGGGAAGAGCTCG	SVTSSI	CYDYCIPYNSVTSSIVITSGDGTTS	177	1	CRDYCIPYNSVTSSIVITSGDGTTS	152	FALSE		Y
498	TGCCAGGACTATTGTATCCCTTATAATTCTGTCACATCATCAATCGTTAT	1	1.1_ORF3.Y.1.Q	0.453333333	FALSE	TRUE	Sat_mut_A	FALSE		FALSE		FALSE		FALSE	167	161	TGCCAGGACTATTGTATCCCTTATAATTCTGTCACATCATCAATCGTTATTACTAGCGGGGACGGGACTACCTCC	FALSE		1.1_ORF3		Q	TGCCAGGACTATTGTATCCCTTATAATTCTGTCACATCATCAATCGTTATTACTAGCGGGGACGGGACTACCTCC	TGCCAGGACTATTGTATCCCTTATAATTCTGTCACATCATCAATCGTTATTACTAGCGGGGACGGGACTACCTCC	TGCCAGGACTATTGTATCCCTTATAATTCTGTCACATCATCAATCGTTATTACTAGCGGGGACGGGACTACCTCC	TGCCAGGACTATTGTATCCCTTATAATTCTGTCACATCATCAATCGTTATTACTAGCGGGGACGGGACTACCTCC	GAATTCCGCTGCGTTGCCAGGACTATTGTATCCCTTATAATTCTGTCACATCATCAATCGTTATTACTAGCGGGGACGGGACTACCTCCCAGGGAAGAGCTCG	SVTSSI	CYDYCIPYNSVTSSIVITSGDGTTS	177	1	CQDYCIPYNSVTSSIVITSGDGTTS	152	FALSE		Y
499	TGCGTTGATTATTGCATTCCTTATAACTCCGTCACTTCATCTATTGTGAT	1	1.1_ORF3.Y.1.V	0.413333333	FALSE	TRUE	Sat_mut_A	FALSE		FALSE		FALSE		FALSE	167	161	TGCGTTGATTATTGCATTCCTTATAACTCCGTCACTTCATCTATTGTGATTACCAGTGGTGACGGGACTACATCT	FALSE		1.1_ORF3		V	TGCGTTGATTATTGCATTCCTTATAACTCCGTCACTTCATCTATTGTGATTACCAGTGGTGACGGGACTACATCT	TGCGTTGATTATTGCATTCCTTATAACTCCGTCACTTCATCTATTGTGATTACCAGTGGTGACGGGACTACATCT	TGCGTTGATTATTGCATTCCTTATAACTCCGTCACTTCATCTATTGTGATTACCAGTGGTGACGGGACTACATCT	TGCGTTGATTATTGCATTCCTTATAACTCCGTCACTTCATCTATTGTGATTACCAGTGGTGACGGGACTACATCT	GAATTCCGCTGCGTTGCGTTGATTATTGCATTCCTTATAACTCCGTCACTTCATCTATTGTGATTACCAGTGGTGACGGGACTACATCTCAGGGAAGAGCTCG	SVTSSI	CYDYCIPYNSVTSSIVITSGDGTTS	177	1	CVDYCIPYNSVTSSIVITSGDGTTS	152	FALSE		Y
500	TGTCATGATTATTGTATTCCATACAACTCTGTTACCTCAAGTATTGTGAT	1	1.1_ORF3.Y.1.H	0.4	FALSE	TRUE	Sat_mut_A	FALSE		FALSE		FALSE		FALSE	167	161	TGTCATGATTATTGTATTCCATACAACTCTGTTACCTCAAGTATTGTGATCACTTCTGGGGATGGCACAACAAGC	FALSE		1.1_ORF3		H	TGTCATGATTATTGTATTCCATACAACTCTGTTACCTCAAGTATTGTGATCACTTCTGGGGATGGCACAACAAGC	TGTCATGATTATTGTATTCCATACAACTCTGTTACCTCAAGTATTGTGATCACTTCTGGGGATGGCACAACAAGC	TGTCATGATTATTGTATTCCATACAACTCTGTTACCTCAAGTATTGTGATCACTTCTGGGGATGGCACAACAAGC	TGTCATGATTATTGTATTCCATACAACTCTGTTACCTCAAGTATTGTGATCACTTCTGGGGATGGCACAACAAGC	GAATTCCGCTGCGTTGTCATGATTATTGTATTCCATACAACTCTGTTACCTCAAGTATTGTGATCACTTCTGGGGATGGCACAACAAGCCAGGGAAGAGCTCG	SVTSSI	CYDYCIPYNSVTSSIVITSGDGTTS	177	1	CHDYCIPYNSVTSSIVITSGDGTTS	152	FALSE		Y
501	TGTTGGGACTACTGTATCCCTTACAATTCCGTCACAAGCAGTATCGTTAT	1	1.1_ORF3.Y.1.W	0.493333333	FALSE	TRUE	Sat_mut_A	FALSE		FALSE		FALSE		FALSE	167	161	TGTTGGGACTACTGTATCCCTTACAATTCCGTCACCAGCAGTATCGTTATCACTTCTGGCGACGGCACCACTTCC	FALSE		1.1_ORF3		W	TGTTGGGACTACTGTATCCCTTACAATTCCGTCACAAGCAGTATCGTTATCACTTCTGGCGACGGCACCACTTCC	TGTTGGGACTACTGTATCCCTTACAATTCCGTCACCAGCAGTATCGTTATCACTTCTGGCGACGGCACCACTTCC	TGTTGGGACTACTGTATCCCTTACAATTCCGTCACAAGCAGTATCGTTATCACTTCTGGCGACGGCACCACTTCC	TGTTGGGACTACTGTATCCCTTACAATTCCGTCACAAGCAGTATCGTTATCACTTCTGGCGACGGCACCACTTCC	GAATTCCGCTGCGTTGTTGGGACTACTGTATCCCTTACAATTCCGTCACAAGCAGTATCGTTATCACTTCTGGCGACGGCACCACTTCCCAGGGAAGAGCTCG	SVTSSI	CYDYCIPYNSVTSSIVITSGDGTTS	177	1	CWDYCIPYNSVTSSIVITSGDGTTS	152	FALSE		Y
502	TGCCTTGATTATTGCATTCCTTACAATTCTGTGACAAGCTCTATTGTTAT	1	1.1_ORF3.Y.1.L	0.44	FALSE	TRUE	Sat_mut_A	FALSE		FALSE		FALSE		FALSE	167	161	TGCCTTGATTATTGCATTCCTTACAATTCTGTGACAAGCTCTATTGTTATCACATCCGGGGACGGCACAACCTCT	FALSE		1.1_ORF3		L	TGCCTTGATTATTGCATTCCTTACAATTCTGTGACAAGCTCTATTGTTATCACATCCGGGGACGGCACAACCTCT	TGCCTTGATTATTGCATTCCTTACAATTCTGTGACAAGCTCTATTGTTATCACATCCGGGGACGGCACAACCTCT	TGCCTTGATTATTGCATTCCTTACAATTCTGTGACAAGCTCTATTGTTATCACATCCGGGGACGGCACAACCTCT	TGCCTTGATTATTGCATTCCTTACAATTCTGTGACAAGCTCTATTGTTATCACATCCGGGGACGGCACAACCTCT	GAATTCCGCTGCGTTGCCTTGATTATTGCATTCCTTACAATTCTGTGACAAGCTCTATTGTTATCACATCCGGGGACGGCACAACCTCTCAGGGAAGAGCTCG	SVTSSI	CYDYCIPYNSVTSSIVITSGDGTTS	177	1	CLDYCIPYNSVTSSIVITSGDGTTS	152	FALSE		Y
503	TGTCCAGACTATTGCATCCCTTATAATTCCGTTACCTCAAGCATTGTGAT	1	1.1_ORF3.Y.1.P	0.493333333	FALSE	TRUE	Sat_mut_A	FALSE		FALSE		FALSE		FALSE	167	161	TGTCCAGACTATTGCATCCCTTATAATTCCGTGACCTCAAGCATTGTGATCACCTCCGGCGACGGTACCACTAGC	FALSE		1.1_ORF3		P	TGTCCAGACTATTGCATCCCTTATAATTCCGTTACCTCAAGCATTGTGATCACCTCCGGCGACGGTACCACTAGC	TGTCCAGACTATTGCATCCCTTATAATTCCGTGACCTCAAGCATTGTGATCACCTCCGGCGACGGTACCACTAGC	TGTCCAGACTATTGCATCCCTTATAATTCCGTTACCTCAAGCATTGTGATCACCTCCGGCGACGGTACCACTAGC	TGTCCAGACTATTGCATCCCTTATAATTCCGTTACCTCAAGCATTGTGATCACCTCCGGCGACGGTACCACTAGC	GAATTCCGCTGCGTTGTCCAGACTATTGCATCCCTTATAATTCCGTTACCTCAAGCATTGTGATCACCTCCGGCGACGGTACCACTAGCCAGGGAAGAGCTCG	SVTSSI	CYDYCIPYNSVTSSIVITSGDGTTS	177	1	CPDYCIPYNSVTSSIVITSGDGTTS	152	FALSE		Y
504	TGCAATGACTACTGTATTCCATACAATAGCGTGACCTCTTCTATCGTCAT	1	1.1_ORF3.Y.1.N	0.453333333	FALSE	TRUE	Sat_mut_A	FALSE		FALSE		FALSE		FALSE	167	161	TGCAATGACTACTGTATTCCATACAATAGCGTGACCTCTTCTATCGTCATCACCTCTGGTGACGGTACAACTTCC	FALSE		1.1_ORF3		N	TGCAATGACTACTGTATTCCATACAATAGCGTGACCTCTTCTATCGTCATCACCTCTGGTGACGGTACAACTTCC	TGCAATGACTACTGTATTCCATACAATAGCGTGACCTCTTCTATCGTCATCACCTCTGGTGACGGTACAACTTCC	TGCAATGACTACTGTATTCCATACAATAGCGTGACCTCTTCTATCGTCATCACCTCTGGTGACGGTACAACTTCC	TGCAATGACTACTGTATTCCATACAATAGCGTGACCTCTTCTATCGTCATCACCTCTGGTGACGGTACAACTTCC	GAATTCCGCTGCGTTGCAATGACTACTGTATTCCATACAATAGCGTGACCTCTTCTATCGTCATCACCTCTGGTGACGGTACAACTTCCCAGGGAAGAGCTCG	SVTSSI	CYDYCIPYNSVTSSIVITSGDGTTS	177	1	CNDYCIPYNSVTSSIVITSGDGTTS	152	FALSE		Y
505	TGTTGTGACTATTGCATTCCATACAATAGTGTTACTTCTTCAATCGTGAT	1	1.1_ORF3.Y.1.C	0.413333333	FALSE	TRUE	Sat_mut_A	FALSE		FALSE		FALSE		FALSE	167	161	TGTTGTGACTATTGCATTCCATACAATAGTGTTACTTCTTCAATCGTGATTACTTCAGGTGACGGGACCACTAGC	FALSE		1.1_ORF3		C	TGTTGTGACTATTGCATTCCATACAATAGTGTTACTTCTTCAATCGTGATTACTTCAGGTGACGGGACCACTAGC	TGTTGTGACTATTGCATTCCATACAATAGTGTTACTTCTTCAATCGTGATTACTTCAGGTGACGGGACCACTAGC	TGTTGTGACTATTGCATTCCATACAATAGTGTTACTTCTTCAATCGTGATTACTTCAGGTGACGGGACCACTAGC	TGTTGTGACTATTGCATTCCATACAATAGTGTTACTTCTTCAATCGTGATTACTTCAGGTGACGGGACCACTAGC	GAATTCCGCTGCGTTGTTGTGACTATTGCATTCCATACAATAGTGTTACTTCTTCAATCGTGATTACTTCAGGTGACGGGACCACTAGCCAGGGAAGAGCTCG	SVTSSI	CYDYCIPYNSVTSSIVITSGDGTTS	177	1	CCDYCIPYNSVTSSIVITSGDGTTS	152	FALSE		Y
506	TGCGAAGACTACTGTATCCCATATAACTCAGTCACTAGCAGCATCGTCAT	1	1.1_ORF3.Y.1.E	0.466666667	FALSE	TRUE	Sat_mut_A	FALSE		FALSE		FALSE		FALSE	167	161	TGCGAAGACTACTGTATCCCATATAACTCAGTCACTAGCAGCATCGTCATTACCTCAGGCGATGGCACAACTAGT	FALSE		1.1_ORF3		E	TGCGAAGACTACTGTATCCCATATAACTCAGTCACTAGCAGCATCGTCATTACCTCAGGCGATGGCACAACTAGT	TGCGAAGACTACTGTATCCCATATAACTCAGTCACTAGCAGCATCGTCATTACCTCAGGCGATGGCACAACTAGT	TGCGAAGACTACTGTATCCCATATAACTCAGTCACTAGCAGCATCGTCATTACCTCAGGCGATGGCACAACTAGT	TGCGAAGACTACTGTATCCCATATAACTCAGTCACTAGCAGCATCGTCATTACCTCAGGCGATGGCACAACTAGT	GAATTCCGCTGCGTTGCGAAGACTACTGTATCCCATATAACTCAGTCACTAGCAGCATCGTCATTACCTCAGGCGATGGCACAACTAGTCAGGGAAGAGCTCG	SVTSSI	CYDYCIPYNSVTSSIVITSGDGTTS	177	1	CEDYCIPYNSVTSSIVITSGDGTTS	152	FALSE		Y
507	TGTGCTGATTACTGTATCCCATATAACTCAGTTACTTCAAGTATTGTTAT	1	1.1_ORF3.Y.1.A	0.4	FALSE	TRUE	Sat_mut_A	FALSE		FALSE		FALSE		FALSE	167	161	TGTGCTGATTACTGTATCCCATATAACTCAGTTACTTCAAGTATTGTTATTACCAGCGGTGACGGGACAACTAGT	FALSE		1.1_ORF3		A	TGTGCTGATTACTGTATCCCATATAACTCAGTTACTTCAAGTATTGTTATTACCAGCGGTGACGGGACAACTAGT	TGTGCTGATTACTGTATCCCATATAACTCAGTTACTTCAAGTATTGTTATTACCAGCGGTGACGGGACAACTAGT	TGTGCTGATTACTGTATCCCATATAACTCAGTTACTTCAAGTATTGTTATTACCAGCGGTGACGGGACAACTAGT	TGTGCTGATTACTGTATCCCATATAACTCAGTTACTTCAAGTATTGTTATTACCAGCGGTGACGGGACAACTAGT	GAATTCCGCTGCGTTGTGCTGATTACTGTATCCCATATAACTCAGTTACTTCAAGTATTGTTATTACCAGCGGTGACGGGACAACTAGTCAGGGAAGAGCTCG	SVTSSI	CYDYCIPYNSVTSSIVITSGDGTTS	177	1	CADYCIPYNSVTSSIVITSGDGTTS	152	FALSE		Y
508	TGTAGCGATTATTGTATTCCTTACAATTCAGTGACTAGCTCAATCGTGAT	1	1.1_ORF3.Y.1.S	0.4	FALSE	TRUE	Sat_mut_A	FALSE		FALSE		FALSE		FALSE	167	161	TGTAGCGATTATTGTATTCCTTACAATTCAGTGACTAGCTCAATCGTGATTACTTCTGGTGATGGGACTACTTCC	FALSE		1.1_ORF3		S	TGTAGCGATTATTGTATTCCTTACAATTCAGTGACTAGCTCAATCGTGATTACTTCTGGTGATGGGACTACTTCC	TGTAGCGATTATTGTATTCCTTACAATTCAGTGACTAGCTCAATCGTGATTACTTCTGGTGATGGGACTACTTCC	TGTAGCGATTATTGTATTCCTTACAATTCAGTGACTAGCTCAATCGTGATTACTTCTGGTGATGGGACTACTTCC	TGTAGCGATTATTGTATTCCTTACAATTCAGTGACTAGCTCAATCGTGATTACTTCTGGTGATGGGACTACTTCC	GAATTCCGCTGCGTTGTAGCGATTATTGTATTCCTTACAATTCAGTGACTAGCTCAATCGTGATTACTTCTGGTGATGGGACTACTTCCCAGGGAAGAGCTCG	SVTSSI	CYDYCIPYNSVTSSIVITSGDGTTS	177	1	CSDYCIPYNSVTSSIVITSGDGTTS	152	FALSE		Y
509	TGCGATGATTATTGCATCCCATACAACTCTGTCACCTCCAGTATCGTCAT	1	1.1_ORF3.Y.1.D	0.493333333	FALSE	TRUE	Sat_mut_A	FALSE		FALSE		FALSE		FALSE	167	161	TGCGATGATTATTGCATCCCATACAACTCTGTCACCTCCTCCATCGTCATTACCTCCGGCGATGGCACTACCTCA	FALSE		1.1_ORF3		D	TGCGATGATTATTGCATCCCATACAACTCTGTCACCTCCAGTATCGTCATTACCTCCGGCGATGGCACTACCTCA	TGCGATGATTATTGCATCCCATACAACTCTGTCACCTCCTCCATCGTCATTACCTCCGGCGATGGCACTACCTCA	TGCGATGATTATTGCATCCCATACAACTCTGTCACCTCCAGTATCGTCATTACCTCCGGCGATGGCACTACCTCA	TGCGATGATTATTGCATCCCATACAACTCTGTCACCTCCAGTATCGTCATTACCTCCGGCGATGGCACTACCTCA	GAATTCCGCTGCGTTGCGATGATTATTGCATCCCATACAACTCTGTCACCTCCAGTATCGTCATTACCTCCGGCGATGGCACTACCTCACAGGGAAGAGCTCG	SVTSSI	CYDYCIPYNSVTSSIVITSGDGTTS	177	1	CDDYCIPYNSVTSSIVITSGDGTTS	152	FALSE		Y
510	TGCATCGATTATTGCATTCCATATAACAGCGTTACATCTAGTATTGTGAT	1	1.1_ORF3.Y.1.I	0.426666667	FALSE	TRUE	Sat_mut_A	FALSE		FALSE		FALSE		FALSE	167	161	TGCATCGATTATTGCATTCCATATAACAGCGTTACATCTAGTATTGTGATCACCAGCGGTGACGGCACAACATCA	FALSE		1.1_ORF3		I	TGCATCGATTATTGCATTCCATATAACAGCGTTACATCTAGTATTGTGATCACCAGCGGTGACGGCACAACATCA	TGCATCGATTATTGCATTCCATATAACAGCGTTACATCTAGTATTGTGATCACCAGCGGTGACGGCACAACATCA	TGCATCGATTATTGCATTCCATATAACAGCGTTACATCTAGTATTGTGATCACCAGCGGTGACGGCACAACATCA	TGCATCGATTATTGCATTCCATATAACAGCGTTACATCTAGTATTGTGATCACCAGCGGTGACGGCACAACATCA	GAATTCCGCTGCGTTGCATCGATTATTGCATTCCATATAACAGCGTTACATCTAGTATTGTGATCACCAGCGGTGACGGCACAACATCACAGGGAAGAGCTCG	SVTSSI	CYDYCIPYNSVTSSIVITSGDGTTS	177	1	CIDYCIPYNSVTSSIVITSGDGTTS	152	FALSE		Y
511	TGCTACGGTTACTGCATCCCATATAACTCAGTGACCTCTAGCATTGTTAT	1	1.1_ORF3.D.2.G	0.426666667	FALSE	TRUE	Sat_mut_A	FALSE		FALSE		FALSE		FALSE	167	161	TGCTACGGTTACTGCATCCCATATAACTCAGTGACCTCTAGCATTGTTATTACTAGTGGGGATGGTACTACTAGT	FALSE		1.1_ORF3		G	TGCTACGGTTACTGCATCCCATATAACTCAGTGACCTCTAGCATTGTTATTACTAGTGGGGATGGTACTACTAGT	TGCTACGGTTACTGCATCCCATATAACTCAGTGACCTCTAGCATTGTTATTACTAGTGGGGATGGTACTACTAGT	TGCTACGGTTACTGCATCCCATATAACTCAGTGACCTCTAGCATTGTTATTACTAGTGGGGATGGTACTACTAGT	TGCTACGGTTACTGCATCCCATATAACTCAGTGACCTCTAGCATTGTTATTACTAGTGGGGATGGTACTACTAGT	GAATTCCGCTGCGTTGCTACGGTTACTGCATCCCATATAACTCAGTGACCTCTAGCATTGTTATTACTAGTGGGGATGGTACTACTAGTCAGGGAAGAGCTCG	SVTSSI	CYDYCIPYNSVTSSIVITSGDGTTS	177	2	CYGYCIPYNSVTSSIVITSGDGTTS	152	FALSE		D
512	TGTTACATGTATTGCATCCCTTATAACTCTGTGACCAGCTCTATTGTTAT	1	1.1_ORF3.D.2.M	0.4	FALSE	TRUE	Sat_mut_A	FALSE		FALSE		FALSE		FALSE	167	161	TGTTACATGTATTGCATCCCTTATAACTCTGTGACCAGCTCTATTGTTATTACAAGCGGTGACGGTACAACAAGT	FALSE		1.1_ORF3		M	TGTTACATGTATTGCATCCCTTATAACTCTGTGACCAGCTCTATTGTTATTACAAGCGGTGACGGTACAACAAGT	TGTTACATGTATTGCATCCCTTATAACTCTGTGACCAGCTCTATTGTTATTACAAGCGGTGACGGTACAACAAGT	TGTTACATGTATTGCATCCCTTATAACTCTGTGACCAGCTCTATTGTTATTACAAGCGGTGACGGTACAACAAGT	TGTTACATGTATTGCATCCCTTATAACTCTGTGACCAGCTCTATTGTTATTACAAGCGGTGACGGTACAACAAGT	GAATTCCGCTGCGTTGTTACATGTATTGCATCCCTTATAACTCTGTGACCAGCTCTATTGTTATTACAAGCGGTGACGGTACAACAAGTCAGGGAAGAGCTCG	SVTSSI	CYDYCIPYNSVTSSIVITSGDGTTS	177	2	CYMYCIPYNSVTSSIVITSGDGTTS	152	FALSE		D
513	TGCTACTTTTACTGCATTCCATATAACTCAGTTACTTCCAGCATTGTGAT	1	1.1_ORF3.D.2.F	0.426666667	FALSE	TRUE	Sat_mut_A	FALSE		FALSE		FALSE		FALSE	167	161	TGCTACTTTTACTGCATTCCATATAACTCAGTTACTTCCAGCATTGTGATTACTAGCGGGGATGGGACTACTAGC	FALSE		1.1_ORF3		F	TGCTACTTTTACTGCATTCCATATAACTCAGTTACTTCCAGCATTGTGATTACTAGCGGGGATGGGACTACTAGC	TGCTACTTTTACTGCATTCCATATAACTCAGTTACTTCCAGCATTGTGATTACTAGCGGGGATGGGACTACTAGC	TGCTACTTTTACTGCATTCCATATAACTCAGTTACTTCCAGCATTGTGATTACTAGCGGGGATGGGACTACTAGC	TGCTACTTTTACTGCATTCCATATAACTCAGTTACTTCCAGCATTGTGATTACTAGCGGGGATGGGACTACTAGC	GAATTCCGCTGCGTTGCTACTTTTACTGCATTCCATATAACTCAGTTACTTCCAGCATTGTGATTACTAGCGGGGATGGGACTACTAGCCAGGGAAGAGCTCG	SVTSSI	CYDYCIPYNSVTSSIVITSGDGTTS	177	2	CYFYCIPYNSVTSSIVITSGDGTTS	152	FALSE		D
514	TGTTATAAATACTGCATTCCATATAATTCCGTTACCAGCAGCATCGTGAT	1	1.1_ORF3.D.2.K	0.426666667	FALSE	TRUE	Sat_mut_A	FALSE		FALSE		FALSE		FALSE	167	161	TGTTATAAATACTGCATTCCATATAATTCCGTTACCAGCAGCATCGTGATTACCAGTGGGGATGGGACAACATCC	FALSE		1.1_ORF3		K	TGTTATAAATACTGCATTCCATATAATTCCGTTACCAGCAGCATCGTGATTACCAGTGGGGATGGGACAACATCC	TGTTATAAATACTGCATTCCATATAATTCCGTTACCAGCAGCATCGTGATTACCAGTGGGGATGGGACAACATCC	TGTTATAAATACTGCATTCCATATAATTCCGTTACCAGCAGCATCGTGATTACCAGTGGGGATGGGACAACATCC	TGTTATAAATACTGCATTCCATATAATTCCGTTACCAGCAGCATCGTGATTACCAGTGGGGATGGGACAACATCC	GAATTCCGCTGCGTTGTTATAAATACTGCATTCCATATAATTCCGTTACCAGCAGCATCGTGATTACCAGTGGGGATGGGACAACATCCCAGGGAAGAGCTCG	SVTSSI	CYDYCIPYNSVTSSIVITSGDGTTS	177	2	CYKYCIPYNSVTSSIVITSGDGTTS	152	FALSE		D
515	TGTTATACTTACTGCATTCCTTATAATTCTGTTACCAGCAGCATCGTCAT	1	1.1_ORF3.D.2.T	0.44	FALSE	TRUE	Sat_mut_A	FALSE		FALSE		FALSE		FALSE	167	161	TGTTATACTTACTGCATTCCTTATAATTCTGTTACCAGCAGCATCGTCATTACTAGCGGTGACGGGACCACCAGT	FALSE		1.1_ORF3		T	TGTTATACTTACTGCATTCCTTATAATTCTGTTACCAGCAGCATCGTCATTACTAGCGGTGACGGGACCACCAGT	TGTTATACTTACTGCATTCCTTATAATTCTGTTACCAGCAGCATCGTCATTACTAGCGGTGACGGGACCACCAGT	TGTTATACTTACTGCATTCCTTATAATTCTGTTACCAGCAGCATCGTCATTACTAGCGGTGACGGGACCACCAGT	TGTTATACTTACTGCATTCCTTATAATTCTGTTACCAGCAGCATCGTCATTACTAGCGGTGACGGGACCACCAGT	GAATTCCGCTGCGTTGTTATACTTACTGCATTCCTTATAATTCTGTTACCAGCAGCATCGTCATTACTAGCGGTGACGGGACCACCAGTCAGGGAAGAGCTCG	SVTSSI	CYDYCIPYNSVTSSIVITSGDGTTS	177	2	CYTYCIPYNSVTSSIVITSGDGTTS	152	FALSE		D
516	TGTTACCGCTATTGTATCCCATATAACTCTGTGACCAGTTCTATTGTCAT	1	1.1_ORF3.D.2.R	0.493333333	FALSE	TRUE	Sat_mut_A	FALSE		FALSE		FALSE		FALSE	167	161	TGTTACCGCTATTGTATCCCATATAACTCTGTGACCAGTTCTATTGTCATCACCTCCGGCGACGGCACCACCTCT	FALSE		1.1_ORF3		R	TGTTACCGCTATTGTATCCCATATAACTCTGTGACCAGTTCTATTGTCATCACCTCCGGCGACGGCACCACCTCT	TGTTACCGCTATTGTATCCCATATAACTCTGTGACCAGTTCTATTGTCATCACCTCCGGCGACGGCACCACCTCT	TGTTACCGCTATTGTATCCCATATAACTCTGTGACCAGTTCTATTGTCATCACCTCCGGCGACGGCACCACCTCT	TGTTACCGCTATTGTATCCCATATAACTCTGTGACCAGTTCTATTGTCATCACCTCCGGCGACGGCACCACCTCT	GAATTCCGCTGCGTTGTTACCGCTATTGTATCCCATATAACTCTGTGACCAGTTCTATTGTCATCACCTCCGGCGACGGCACCACCTCTCAGGGAAGAGCTCG	SVTSSI	CYDYCIPYNSVTSSIVITSGDGTTS	177	2	CYRYCIPYNSVTSSIVITSGDGTTS	152	FALSE		D
517	TGTTATCAATACTGCATTCCATACAATTCCGTCACTTCATCCATCGTTAT	1	1.1_ORF3.D.2.Q	0.426666667	FALSE	TRUE	Sat_mut_A	FALSE		FALSE		FALSE		FALSE	167	161	TGTTATCAATACTGCATTCCATACAATTCCGTCACTTCATCCATCGTTATTACCTCAGGGGATGGGACCACTTCA	FALSE		1.1_ORF3		Q	TGTTATCAATACTGCATTCCATACAATTCCGTCACTTCATCCATCGTTATTACCTCAGGGGATGGGACCACTTCA	TGTTATCAATACTGCATTCCATACAATTCCGTCACTTCATCCATCGTTATTACCTCAGGGGATGGGACCACTTCA	TGTTATCAATACTGCATTCCATACAATTCCGTCACTTCATCCATCGTTATTACCTCAGGGGATGGGACCACTTCA	TGTTATCAATACTGCATTCCATACAATTCCGTCACTTCATCCATCGTTATTACCTCAGGGGATGGGACCACTTCA	GAATTCCGCTGCGTTGTTATCAATACTGCATTCCATACAATTCCGTCACTTCATCCATCGTTATTACCTCAGGGGATGGGACCACTTCACAGGGAAGAGCTCG	SVTSSI	CYDYCIPYNSVTSSIVITSGDGTTS	177	2	CYQYCIPYNSVTSSIVITSGDGTTS	152	FALSE		D
518	TGTTATGTTTACTGTATCCCATACAACAGCGTTACCTCTTCTATTGTGAT	1	1.1_ORF3.D.2.V	0.413333333	FALSE	TRUE	Sat_mut_A	FALSE		FALSE		FALSE		FALSE	167	161	TGTTATGTTTACTGTATCCCATACAACAGCGTTACCTCTTCTATTGTGATTACATCTGGTGATGGGACTACCAGC	FALSE		1.1_ORF3		V	TGTTATGTTTACTGTATCCCATACAACAGCGTTACCTCTTCTATTGTGATTACATCTGGTGATGGGACTACCAGC	TGTTATGTTTACTGTATCCCATACAACAGCGTTACCTCTTCTATTGTGATTACATCTGGTGATGGGACTACCAGC	TGTTATGTTTACTGTATCCCATACAACAGCGTTACCTCTTCTATTGTGATTACATCTGGTGATGGGACTACCAGC	TGTTATGTTTACTGTATCCCATACAACAGCGTTACCTCTTCTATTGTGATTACATCTGGTGATGGGACTACCAGC	GAATTCCGCTGCGTTGTTATGTTTACTGTATCCCATACAACAGCGTTACCTCTTCTATTGTGATTACATCTGGTGATGGGACTACCAGCCAGGGAAGAGCTCG	SVTSSI	CYDYCIPYNSVTSSIVITSGDGTTS	177	2	CYVYCIPYNSVTSSIVITSGDGTTS	152	FALSE		D
519	TGCTATCATTACTGCATCCCATACAATTCCGTTACTTCATCAATTGTCAT	1	1.1_ORF3.D.2.H	0.426666667	FALSE	TRUE	Sat_mut_A	FALSE		FALSE		FALSE		FALSE	167	161	TGCTATCATTACTGCATCCCATACAATTCCGTTACTTCATCAATTGTCATTACATCCGGTGATGGCACCACTTCC	FALSE		1.1_ORF3		H	TGCTATCATTACTGCATCCCATACAATTCCGTTACTTCATCAATTGTCATTACATCCGGTGATGGCACCACTTCC	TGCTATCATTACTGCATCCCATACAATTCCGTTACTTCATCAATTGTCATTACATCCGGTGATGGCACCACTTCC	TGCTATCATTACTGCATCCCATACAATTCCGTTACTTCATCAATTGTCATTACATCCGGTGATGGCACCACTTCC	TGCTATCATTACTGCATCCCATACAATTCCGTTACTTCATCAATTGTCATTACATCCGGTGATGGCACCACTTCC	GAATTCCGCTGCGTTGCTATCATTACTGCATCCCATACAATTCCGTTACTTCATCAATTGTCATTACATCCGGTGATGGCACCACTTCCCAGGGAAGAGCTCG	SVTSSI	CYDYCIPYNSVTSSIVITSGDGTTS	177	2	CYHYCIPYNSVTSSIVITSGDGTTS	152	FALSE		D
520	TGCTATTGGTACTGTATTCCATATAATAGTGTTACCTCAAGCATCGTCAT	1	1.1_ORF3.D.2.W	0.426666667	FALSE	TRUE	Sat_mut_A	FALSE		FALSE		FALSE		FALSE	167	161	TGCTATTGGTACTGTATTCCATATAATAGTGTTACCTCAAGCATCGTCATTACCTCTGGGGACGGCACAACATCA	FALSE		1.1_ORF3		W	TGCTATTGGTACTGTATTCCATATAATAGTGTTACCTCAAGCATCGTCATTACCTCTGGGGACGGCACAACATCA	TGCTATTGGTACTGTATTCCATATAATAGTGTTACCTCAAGCATCGTCATTACCTCTGGGGACGGCACAACATCA	TGCTATTGGTACTGTATTCCATATAATAGTGTTACCTCAAGCATCGTCATTACCTCTGGGGACGGCACAACATCA	TGCTATTGGTACTGTATTCCATATAATAGTGTTACCTCAAGCATCGTCATTACCTCTGGGGACGGCACAACATCA	GAATTCCGCTGCGTTGCTATTGGTACTGTATTCCATATAATAGTGTTACCTCAAGCATCGTCATTACCTCTGGGGACGGCACAACATCACAGGGAAGAGCTCG	SVTSSI	CYDYCIPYNSVTSSIVITSGDGTTS	177	2	CYWYCIPYNSVTSSIVITSGDGTTS	152	FALSE		D
521	TGTTATTTGTACTGCATCCCATACAACAGCGTGACTTCCTCCATTGTCAT	1	1.1_ORF3.D.2.L	0.493333333	FALSE	TRUE	Sat_mut_A	FALSE		FALSE		FALSE		FALSE	167	161	TGCTATTTGTACTGCATCCCATACAACAGCGTGACTTCCTCCATTGTCATCACCTCAGGGGACGGCACCACATCC	FALSE		1.1_ORF3		L	TGTTATTTGTACTGCATCCCATACAACAGCGTGACTTCCTCCATTGTCATCACCTCAGGGGACGGCACAACATCC	TGCTATTTGTACTGCATCCCATACAACAGCGTGACTTCCTCCATTGTCATCACCTCAGGGGACGGCACCACATCC	TGTTATTTGTACTGCATCCCATACAACAGCGTGACTTCCTCCATTGTCATCACCTCAGGGGACGGCACAACATCC	TGTTATTTGTACTGCATCCCATACAACAGCGTGACTTCCTCCATTGTCATCACCTCAGGGGACGGCACAACATCC	GAATTCCGCTGCGTTGTTATTTGTACTGCATCCCATACAACAGCGTGACTTCCTCCATTGTCATCACCTCAGGGGACGGCACAACATCCCAGGGAAGAGCTCG	SVTSSI	CYDYCIPYNSVTSSIVITSGDGTTS	177	2	CYLYCIPYNSVTSSIVITSGDGTTS	152	FALSE		D
522	TGTTACTATTACTGTATTCCATACAACTCAGTTACCTCCAGCATCGTGAT	1	1.1_ORF3.D.2.Y	0.44	FALSE	TRUE	Sat_mut_A	FALSE		FALSE		FALSE		FALSE	167	161	TGTTACTATTACTGTATTCCATACAACTCAGTTACCTCCAGCATCGTGATTACATCTGGGGATGGTACCACCTCC	FALSE		1.1_ORF3		Y	TGTTACTATTACTGTATTCCATACAACTCAGTTACCTCCAGCATCGTGATTACATCTGGGGATGGTACCACCTCC	TGTTACTATTACTGTATTCCATACAACTCAGTTACCTCCAGCATCGTGATTACATCTGGGGATGGTACCACCTCC	TGTTACTATTACTGTATTCCATACAACTCAGTTACCTCCAGCATCGTGATTACATCTGGGGATGGTACCACCTCC	TGTTACTATTACTGTATTCCATACAACTCAGTTACCTCCAGCATCGTGATTACATCTGGGGATGGTACCACCTCC	GAATTCCGCTGCGTTGTTACTATTACTGTATTCCATACAACTCAGTTACCTCCAGCATCGTGATTACATCTGGGGATGGTACCACCTCCCAGGGAAGAGCTCG	SVTSSI	CYDYCIPYNSVTSSIVITSGDGTTS	177	2	CYYYCIPYNSVTSSIVITSGDGTTS	152	FALSE		D
523	TGTTATCCTTACTGTATTCCATACAACTCCGTTACATCATCAATTGTTAT	1	1.1_ORF3.D.2.P	0.413333333	FALSE	TRUE	Sat_mut_A	FALSE		FALSE		FALSE		FALSE	167	161	TGTTATCCTTACTGTATTCCATACAACTCCGTTACATCATCAATTGTTATCACATCTGGTGACGGCACCACAAGC	FALSE		1.1_ORF3		P	TGTTATCCTTACTGTATTCCATACAACTCCGTTACATCATCAATTGTTATCACATCTGGTGACGGCACCACAAGC	TGTTATCCTTACTGTATTCCATACAACTCCGTTACATCATCAATTGTTATCACATCTGGTGACGGCACCACAAGC	TGTTATCCTTACTGTATTCCATACAACTCCGTTACATCATCAATTGTTATCACATCTGGTGACGGCACCACAAGC	TGTTATCCTTACTGTATTCCATACAACTCCGTTACATCATCAATTGTTATCACATCTGGTGACGGCACCACAAGC	GAATTCCGCTGCGTTGTTATCCTTACTGTATTCCATACAACTCCGTTACATCATCAATTGTTATCACATCTGGTGACGGCACCACAAGCCAGGGAAGAGCTCG	SVTSSI	CYDYCIPYNSVTSSIVITSGDGTTS	177	2	CYPYCIPYNSVTSSIVITSGDGTTS	152	FALSE		D
524	TGTTACAATTATTGTATCCCTTATAACTCTGTGACATCCAGTATCGTTAT	1	1.1_ORF3.D.2.N	0.4	FALSE	TRUE	Sat_mut_A	FALSE		FALSE		FALSE		FALSE	167	161	TGTTACAATTATTGTATCCCTTATAACTCTGTGACATCCAGTATCGTTATCACTAGCGGTGATGGCACTACAAGC	FALSE		1.1_ORF3		N	TGTTACAATTATTGTATCCCTTATAACTCTGTGACATCCAGTATCGTTATCACTAGCGGTGATGGCACTACAAGC	TGTTACAATTATTGTATCCCTTATAACTCTGTGACATCCAGTATCGTTATCACTAGCGGTGATGGCACTACAAGC	TGTTACAATTATTGTATCCCTTATAACTCTGTGACATCCAGTATCGTTATCACTAGCGGTGATGGCACTACAAGC	TGTTACAATTATTGTATCCCTTATAACTCTGTGACATCCAGTATCGTTATCACTAGCGGTGATGGCACTACAAGC	GAATTCCGCTGCGTTGTTACAATTATTGTATCCCTTATAACTCTGTGACATCCAGTATCGTTATCACTAGCGGTGATGGCACTACAAGCCAGGGAAGAGCTCG	SVTSSI	CYDYCIPYNSVTSSIVITSGDGTTS	177	2	CYNYCIPYNSVTSSIVITSGDGTTS	152	FALSE		D
525	TGCTATTGCTATTGCATTCCATACAACAGCGTCACAAGCAGCATTGTGAT	1	1.1_ORF3.D.2.C	0.493333333	FALSE	TRUE	Sat_mut_A	FALSE		FALSE		FALSE		FALSE	167	161	TGCTATTGCTATTGCATTCCATACAACAGCGTCACAAGCAGCATTGTGATCACCTCAGGCGATGGGACCACCAGT	FALSE		1.1_ORF3		C	TGCTATTGCTATTGCATTCCATACAACAGCGTCACAAGCAGCATTGTGATCACCTCAGGCGATGGGACCACCAGT	TGCTATTGCTATTGCATTCCATACAACAGCGTCACAAGCAGCATTGTGATCACCTCAGGCGATGGGACCACCAGT	TGCTATTGCTATTGCATTCCATACAACAGCGTCACAAGCAGCATTGTGATCACCTCAGGCGATGGGACCACCAGT	TGCTATTGCTATTGCATTCCATACAACAGCGTCACAAGCAGCATTGTGATCACCTCAGGCGATGGGACCACCAGT	GAATTCCGCTGCGTTGCTATTGCTATTGCATTCCATACAACAGCGTCACAAGCAGCATTGTGATCACCTCAGGCGATGGGACCACCAGTCAGGGAAGAGCTCG	SVTSSI	CYDYCIPYNSVTSSIVITSGDGTTS	177	2	CYCYCIPYNSVTSSIVITSGDGTTS	152	FALSE		D
526	TGCTATGAATATTGTATTCCTTATAACTCCGTTACCTCCAGCATCGTGAT	1	1.1_ORF3.D.2.E	0.453333333	FALSE	TRUE	Sat_mut_A	FALSE		FALSE		FALSE		FALSE	167	161	TGCTATGAATATTGTATTCCTTATAACTCCGTTACCTCCAGCATCGTGATCACAAGCGGCGATGGCACAACCAGT	FALSE		1.1_ORF3		E	TGCTATGAATATTGTATTCCTTATAACTCCGTTACCTCCAGCATCGTGATCACAAGCGGCGATGGCACAACCAGT	TGCTATGAATATTGTATTCCTTATAACTCCGTTACCTCCAGCATCGTGATCACAAGCGGCGATGGCACAACCAGT	TGCTATGAATATTGTATTCCTTATAACTCCGTTACCTCCAGCATCGTGATCACAAGCGGCGATGGCACAACCAGT	TGCTATGAATATTGTATTCCTTATAACTCCGTTACCTCCAGCATCGTGATCACAAGCGGCGATGGCACAACCAGT	GAATTCCGCTGCGTTGCTATGAATATTGTATTCCTTATAACTCCGTTACCTCCAGCATCGTGATCACAAGCGGCGATGGCACAACCAGTCAGGGAAGAGCTCG	SVTSSI	CYDYCIPYNSVTSSIVITSGDGTTS	177	2	CYEYCIPYNSVTSSIVITSGDGTTS	152	FALSE		D
527	TGTTATGCCTATTGTATCCCATATAACTCTGTTACATCCAGTATTGTTAT	1	1.1_ORF3.D.2.A	0.413333333	FALSE	TRUE	Sat_mut_A	FALSE		FALSE		FALSE		FALSE	167	161	TGTTATGCCTATTGTATCCCATATAACTCTGTTACATCCAGTATTGTTATTACCAGCGGGGATGGGACCACTAGT	FALSE		1.1_ORF3		A	TGTTATGCCTATTGTATCCCATATAACTCTGTTACATCCAGTATTGTTATTACCAGCGGGGATGGGACCACTAGT	TGTTATGCCTATTGTATCCCATATAACTCTGTTACATCCAGTATTGTTATTACCAGCGGGGATGGGACCACTAGT	TGTTATGCCTATTGTATCCCATATAACTCTGTTACATCCAGTATTGTTATTACCAGCGGGGATGGGACCACTAGT	TGTTATGCCTATTGTATCCCATATAACTCTGTTACATCCAGTATTGTTATTACCAGCGGGGATGGGACCACTAGT	GAATTCCGCTGCGTTGTTATGCCTATTGTATCCCATATAACTCTGTTACATCCAGTATTGTTATTACCAGCGGGGATGGGACCACTAGTCAGGGAAGAGCTCG	SVTSSI	CYDYCIPYNSVTSSIVITSGDGTTS	177	2	CYAYCIPYNSVTSSIVITSGDGTTS	152	FALSE		D
528	TGCTACTCCTATTGCATCCCTTATAACTCCGTGACTTCTTCTATTGTTAT	1	1.1_ORF3.D.2.S	0.426666667	FALSE	TRUE	Sat_mut_A	FALSE		FALSE		FALSE		FALSE	167	161	TGCTACTCCTATTGCATCCCTTATAACTCCGTGACTTCTTCTATTGTTATCACTAGCGGTGATGGTACTACAAGC	FALSE		1.1_ORF3		S	TGCTACTCCTATTGCATCCCTTATAACTCCGTGACTTCTTCTATTGTTATCACTAGCGGTGATGGTACTACAAGC	TGCTACTCCTATTGCATCCCTTATAACTCCGTGACTTCTTCTATTGTTATCACTAGCGGTGATGGTACTACAAGC	TGCTACTCCTATTGCATCCCTTATAACTCCGTGACTTCTTCTATTGTTATCACTAGCGGTGATGGTACTACAAGC	TGCTACTCCTATTGCATCCCTTATAACTCCGTGACTTCTTCTATTGTTATCACTAGCGGTGATGGTACTACAAGC	GAATTCCGCTGCGTTGCTACTCCTATTGCATCCCTTATAACTCCGTGACTTCTTCTATTGTTATCACTAGCGGTGATGGTACTACAAGCCAGGGAAGAGCTCG	SVTSSI	CYDYCIPYNSVTSSIVITSGDGTTS	177	2	CYSYCIPYNSVTSSIVITSGDGTTS	152	FALSE		D
529	TGTTACATCTACTGTATTCCTTACAATTCTGTGACCTCCAGCATCGTTAT	1	1.1_ORF3.D.2.I	0.453333333	FALSE	TRUE	Sat_mut_A	FALSE		FALSE		FALSE		FALSE	167	161	TGTTACATCTACTGTATTCCTTACAATTCTGTGACCTCCAGCATCGTTATTACATCAGGGGATGGGACCACCTCC	FALSE		1.1_ORF3		I	TGTTACATCTACTGTATTCCTTACAATTCTGTGACCTCCAGCATCGTTATTACATCAGGGGATGGGACCACCTCC	TGTTACATCTACTGTATTCCTTACAATTCTGTGACCTCCAGCATCGTTATTACATCAGGGGATGGGACCACCTCC	TGTTACATCTACTGTATTCCTTACAATTCTGTGACCTCCAGCATCGTTATTACATCAGGGGATGGGACCACCTCC	TGTTACATCTACTGTATTCCTTACAATTCTGTGACCTCCAGCATCGTTATTACATCAGGGGATGGGACCACCTCC	GAATTCCGCTGCGTTGTTACATCTACTGTATTCCTTACAATTCTGTGACCTCCAGCATCGTTATTACATCAGGGGATGGGACCACCTCCCAGGGAAGAGCTCG	SVTSSI	CYDYCIPYNSVTSSIVITSGDGTTS	177	2	CYIYCIPYNSVTSSIVITSGDGTTS	152	FALSE		D
530	TGTTACGATGGGTGCATCCCTTATAATTCTGTCACAAGCTCTATTGTGAT	1	1.1_ORF3.Y.3.G	0.453333333	FALSE	TRUE	Sat_mut_A	FALSE		FALSE		FALSE		FALSE	167	161	TGTTACGATGGGTGCATCCCTTATAATTCTGTCACAAGCTCTATTGTGATCACATCTGGGGACGGCACTACATCA	FALSE		1.1_ORF3		G	TGTTACGATGGGTGCATCCCTTATAATTCTGTCACAAGCTCTATTGTGATCACATCTGGGGACGGCACTACATCA	TGTTACGATGGGTGCATCCCTTATAATTCTGTCACAAGCTCTATTGTGATCACATCTGGGGACGGCACTACATCA	TGTTACGATGGGTGCATCCCTTATAATTCTGTCACAAGCTCTATTGTGATCACATCTGGGGACGGCACTACATCA	TGTTACGATGGGTGCATCCCTTATAATTCTGTCACAAGCTCTATTGTGATCACATCTGGGGACGGCACTACATCA	GAATTCCGCTGCGTTGTTACGATGGGTGCATCCCTTATAATTCTGTCACAAGCTCTATTGTGATCACATCTGGGGACGGCACTACATCACAGGGAAGAGCTCG	SVTSSI	CYDYCIPYNSVTSSIVITSGDGTTS	177	3	CYDGCIPYNSVTSSIVITSGDGTTS	152	FALSE		Y
531	TGCTATGATATGTGCATTCCTTATAATTCTGTTACCTCATCAATTGTGAT	1	1.1_ORF3.Y.3.M	0.426666667	FALSE	TRUE	Sat_mut_A	FALSE		FALSE		FALSE		FALSE	167	161	TGCTATGATATGTGCATTCCTTATAATTCTGTTACCTCATCAATTGTGATCACCTCTGGCGACGGCACTACTAGC	FALSE		1.1_ORF3		M	TGCTATGATATGTGCATTCCTTATAATTCTGTTACCTCATCAATTGTGATCACCTCTGGCGACGGCACTACTAGC	TGCTATGATATGTGCATTCCTTATAATTCTGTTACCTCATCAATTGTGATCACCTCTGGCGACGGCACTACTAGC	TGCTATGATATGTGCATTCCTTATAATTCTGTTACCTCATCAATTGTGATCACCTCTGGCGACGGCACTACTAGC	TGCTATGATATGTGCATTCCTTATAATTCTGTTACCTCATCAATTGTGATCACCTCTGGCGACGGCACTACTAGC	GAATTCCGCTGCGTTGCTATGATATGTGCATTCCTTATAATTCTGTTACCTCATCAATTGTGATCACCTCTGGCGACGGCACTACTAGCCAGGGAAGAGCTCG	SVTSSI	CYDYCIPYNSVTSSIVITSGDGTTS	177	3	CYDMCIPYNSVTSSIVITSGDGTTS	152	FALSE		Y
532	TGCTACGACTTCTGCATCCCTTATAACAGTGTCACCAGCAGTATTGTCAT	1	1.1_ORF3.Y.3.F	0.466666667	FALSE	TRUE	Sat_mut_A	FALSE		FALSE		FALSE		FALSE	167	161	TGCTACGACTTCTGCATCCCTTATAACAGTGTCACCAGCAGTATTGTCATTACATCAGGGGACGGTACCACTTCA	FALSE		1.1_ORF3		F	TGCTACGACTTCTGCATCCCTTATAACAGTGTCACCAGCAGTATTGTCATTACATCAGGGGACGGTACCACTTCA	TGCTACGACTTCTGCATCCCTTATAACAGTGTCACCAGCAGTATTGTCATTACATCAGGGGACGGTACCACTTCA	TGCTACGACTTCTGCATCCCTTATAACAGTGTCACCAGCAGTATTGTCATTACATCAGGGGACGGTACCACTTCA	TGCTACGACTTCTGCATCCCTTATAACAGTGTCACCAGCAGTATTGTCATTACATCAGGGGACGGTACCACTTCA	GAATTCCGCTGCGTTGCTACGACTTCTGCATCCCTTATAACAGTGTCACCAGCAGTATTGTCATTACATCAGGGGACGGTACCACTTCACAGGGAAGAGCTCG	SVTSSI	CYDYCIPYNSVTSSIVITSGDGTTS	177	3	CYDFCIPYNSVTSSIVITSGDGTTS	152	FALSE		Y
533	TGTTATGATAAATGTATCCCATATAACAGCGTCACTAGTTCCATCGTCAT	1	1.1_ORF3.Y.3.K	0.453333333	FALSE	TRUE	Sat_mut_A	FALSE		FALSE		FALSE		FALSE	167	161	TGTTATGATAAATGTATCCCATATAACAGCGTCACTAGTTCCATCGTCATCACCTCCGGGGATGGGACAACCTCT	FALSE		1.1_ORF3		K	TGTTATGATAAATGTATCCCATATAACAGCGTCACTAGTTCCATCGTCATCACCTCCGGGGATGGGACAACCTCT	TGTTATGATAAATGTATCCCATATAACAGCGTCACTAGTTCCATCGTCATCACCTCCGGGGATGGGACAACCTCT	TGTTATGATAAATGTATCCCATATAACAGCGTCACTAGTTCCATCGTCATCACCTCCGGGGATGGGACAACCTCT	TGTTATGATAAATGTATCCCATATAACAGCGTCACTAGTTCCATCGTCATCACCTCCGGGGATGGGACAACCTCT	GAATTCCGCTGCGTTGTTATGATAAATGTATCCCATATAACAGCGTCACTAGTTCCATCGTCATCACCTCCGGGGATGGGACAACCTCTCAGGGAAGAGCTCG	SVTSSI	CYDYCIPYNSVTSSIVITSGDGTTS	177	3	CYDKCIPYNSVTSSIVITSGDGTTS	152	FALSE		Y
534	TGTTATGACACATGCATTCCTTACAATAGCGTCACAAGTTCCATCGTCAT	1	1.1_ORF3.Y.3.T	0.466666667	FALSE	TRUE	Sat_mut_A	FALSE		FALSE		FALSE		FALSE	167	161	TGTTATGACACATGCATTCCTTACAATAGCGTCACAAGTTCCATCGTCATCACAAGTGGTGACGGTACCACCTCC	FALSE		1.1_ORF3		T	TGTTATGACACATGCATTCCTTACAATAGCGTCACAAGTTCCATCGTCATCACAAGTGGTGACGGTACCACCTCC	TGTTATGACACATGCATTCCTTACAATAGCGTCACAAGTTCCATCGTCATCACAAGTGGTGACGGTACCACCTCC	TGTTATGACACATGCATTCCTTACAATAGCGTCACAAGTTCCATCGTCATCACAAGTGGTGACGGTACCACCTCC	TGTTATGACACATGCATTCCTTACAATAGCGTCACAAGTTCCATCGTCATCACAAGTGGTGACGGTACCACCTCC	GAATTCCGCTGCGTTGTTATGACACATGCATTCCTTACAATAGCGTCACAAGTTCCATCGTCATCACAAGTGGTGACGGTACCACCTCCCAGGGAAGAGCTCG	SVTSSI	CYDYCIPYNSVTSSIVITSGDGTTS	177	3	CYDTCIPYNSVTSSIVITSGDGTTS	152	FALSE		Y
535	TGCTATGACCGCTGCATTCCTTATAACTCCGTCACATCTTCTATTGTGAT	1	1.1_ORF3.Y.3.R	0.453333333	FALSE	TRUE	Sat_mut_A	FALSE		FALSE		FALSE		FALSE	167	161	TGCTATGACCGCTGCATTCCTTATAACTCCGTCACATCTTCTATTGTGATTACCTCCGGTGATGGTACAACATCC	FALSE		1.1_ORF3		R	TGCTATGACCGCTGCATTCCTTATAACTCCGTCACATCTTCTATTGTGATTACCTCCGGTGATGGTACAACATCC	TGCTATGACCGCTGCATTCCTTATAACTCCGTCACATCTTCTATTGTGATTACCTCCGGTGATGGTACAACATCC	TGCTATGACCGCTGCATTCCTTATAACTCCGTCACATCTTCTATTGTGATTACCTCCGGTGATGGTACAACATCC	TGCTATGACCGCTGCATTCCTTATAACTCCGTCACATCTTCTATTGTGATTACCTCCGGTGATGGTACAACATCC	GAATTCCGCTGCGTTGCTATGACCGCTGCATTCCTTATAACTCCGTCACATCTTCTATTGTGATTACCTCCGGTGATGGTACAACATCCCAGGGAAGAGCTCG	SVTSSI	CYDYCIPYNSVTSSIVITSGDGTTS	177	3	CYDRCIPYNSVTSSIVITSGDGTTS	152	FALSE		Y
536	TGTTACGATCAATGCATTCCTTATAATAGCGTTACATCAAGCATCGTGAT	1	1.1_ORF3.Y.3.Q	0.44	FALSE	TRUE	Sat_mut_A	FALSE		FALSE		FALSE		FALSE	167	161	TGTTACGATCAATGCATTCCTTATAATAGCGTTACATCAAGCATCGTGATTACTTCCGGGGATGGCACCACTAGC	FALSE		1.1_ORF3		Q	TGTTACGATCAATGCATTCCTTATAATAGCGTTACATCAAGCATCGTGATTACTTCCGGGGATGGCACCACTAGC	TGTTACGATCAATGCATTCCTTATAATAGCGTTACATCAAGCATCGTGATTACTTCCGGGGATGGCACCACTAGC	TGTTACGATCAATGCATTCCTTATAATAGCGTTACATCAAGCATCGTGATTACTTCCGGGGATGGCACCACTAGC	TGTTACGATCAATGCATTCCTTATAATAGCGTTACATCAAGCATCGTGATTACTTCCGGGGATGGCACCACTAGC	GAATTCCGCTGCGTTGTTACGATCAATGCATTCCTTATAATAGCGTTACATCAAGCATCGTGATTACTTCCGGGGATGGCACCACTAGCCAGGGAAGAGCTCG	SVTSSI	CYDYCIPYNSVTSSIVITSGDGTTS	177	3	CYDQCIPYNSVTSSIVITSGDGTTS	152	FALSE		Y
537	TGTTATGACGTTTGCATTCCTTACAATTCCGTGACTTCCTCAATTGTGAT	1	1.1_ORF3.Y.3.V	0.426666667	FALSE	TRUE	Sat_mut_A	FALSE		FALSE		FALSE		FALSE	167	161	TGTTATGACGTTTGCATTCCTTACAATTCCGTGACTTCCTCAATTGTGATTACTTCAGGTGACGGCACCACTTCA	FALSE		1.1_ORF3		V	TGTTATGACGTTTGCATTCCTTACAATTCCGTGACTTCCTCAATTGTGATTACTTCAGGTGACGGCACCACTTCA	TGTTATGACGTTTGCATTCCTTACAATTCCGTGACTTCCTCAATTGTGATTACTTCAGGTGACGGCACCACTTCA	TGTTATGACGTTTGCATTCCTTACAATTCCGTGACTTCCTCAATTGTGATTACTTCAGGTGACGGCACCACTTCA	TGTTATGACGTTTGCATTCCTTACAATTCCGTGACTTCCTCAATTGTGATTACTTCAGGTGACGGCACCACTTCA	GAATTCCGCTGCGTTGTTATGACGTTTGCATTCCTTACAATTCCGTGACTTCCTCAATTGTGATTACTTCAGGTGACGGCACCACTTCACAGGGAAGAGCTCG	SVTSSI	CYDYCIPYNSVTSSIVITSGDGTTS	177	3	CYDVCIPYNSVTSSIVITSGDGTTS	152	FALSE		Y
538	TGTTACGACCATTGTATCCCATACAACAGTGTGACTAGCTCAATCGTCAT	1	1.1_ORF3.Y.3.H	0.453333333	FALSE	TRUE	Sat_mut_A	FALSE		FALSE		FALSE		FALSE	167	161	TGTTACGACCATTGTATCCCATACAACAGTGTGACTAGCTCAATCGTCATTACATCAGGGGACGGGACAACAAGT	FALSE		1.1_ORF3		H	TGTTACGACCATTGTATCCCATACAACAGTGTGACTAGCTCAATCGTCATTACATCAGGGGACGGGACAACAAGT	TGTTACGACCATTGTATCCCATACAACAGTGTGACTAGCTCAATCGTCATTACATCAGGGGACGGGACAACAAGT	TGTTACGACCATTGTATCCCATACAACAGTGTGACTAGCTCAATCGTCATTACATCAGGGGACGGGACAACAAGT	TGTTACGACCATTGTATCCCATACAACAGTGTGACTAGCTCAATCGTCATTACATCAGGGGACGGGACAACAAGT	GAATTCCGCTGCGTTGTTACGACCATTGTATCCCATACAACAGTGTGACTAGCTCAATCGTCATTACATCAGGGGACGGGACAACAAGTCAGGGAAGAGCTCG	SVTSSI	CYDYCIPYNSVTSSIVITSGDGTTS	177	3	CYDHCIPYNSVTSSIVITSGDGTTS	152	FALSE		Y
539	TGCTATGACTGGTGCATTCCATACAATAGCGTGACTAGCAGCATTGTTAT	1	1.1_ORF3.Y.3.W	0.48	FALSE	TRUE	Sat_mut_A	FALSE		FALSE		FALSE		FALSE	167	161	TGCTATGACTGGTGCATTCCATACAATAGCGTGACTAGCAGCATTGTTATCACCTCTGGCGACGGTACAACCTCT	FALSE		1.1_ORF3		W	TGCTATGACTGGTGCATTCCATACAATAGCGTGACTAGCAGCATTGTTATCACCTCTGGCGACGGTACAACCTCT	TGCTATGACTGGTGCATTCCATACAATAGCGTGACTAGCAGCATTGTTATCACCTCTGGCGACGGTACAACCTCT	TGCTATGACTGGTGCATTCCATACAATAGCGTGACTAGCAGCATTGTTATCACCTCTGGCGACGGTACAACCTCT	TGCTATGACTGGTGCATTCCATACAATAGCGTGACTAGCAGCATTGTTATCACCTCTGGCGACGGTACAACCTCT	GAATTCCGCTGCGTTGCTATGACTGGTGCATTCCATACAATAGCGTGACTAGCAGCATTGTTATCACCTCTGGCGACGGTACAACCTCTCAGGGAAGAGCTCG	SVTSSI	CYDYCIPYNSVTSSIVITSGDGTTS	177	3	CYDWCIPYNSVTSSIVITSGDGTTS	152	FALSE		Y
540	TGCTATGACTTGTGTATCCCATACAACTCTGTGACCAGTTCTATTGTTAT	1	1.1_ORF3.Y.3.L	0.426666667	FALSE	TRUE	Sat_mut_A	FALSE		FALSE		FALSE		FALSE	167	161	TGCTATGACTTGTGTATCCCATACAACTCTGTGACCAGTTCTATTGTTATCACATCAGGCGATGGGACTACTTCT	FALSE		1.1_ORF3		L	TGCTATGACTTGTGTATCCCATACAACTCTGTGACCAGTTCTATTGTTATCACATCAGGCGATGGGACTACTTCT	TGCTATGACTTGTGTATCCCATACAACTCTGTGACCAGTTCTATTGTTATCACATCAGGCGATGGGACTACTTCT	TGCTATGACTTGTGTATCCCATACAACTCTGTGACCAGTTCTATTGTTATCACATCAGGCGATGGGACTACTTCT	TGCTATGACTTGTGTATCCCATACAACTCTGTGACCAGTTCTATTGTTATCACATCAGGCGATGGGACTACTTCT	GAATTCCGCTGCGTTGCTATGACTTGTGTATCCCATACAACTCTGTGACCAGTTCTATTGTTATCACATCAGGCGATGGGACTACTTCTCAGGGAAGAGCTCG	SVTSSI	CYDYCIPYNSVTSSIVITSGDGTTS	177	3	CYDLCIPYNSVTSSIVITSGDGTTS	152	FALSE		Y
541	TGCTATGACCCTTGCATCCCTTACAATAGCGTCACCTCTTCAATTGTGAT	1	1.1_ORF3.Y.3.P	0.48	FALSE	TRUE	Sat_mut_A	FALSE		FALSE		FALSE		FALSE	167	161	TGCTATGACCCTTGCATCCCTTACAATAGCGTCACCTCTTCAATTGTGATTACCTCAGGCGACGGGACAACTTCA	FALSE		1.1_ORF3		P	TGCTATGACCCTTGCATCCCTTACAATAGCGTCACCTCTTCAATTGTGATTACCTCAGGCGACGGGACAACTTCA	TGCTATGACCCTTGCATCCCTTACAATAGCGTCACCTCTTCAATTGTGATTACCTCAGGCGACGGGACAACTTCA	TGCTATGACCCTTGCATCCCTTACAATAGCGTCACCTCTTCAATTGTGATTACCTCAGGCGACGGGACAACTTCA	TGCTATGACCCTTGCATCCCTTACAATAGCGTCACCTCTTCAATTGTGATTACCTCAGGCGACGGGACAACTTCA	GAATTCCGCTGCGTTGCTATGACCCTTGCATCCCTTACAATAGCGTCACCTCTTCAATTGTGATTACCTCAGGCGACGGGACAACTTCACAGGGAAGAGCTCG	SVTSSI	CYDYCIPYNSVTSSIVITSGDGTTS	177	3	CYDPCIPYNSVTSSIVITSGDGTTS	152	FALSE		Y
542	TGTTACGACAATTGTATCCCATACAATAGTGTGACCAGTAGCATCGTCAT	1	1.1_ORF3.Y.3.N	0.466666667	FALSE	TRUE	Sat_mut_A	FALSE		FALSE		FALSE		FALSE	167	161	TGTTACGACAATTGTATCCCATACAATAGTGTGACCAGTAGCATCGTCATTACCTCTGGCGATGGCACCACAAGC	FALSE		1.1_ORF3		N	TGTTACGACAATTGTATCCCATACAATAGTGTGACCAGTAGCATCGTCATTACCTCTGGCGATGGCACCACAAGC	TGTTACGACAATTGTATCCCATACAATAGTGTGACCAGTAGCATCGTCATTACCTCTGGCGATGGCACCACAAGC	TGTTACGACAATTGTATCCCATACAATAGTGTGACCAGTAGCATCGTCATTACCTCTGGCGATGGCACCACAAGC	TGTTACGACAATTGTATCCCATACAATAGTGTGACCAGTAGCATCGTCATTACCTCTGGCGATGGCACCACAAGC	GAATTCCGCTGCGTTGTTACGACAATTGTATCCCATACAATAGTGTGACCAGTAGCATCGTCATTACCTCTGGCGATGGCACCACAAGCCAGGGAAGAGCTCG	SVTSSI	CYDYCIPYNSVTSSIVITSGDGTTS	177	3	CYDNCIPYNSVTSSIVITSGDGTTS	152	FALSE		Y
543	TGTTATGACTGCTGTATTCCATATAATTCTGTCACTAGTTCAATCGTTAT	1	1.1_ORF3.Y.3.C	0.426666667	FALSE	TRUE	Sat_mut_A	FALSE		FALSE		FALSE		FALSE	167	161	TGTTATGACTGCTGTATTCCATATAATTCTGTCACTAGTTCAATCGTTATCACCAGCGGTGACGGCACCACATCA	FALSE		1.1_ORF3		C	TGTTATGACTGCTGTATTCCATATAATTCTGTCACTAGTTCAATCGTTATCACCAGCGGTGACGGCACCACATCA	TGTTATGACTGCTGTATTCCATATAATTCTGTCACTAGTTCAATCGTTATCACCAGCGGTGACGGCACCACATCA	TGTTATGACTGCTGTATTCCATATAATTCTGTCACTAGTTCAATCGTTATCACCAGCGGTGACGGCACCACATCA	TGTTATGACTGCTGTATTCCATATAATTCTGTCACTAGTTCAATCGTTATCACCAGCGGTGACGGCACCACATCA	GAATTCCGCTGCGTTGTTATGACTGCTGTATTCCATATAATTCTGTCACTAGTTCAATCGTTATCACCAGCGGTGACGGCACCACATCACAGGGAAGAGCTCG	SVTSSI	CYDYCIPYNSVTSSIVITSGDGTTS	177	3	CYDCCIPYNSVTSSIVITSGDGTTS	152	FALSE		Y
544	TGCTACGATGAATGCATCCCTTATAATTCAGTCACTTCCTCTATTGTCAT	1	1.1_ORF3.Y.3.E	0.426666667	FALSE	TRUE	Sat_mut_A	FALSE		FALSE		FALSE		FALSE	167	161	TGCTACGATGAATGCATCCCTTATAATTCAGTCACTTCCTCTATTGTCATTACTTCCGGGGATGGGACTACTTCT	FALSE		1.1_ORF3		E	TGCTACGATGAATGCATCCCTTATAATTCAGTCACTTCCTCTATTGTCATTACTTCCGGGGATGGGACTACTTCT	TGCTACGATGAATGCATCCCTTATAATTCAGTCACTTCCTCTATTGTCATTACTTCCGGGGATGGGACTACTTCT	TGCTACGATGAATGCATCCCTTATAATTCAGTCACTTCCTCTATTGTCATTACTTCCGGGGATGGGACTACTTCT	TGCTACGATGAATGCATCCCTTATAATTCAGTCACTTCCTCTATTGTCATTACTTCCGGGGATGGGACTACTTCT	GAATTCCGCTGCGTTGCTACGATGAATGCATCCCTTATAATTCAGTCACTTCCTCTATTGTCATTACTTCCGGGGATGGGACTACTTCTCAGGGAAGAGCTCG	SVTSSI	CYDYCIPYNSVTSSIVITSGDGTTS	177	3	CYDECIPYNSVTSSIVITSGDGTTS	152	FALSE		Y
545	TGCTATGACGCATGCATTCCATATAACTCAGTGACAAGTTCAATTGTCAT	1	1.1_ORF3.Y.3.A	0.44	FALSE	TRUE	Sat_mut_A	FALSE		FALSE		FALSE		FALSE	167	161	TGCTATGACGCATGCATTCCATATAACTCAGTGACAAGTTCAATTGTCATTACAAGTGGGGATGGCACCACAAGC	FALSE		1.1_ORF3		A	TGCTATGACGCATGCATTCCATATAACTCAGTGACAAGTTCAATTGTCATTACAAGTGGGGATGGCACCACAAGC	TGCTATGACGCATGCATTCCATATAACTCAGTGACAAGTTCAATTGTCATTACAAGTGGGGATGGCACCACAAGC	TGCTATGACGCATGCATTCCATATAACTCAGTGACAAGTTCAATTGTCATTACAAGTGGGGATGGCACCACAAGC	TGCTATGACGCATGCATTCCATATAACTCAGTGACAAGTTCAATTGTCATTACAAGTGGGGATGGCACCACAAGC	GAATTCCGCTGCGTTGCTATGACGCATGCATTCCATATAACTCAGTGACAAGTTCAATTGTCATTACAAGTGGGGATGGCACCACAAGCCAGGGAAGAGCTCG	SVTSSI	CYDYCIPYNSVTSSIVITSGDGTTS	177	3	CYDACIPYNSVTSSIVITSGDGTTS	152	FALSE		Y
[truncated: 116,450 more rows]
