# Supplementary material for: Germline-encoded amino acid-binding motifs drive immunodominant public antibody responses
Source: Science. Author manuscript; Available in PMC 2023 Jun 16. (PMC10273302; doi:10.1126/science.adc9498)
Supplement: Table S13 [file NIHMS1901999-supplement-Table_S13.xlsx]

## Sheet: Table_S13_Tab_A
Table S13. Summary of mouse GRAB motifs. Tab A. Mouse GRAB motif interactions observed in PDB Ab-Ag structures.
	V_gene	Mouse_Strain	PDB_ID	Antigen_Residue	Interacts_With_SC	Interacts_With_Germline_SC	Antigen_Name	DDG (complex) when Ag residue mutated (kcal / mol)	Fold change in kD (ddG = RTln(Kd_2/Kd_1), T = 310 K, R = 1.9872 cal/K*mol)
	mIgHV1-5	C57BL/6	5NUZ	K211	['W33', 'Y52', 'D54', 'D56']	['W33', 'Y52', 'D56']	pre-glycoprotein polyprotein gp complex	1.1	5.96329
	1 of 2 unique PDB Ab-Ag structures involving mouse IgHV1-5 feature the lysine GRAB motif interaction.
	mIgHV1-69	C57BL/6, BALB/c	1FBI	K96	['W33', 'D52', 'S53', 'D54']	['W33', 'D52', 'S53', 'D54']	guinea fowl lysozyme	9.74	7.35482e+06
	mIgHV1-69	C57BL/6, BALB/c	6P50	K100	['W33', 'D52', 'D54', 'Y56', 'Y100A']	['W33', 'D52', 'D54', 'Y56']	interleukin-7 receptor subunit alpha	0.21	1.4062
	2 of 2 unique PDB Ab-Ag structures involving mouse IgHV1-69 feature the lysine GRAB motif interaction.
	mIgHV8-9	C57BL/6	3IFP	R5	['Y52', 'W53', 'D54', 'D56', 'I97']	['Y52', 'W53', 'D54', 'D56']	amyloid beta a4 protein	2.21	36.1427
	1 of 1 unique PDB Ab-Ag structure involving mouse IgHV8-9 features the arginine GRAB motif interaction.
	mIgHV8-12	C57BL/6	2J88	R148	['Y52', 'W53', 'D54', 'D56', 'R58']	['Y52', 'W53', 'D54', 'D56', 'R58']	hyalurononglucosaminidase	2.76	88.26
	mIgHV8-8 or mIgHV8-12	C57BL/6	3IFL	R5	['W52', 'W53', 'D54', 'D56', 'Y58']	[ 'W53', 'D54', 'D56']	amyloid beta a4 protein	4.76	2268.49
	mIgHV8-12	C57BL/6	3IFO	R5	['Y52', 'W53', 'D54', 'D56', 'R58', 'I97']	['Y52', 'W53', 'D54', 'D56', 'R58']	amyloid beta a4 protein	4.31	1092.68
	mIgHV8-12	C57BL/6	3IFP	R5	['Y52', 'W53', 'D54', 'D56', 'I97']	['Y52', 'W53', 'D54', 'D56']	amyloid beta a4 protein	2.21	36.1427
	mIgHV8-12	C57BL/6	3O41	K433	['Y52', 'W53', 'D54', 'D56', 'R58', 'F98']	['Y52', 'W53', 'D54', 'D56', 'R58']	fusion glycoprotein f1	1.05	5.4984
	mIgHV8-12	C57BL/6	4F37	R5	['Y52', 'W53', 'D54', 'D56', 'R58']	['Y52', 'W53', 'D54', 'D56', 'R58']	colicin-e7 immunity protein	0.56	2.48195
	mIgHV8-12	C57BL/6	6VTW	K31	['Y52', 'W53', 'D54', 'D56', 'R58', 'F98']	['Y52', 'W53', 'D54', 'D56', 'R58']	s4_2.45	1.63	14.0971
	mIgHV8-12	C57BL/6	6YWC	K16	['Y52', 'W53', 'D54', 'D56', 'R58', 'F98']	['Y52', 'W53', 'D54', 'D56', 'R58']	de novo design 4e1h_95	2.11	30.7272
	8 of 9 unique PDB Ab-Ag structures involving mouse IgHV8-12 feature the arginine / lysine GRAB motif interaction.
	mIgHV8-12	C57BL/6	3O41	I432	['Y52', 'W53', 'F98']	['Y52', 'W53']	fusion glycoprotein f1	0.97	4.82878
	mIgHV8-12	C57BL/6	6YWC	I15	['Y52', 'W53', 'F98']	['Y52', 'W53']	de novo design 4e1h_95	1.17	6.6809
	2 of 9 unique PDB Ab-Ag structures involving mouse IgHV8-12 feature the isoleucine GRAB motif interaction.
	mIgHV5-6	C57BL/6	1HIM	D101	['S52', 'N52A', 'Y56']	['S52', 'Y56']	influenza hemagglutinin ha1 (strain x47)(residues 100-108)	1.32	8.52281
	mIgHV5-6	C57BL/6	3FFD	E30	['S52', 'S52A', 'S55', 'Y56']	['S52', 'S52A', 'S55', 'Y56']	parathyroid hormone-related protein	2.48	56.0231
	mIgHV5-6	C57BL/6	3V6Z	E127	['S52', 'S52A', 'N55', 'Y56', 'Y98']	['S52', 'S52A', 'Y56']	HBV e-antigen	2.19	34.9882
	mIgHV5-6	C57BL/6	5XCS	D4	['S52', 'R52A', 'S55', 'Y56']	['S52', 'S55', 'Y56']	ha peptide	3.43	261.882
	mIgHV5-6	C57BL/6	7RAH	E1238	['S52', 'S52A', 'T55', 'Y56']	['S52', 'S52A', 'Y56']	bifunctional adenylate cyclase toxin/hemolysin cyaa	2.7	80.069
	5 of 6 unique PDB Ab-Ag structures involving mouse IgHV5-6 feature the glutamic acid / aspartic acid GRAB motif interaction.
	mIgHV5-6-4	129, BALB/c	3VRL	D197	['S52', 'S55', 'Y56']	['S52', 'S55', 'Y56']	HIV-1 gag protein	2.52	59.7815
	mIgHV5-6-4	129, BALB/c	5DO2	E536	['S52', 'S55', 'Y56']	['S52', 'S55', 'Y56']	MERS spike protein	1	5.06975
	mIgHV5-6-4	129, BALB/c	7CEB	E214	[ 'S52A', 'Y56', 'D98']	[ 'S52A', 'Y56']	integrin beta-1	0.7	3.11524
	3 of 5 unique PDB Ab-Ag structures involving mouse IgHV5-6-4 feature the glutamic acid / aspartic acid GRAB motif interaction.
	mIgHV5-9-3	129	4ZPT	E536	['S52', 'T55', 'Y56']	['S52', 'Y56']	MERS spike glycoprotein	1.29	8.1177
	mIgHV5-9-3	129	5F3B	D30	['S52', 'S52A', 'Y56']	['S52', 'S52A', 'Y56']	growth/differentiation factor 8	1.76	17.4091
	mIgHV5-9-3	129	6N4R	E882	['S52', 'N52A', 'R55', 'Y56']	['S52', 'Y56']	nav1.7 vsd2-navab chimera	1.98	24.8814
	mIgHV5-9-3	129	6TYS	E251	['S52', 'S55', 'Y56']	['S52', 'S55', 'Y56']	Nipah virus fusion glycoprotein f0	5.19	4559.13
	mIgHV5-9-3	129	7C94	E81	['S52', 'N52A', 'S55', 'Y56']	['S52', 'S55', 'Y56']	peptide from podoplanin	2.91	112.593
	5 of 5 unique PDB Ab-Ag structures involving mouse IgHV5-9-3 feature the glutamic acid / aspartic acid GRAB motif interaction.
	mIgHV5-9-4	129	4M48	E505	['S52', 'S52A', 'R55', 'Y56']	['S52', 'S52A', 'Y56']	transporter	4.33	1128.74
	1 of 2 unique PDB Ab-Ag structures involving mouse IgHV5-9-4 feature the glutamic acid GRAB motif interaction.
	mIgHV1-4	C57BL/6, BALB/c	1SY6	E141	['Y50', 'N52', 'Y56']	['Y50', 'N52', 'Y56']	t-cell surface glycoprotein cd3 gamma/epsilonchain	1.02	5.23705
	1 of 3 unique PDB Ab-Ag structures involving mouse IgHV1-4 feature the glutamic acid GRAB motif interaction.
	mIgHV1-7	C57BL/6	2I9L	D35	['W33', 'Y50', 'N52', 'Y56']	['W33', 'Y50', 'N52', 'Y56']	virion membrane protein m25	5.28	5276.32
	1 of 1 unique PDB Ab-Ag structure involving mouse IgHV1-7 features the aspartic acid GRAB motif interaction.
	mIgHV10-1	C57BL/6, BALB/c	3CXD	D47	['A33', 'R50', 'R52', 'S52A', 'N53']	['A33', 'R50', 'R52', 'S52A', 'N53']	a peptide from osteopontin	3.02	134.605
	1 of 1 unique PDB Ab-Ag structure involving mouse IgHV10-1 features the aspartic acid GRAB motif interaction.
	mIgHV10S3	BALB/c	3SGE	E3	['A33', 'R52', 'S52A', 'I52C', 'N53']	['A33', 'R52', 'S52A', 'N53']	r13 peptide	3.57	328.703
	1 of 1 unique PDB Ab-Ag structure involving mouse IgHV10S3 features the glutamic acid GRAB motif interaction.
	mIgHV9-2-1	129	1FJ1	N251	['S33', 'N52', 'T52A', 'E53']	['S33', 'N52', 'T52A', 'E53']	outer surface protein a	10.01	1.14004e+07
	mIgHV9-2-1	129	1N64	Q29	['S33', 'W50', 'N52', 'T52A', 'E53']	['S33', 'W50', 'N52', 'T52A', 'E53']	HCV genome polyprotein capsid protein c	6.55	41463.3
	mIgHV9-2-1	129	3MNW	N671	['S33', 'W50', 'N52', 'T52A', 'E53']	['S33', 'W50', 'N52', 'T52A', 'E53']	HIV-1 gp41	3.88	543.687
	3 of 11 unique PDB Ab-Ag structures involving mouse IgHV9-2-1 feature the asparagine / glutamine GRAB motif interaction.
	mIgKV8-30	C3H	3Q3G	E244	['Y30A', 'S30B', 'S30C']	['Y30A', 'S30B', 'S30C']	integrin alpha-m	0.87	4.10524
	mIgKV8-30	C3H	3W11	N282	['Y30A', 'S30B', 'S30C']	['Y30A', 'S30B', 'S30C']	insulin receptor domains l1-cr	0.66	2.91938
	mIgKV8-30	C3H	6H3T	E593	['Y30A', 'S30B', 'S30C']	['Y30A', 'S30B', 'S30C']	Schmallenberg Virus Glycoprotein Gc Head Domain envelopment polyprotein	0.89	4.24071
	3 of 18 unique PDB Ab-Ag structures involving mouse IgKV8-30 feature the glutamic acid / asparagine GRAB motif interaction.
	mIgKV8-30	C3H	3Q3G	F246	['Y30A', 'Y32', 'Y92']	['Y30A', 'Y32']	integrin alpha-m	3.21	183.235
	mIgKV8-30	C3H	5HDQ	K254	['Y30A', 'Y32', 'Y92']	['Y30A', 'Y32']	abc transporter substrate-binding protein	2.87	105.515
	mIgKV8-30	C3H	5KVF	P354	['Y30A', 'Y32', 'Y92']	['Y30A', 'Y32']	zika envelope diii
	mIgKV8-30	C3H	6AJ9	A83	['Y30A', 'Y32', 'Y92']	['Y30A', 'Y32']	capsid protein vp1
	mIgKV8-30	C3H	6H3T	P584	['Y30A', 'Y32', 'Y92']	['Y30A', 'Y32']	envelopment polyprotein
	mIgKV8-30	C3H	7EAK	P286	['Y30A', 'Y32', 'Y92']	['Y30A', 'Y32']	capsid protein vp1
	mIgKV8-30	C3H	7O2Z	P3	['Y30A', 'Y32', 'Y92']	['Y30A', 'Y32']	p/a#1 epitope peptide
	7 of 18 unique PDB Ab-Ag structures involving mouse IgKV8-30 feature the proline / phenylalanine / lysine / alanine GRAB motif interaction.
	mIgKV3-4	C57BL/6	1QNZ	P241	['Y30A', 'Y32', 'N92']	['Y30A', 'Y32']	gp120
	mIgKV3-4	C57BL/6	2ZCH	K236	['F30A', 'Y32', 'N92']	[ 'Y32']	prostate-specific antigen	1.74	16.853
	mIgKV3-4	C57BL/6	3E8U	R13	['Y30A', 'Y32', 'N92']	['Y30A', 'Y32']	bnp peptide epitope	2.49	56.94
	mIgKV3-4	C57BL/6	5LQB	P54	['Y30A', 'Y32', 'N92']	['Y30A', 'Y32']	interleukin-2
	mIgKV3-4	C57BL/6	5TL5	R37	['Y30A', 'Y32', 'N92']	['Y30A', 'Y32']	cd27 antigen	2.63	71.4686
	mIgKV3-4	C57BL/6	6EYO	R393	['Y30A', 'Y32', 'N92']	['Y30A', 'Y32']	immunoglobulin heavy constant epsilon	2.35	45.3648
	6 of 12 unique PDB Ab-Ag structures involving mouse IgKV3-4 feature the arginine / proline / lysine GRAB motif interaction.
	mIgKV5-39	C57BL/6	4RGO	R135	['D31', 'Y32', 'Y50']	['D31', 'Y32', 'Y50']	enterotoxin type b	4.19	899.28
	mIgKV5-39	C57BL/6	5DMI	K46	['D31', 'Y32', 'Y50']	['D31', 'Y32', 'Y50']	tumor necrosis factor receptor superfamily member 5	8.54	1.04855e+06
	mIgKV5-39	C57BL/6	5TPW	R43	['D31', 'Y32', 'Y50']	['D31', 'Y32', 'Y50']	nmda glutamate receptor subunit	4.94	3038.33
	mIgKV5-39	C57BL/6	5XBM	R77	['D31', 'Y32', 'Y50']	['D31', 'Y32', 'Y50']	lysosome membrane protein 2	1.71	16.0519
	4 of 6 unique PDB Ab-Ag structures involving mouse IgKV5-39 feature the arginine / lysine GRAB motif interaction.
	mIgKV6-17	C57BL/6	2NR6	Y66	['S30', 'T31', 'A32', 'S50', 'H91', 'Y92']	['S30', 'T31', 'A32', 'S50']	aspartic protease bla g 2	1.9	21.8512
	mIgKV6-17	C57BL/6	5F3B	Y95	['S30', 'T31', 'A32', 'S50', 'H91', 'Y92']	['S30', 'T31', 'A32', 'S50']	growth/differentiation factor 8	6.11	20298.8
	2 of 8 unique PDB Ab-Ag structures involving mouse IgKV6-17 feature the tyrosine GRAB motif interaction.
	mIgKV4-72	C57BL/6	2OSL	A170	['W91', 'N94', 'P96']		b-lymphocyte antigen cd20
	mIgKV4-72	C57BL/6	3BKY	A170	['W91', 'N94', 'P96']		b-lymphocyte antigen cd20
	2 of 7 unique PDB Ab-Ag structures involving mouse IgKV4-72 feature the alanine GRAB motif interaction.
	mIgLV3	BALB/c	2OTU	Q4	['Y31', 'T32', 'V90', 'D92']	['Y31', 'T32', 'V90']	peptide antigen	4.66	1928.59
	mIgLV3	BALB/c	2QHR	Q406	['Y31', 'T32', 'V90', 'D92']	['Y31', 'T32', 'V90']	Ebola envelope glycoprotein peptide	4.64	1866.98
	mIgLV3	BALB/c	3FFD	Q16	['Y31', 'T32', 'V90', 'D92']	['Y31', 'T32', 'V90']	parathyroid hormone-related protein	3.98	639.511
	mIgLV3	BALB/c	6F7T	N11	['Y31', 'T32', 'V90', 'D92', 'T93']	['Y31', 'T32', 'V90']	ribonuclease y	3.97	629.213
	mIgLV3	BALB/c	6LRA	Q2	['Y31', 'T32', 'V90', 'D92']	['Y31', 'T32', 'V90']	tau peptide vqiink	4.53	1561.67
	5 of 6 unique PDB Ab-Ag structures involving mouse IgLV3-1 feature the glutamine / asparagine GRAB motif interaction.

## Sheet: Table_S13_Tab_B
Table S13. Summary of mouse GRAB motifs. Tab B. Abbreviated summary of observed and hypothetical mouse GRAB motifs.
	Mouse_V_gene	Antigen_Residue	Antibody_GRAB_motif	Examples
	mIgHV1-5	K	['W33', 'Y52', 'D56']	1 of 2 unique PDB Ab-Ag structures involving mouse IgHV1-5 feature the lysine GRAB motif interaction.
	mIgHV1-69	K	['W33', 'D52', 'S53', 'D54']	2 of 2 unique PDB Ab-Ag structures involving mouse IgHV1-69 feature the lysine GRAB motif interaction.
	mIgHV1-50	K	['W33', 'D52', 'S53', 'D54']	hypothetical
	mIgHV1-59	K	['W33', 'D52', 'S53', 'D54']	hypothetical
	mIgHV1S78	K	['W33', 'D52', 'S53', 'D54']	hypothetical
	mIgHV1S64	K	['W33', 'D52', 'S53', 'D54']	hypothetical
	mIgHV1S126	K	['W33', 'D52', 'S53', 'D54']	hypothetical
	mIgHV1-52	K	['W33', 'D52', 'S53', 'D54']	hypothetical
	mIgHV1S72	K	['W33', 'D52', 'S53', 'D54']	hypothetical
	mIgHV1S37	K	['W33', 'D52', 'S53', 'D54']	hypothetical
	mIgHV8-9	R	['Y52', 'W53', 'D54', 'D56', 'I97']	1 of 1 unique PDB Ab-Ag structure involving mouse IgHV8-9 features the arginine GRAB motif interaction.
	mIgHV8S8	R	['Y52', 'W53', 'D54', 'D56', 'I97']	hypothetical
	mIgHV8-6	R	['Y52', 'W53', 'D54', 'D56', 'I97']	hypothetical
	mIgHV8-12	R, K	['Y52', 'W53', 'D54', 'D56', 'R58']	8 of 9 unique PDB Ab-Ag structures involving mouse IgHV8-12 feature the arginine / lysine GRAB motif interaction.
	mIgHV8S9	R, K	['Y52', 'W53', 'D54', 'D56', 'R58']	hypothetical
	mIgHV8-12	I	['Y52', 'W53', 'F98']	2 of 9 unique PDB Ab-Ag structures involving mouse IgHV8-12 feature the isoleucine GRAB motif interaction.
	mIgHV5-6	D, E	['S52', 'S52A', 'S55', 'Y56']	5 of 6 unique PDB Ab-Ag structures involving mouse IgHV5-6 feature the glutamic acid / aspartic acid GRAB motif interaction.
	mIgHV5S16	D, E	['S52', 'S52A', 'S55', 'Y56']	hypothetical
	mIgHV5-6-6	D, E	['S52', 'S52A', 'S55', 'Y56']	hypothetical
	mIgHV5-6-1	D, E	['S52', 'S52A', 'S55', 'Y56']	hypothetical
	mIgHV5S23	D, E	['S52', 'S52A', 'S55', 'Y56']	hypothetical
	mIgHV5S17	D, E	['S52', 'S52A', 'S55', 'Y56']	hypothetical
	mIgHV5S8	D, E	['S52', 'S52A', 'S55', 'Y56']	hypothetical
	mIgHV5-9-1	D, E	['S52', 'S52A', 'S55', 'Y56']	hypothetical
	mIgHV5S9	D, E	['S52', 'S52A', 'S55', 'Y56']	hypothetical
	mIgHV5-6-4	D, E	['S52', 'S55', 'Y56']	3 of 5 unique PDB Ab-Ag structures involving mouse IgHV5-6-4 feature the glutamic acid / aspartic acid GRAB motif interaction.
	mIgHV5-9-3	D, E	['S52', 'S55', 'Y56']	5 of 5 unique PDB Ab-Ag structures involving mouse IgHV5-9-3 feature the glutamic acid / aspartic acid GRAB motif interaction.
	mIgHV5-9-4	E	['S52', 'S52A', 'Y56']	1 of 2 unique PDB Ab-Ag structures involving mouse IgHV5-9-4 feature the glutamic acid GRAB motif interaction.
	mIgHV1-4	E	['Y50', 'N52', 'Y56']	1 of 3 unique PDB Ab-Ag structures involving mouse IgHV1-4 feature the glutamic acid GRAB motif interaction.
	mIgHV1S45	E	['Y50', 'N52', 'Y56']	hypothetical
	mIgHV1S43	E	['Y50', 'N52', 'Y56']	hypothetical
	mIgHV1-7	D	['W33', 'Y50', 'N52', 'Y56']	1 of 1 unique PDB Ab-Ag structure involving mouse IgHV1-7 features the aspartic acid GRAB motif interaction.
	mIgHV10-1	D	['A33', 'R50', 'R52', 'S52A', 'N53']	1 of 1 unique PDB Ab-Ag structure involving mouse IgHV10-1 features the aspartic acid GRAB motif interaction.
	mIgHV10S4	D	['A33', 'R50', 'R52', 'S52A', 'N53']	hypothetical
	mIgHV10S3	E	['A33', 'R52', 'S52A', 'N53']	1 of 1 unique PDB Ab-Ag structure involving mouse IgHV10S3 features the glutamic acid GRAB motif interaction.
	mIgHV9-2-1	N, Q	['S33', 'W50', 'N52', 'T52A', 'E53']	3 of 11 unique PDB Ab-Ag structures involving mouse IgHV9-2-1 feature the asparagine / glutamine GRAB motif interaction.
	mIgKV8-30	E, N	['Y30A', 'S30B', 'S30C']	3 of 18 unique PDB Ab-Ag structures involving mouse IgKV8-30 feature the glutamic acid / asparagine GRAB motif interaction.
	mIgKV8-27	E, N	['Y30A', 'S30B', 'S30C']	hypothetical
	mIgKV8-30	P, F, K, A	['Y30A', 'Y32', 'Y92']	7 of 18 unique PDB Ab-Ag structures involving mouse IgKV8-30 feature the proline / phenylalanine / lysine / alanine GRAB motif interaction.
	mIgKV3-4	P, R, K	['Y30A', 'Y32', 'N92']	6 of 12 unique PDB Ab-Ag structures involving mouse IgKV3-4 feature the arginine / proline / lysine GRAB motif interaction.
	mIgKV5-39	R, K	['D31', 'Y32', 'Y50']	4 of 6 unique PDB Ab-Ag structures involving mouse IgKV5-39 feature the arginine / lysine GRAB motif interaction.
	mIgKV6-17	Y	['S30', 'T31', 'A32', 'S50', 'H91', 'Y92']	2 of 8 unique PDB Ab-Ag structures involving mouse IgKV6-17 feature the tyrosine GRAB motif interaction.
	mIgKV4-72	A	['W91', 'N94', 'P96']	2 of 7 unique PDB Ab-Ag structures involving mouse IgKV4-72 feature the alanine GRAB motif interaction.
	mIgKV4-73	A	['W91', 'N94', 'P96']	hypothetical
	mIgKV4-68	A	['W91', 'N94', 'P96']	hypothetical
	mIgKV4-71	A	['W91', 'N94', 'P96']	hypothetical
	mIgKV4-59	A	['W91', 'N94', 'P96']	hypothetical
	mIgLV3	Q, N	['Y31', 'T32', 'V90', 'D92']	5 of 6 unique PDB Ab-Ag structures involving mouse IgLV3-1 feature the glutamine / asparagine GRAB motif interaction.
