# Supplementary material for: Germline-encoded amino acid-binding motifs drive immunodominant public antibody responses
Source: Science. Author manuscript; Available in PMC 2023 Jun 16. (PMC10273302; doi:10.1126/science.adc9498)
Supplement: Table S14 [file NIHMS1901999-supplement-Table_S14.csv]

Table S14. Sample legend for public epitope truncation and alanine scanning VirScan dataset.
rep_1	rep_2	Sample
S1	S88	serum sample 1 / Polyclonal Kappa
S2	S89	serum sample 2 / Polyclonal Kappa
S3	S90	serum sample 3 / Polyclonal Kappa
S4	S91	serum sample 4 / Polyclonal Kappa
S5	S92	serum sample 5 / Polyclonal Kappa
S6	S93	serum sample 6 / Polyclonal Kappa
S7	S94	serum sample 7 / Polyclonal Kappa
S8	S95	serum sample 8 / Polyclonal Kappa
S9	S96	serum sample 9 / Polyclonal Kappa
S10	S97	serum sample 10 / Polyclonal Kappa
S11	S98	serum sample 11 / Polyclonal Kappa
S12	S99	serum sample 12 / Polyclonal Kappa
S13	S100	serum sample 13 / Polyclonal Kappa
S14	S101	serum sample 14 / Polyclonal Kappa
S15	S102	serum sample 15 / Polyclonal Kappa
S16	S103	serum sample 16 / Polyclonal Kappa
S17	S104	serum sample 17 / Polyclonal Kappa
S18	S105	serum sample 18 / Polyclonal Kappa
S19	S106	serum sample 19 / Polyclonal Kappa
S20	S107	serum sample 20 / Polyclonal Kappa
S21	S108	serum sample 21 / Polyclonal Kappa
S22	S109	serum sample 22 / Polyclonal Kappa
S23	S110	serum sample 23 / Polyclonal Kappa
S24	S111	serum sample 24 / Polyclonal Kappa
S25	S112	serum sample 25 / Polyclonal Kappa
S26	S113	serum sample 26 / Polyclonal Kappa
S27	S114	serum sample 27 / Polyclonal Kappa
S28	S115	serum sample 28 / Polyclonal Kappa
S29	S116	serum sample 29 / Polyclonal Kappa
S30	S117	serum sample 30 / Polyclonal Kappa
S31	S118	serum sample 31 / Polyclonal Kappa
S32	S119	serum sample 32 / Polyclonal Kappa
S33	S120	serum sample 33 / Polyclonal Kappa
S34	S121	serum sample 34 / Polyclonal Kappa
S35	S122	serum sample 35 / Polyclonal Kappa
S36	S123	serum sample 36 / Polyclonal Kappa
S37	S124	serum sample 37 / Polyclonal Kappa
S38	S125	serum sample 38 / Polyclonal Kappa
S39	S126	serum sample 39 / Polyclonal Kappa
S40	S127	serum sample 40 / Polyclonal Kappa
S41	S128	serum sample 41 / Polyclonal Kappa
S42	S129	serum sample 42 / Polyclonal Kappa
S43	S130	serum sample 43 / Polyclonal Kappa
S44	S131	serum sample 44 / Polyclonal Kappa
S45	S132	serum sample 45 / Polyclonal Kappa
S46	S133	serum sample 46 / Polyclonal Kappa
S47	S134	serum sample 47 / Polyclonal Kappa
S48	S135	serum sample 48 / Polyclonal Kappa
S49	S136	serum sample 49 / Polyclonal Kappa
S50	S137	serum sample 50 / Polyclonal Kappa
S51	S138	serum sample 51 / Polyclonal Kappa
S52	S139	serum sample 52 / Polyclonal Kappa
S53	S140	serum sample 53 / Polyclonal Kappa
S54	S141	serum sample 54 / Polyclonal Kappa
S55	S142	serum sample 55 / Polyclonal Kappa
S56	S143	serum sample 56 / Polyclonal Kappa
S57	S144	serum sample 57 / Polyclonal Kappa
S58	S145	serum sample 58 / Polyclonal Kappa
S59	S146	serum sample 59 / Polyclonal Kappa
S60	S147	serum sample 60 / Polyclonal Kappa
S61	S148	serum sample 61 / Polyclonal Kappa
S62	S149	serum sample 62 / Polyclonal Kappa
S63	S150	serum sample 63 / Polyclonal Kappa
S64	S151	serum sample 64 / Polyclonal Kappa
S65	S152	serum sample 65 / Polyclonal Kappa
S66	S153	serum sample 66 / Polyclonal Kappa
S67	S154	serum sample 67 / Polyclonal Kappa
S68	S155	serum sample 68 / Polyclonal Kappa
S69	S156	serum sample 69 / Polyclonal Kappa
S70	S157	serum sample 70 / Polyclonal Kappa
S71	S158	BLANK / Polyclonal Kappa IP
S159	S159	BLANK / MONOclonal Kappa IP
S72	S160	serum sample 1 / MONOclonal Kappa
S73	S161	serum sample 2 / MONOclonal Kappa
S74	S162	serum sample 3 / MONOclonal Kappa
S75	S163	serum sample 4 / MONOclonal Kappa
S76	S268	serum sample 13 / Polyclonal Kappa deplete; Protein A/G IP
S77	S269	serum sample 14 / Polyclonal Kappa deplete; Protein A/G IP
S78	S270	serum sample 15 / Polyclonal Kappa deplete; Protein A/G IP
S79	S271	serum sample 16 / Polyclonal Kappa deplete; Protein A/G IP
S80	S272	serum sample 17 / Polyclonal Kappa deplete; Protein A/G IP
S81	S273	serum sample 18 / Polyclonal Kappa deplete; Protein A/G IP
S82	S274	serum sample 19 / Polyclonal Kappa deplete; Protein A/G IP
S83	S275	serum sample 20 / Polyclonal Kappa deplete; Protein A/G IP
S84	S276	serum sample 21 / Polyclonal Kappa deplete; Protein A/G IP
S85	S277	serum sample 22 / Polyclonal Kappa deplete; Protein A/G IP
S86	S278	serum sample 23 / Polyclonal Kappa deplete; Protein A/G IP
S87	S279	serum sample 24 / Polyclonal Kappa deplete; Protein A/G IP
S170	S170	INPUT LIBRARY
S364	S172	serum sample 13 / Polyclonal Lambda deplete; Protein A/G IP
S365	S173	serum sample 14 / Polyclonal Lambda deplete; Protein A/G IP
S366	S174	serum sample 15 / Polyclonal Lambda deplete; Protein A/G IP
S367	S175	serum sample 16 / Polyclonal Lambda deplete; Protein A/G IP
S368	S176	serum sample 17 / Polyclonal Lambda deplete; Protein A/G IP
S369	S177	serum sample 18 / Polyclonal Lambda deplete; Protein A/G IP
S370	S178	serum sample 19 / Polyclonal Lambda deplete; Protein A/G IP
S371	S179	serum sample 20 / Polyclonal Lambda deplete; Protein A/G IP
S372	S180	serum sample 21 / Polyclonal Lambda deplete; Protein A/G IP
S373	S181	serum sample 22 / Polyclonal Lambda deplete; Protein A/G IP
S374	S182	serum sample 23 / Polyclonal Lambda deplete; Protein A/G IP
S375	S183	serum sample 24 / Polyclonal Lambda deplete; Protein A/G IP
S184	S280	serum sample 1 / Polyclonal Lambda
S185	S281	serum sample 2 / Polyclonal Lambda
S186	S282	serum sample 3 / Polyclonal Lambda
S187	S283	serum sample 4 / Polyclonal Lambda
S188	S284	serum sample 5 / Polyclonal Lambda
S189	S285	serum sample 6 / Polyclonal Lambda
S190	S286	serum sample 7 / Polyclonal Lambda
S191	S287	serum sample 8 / Polyclonal Lambda
S192	S288	serum sample 9 / Polyclonal Lambda
S193	S289	serum sample 10 / Polyclonal Lambda
S194	S290	serum sample 11 / Polyclonal Lambda
S195	S291	serum sample 12 / Polyclonal Lambda
S196	S292	serum sample 13 / Polyclonal Lambda
S197	S293	serum sample 14 / Polyclonal Lambda
S198	S294	serum sample 15 / Polyclonal Lambda
S199	S295	serum sample 16 / Polyclonal Lambda
S200	S296	serum sample 17 / Polyclonal Lambda
S201	S297	serum sample 18 / Polyclonal Lambda
S202	S298	serum sample 19 / Polyclonal Lambda
S203	S299	serum sample 20 / Polyclonal Lambda
S204	S300	serum sample 21 / Polyclonal Lambda
S205	S301	serum sample 22 / Polyclonal Lambda
S206	S302	serum sample 23 / Polyclonal Lambda
S207	S303	serum sample 24 / Polyclonal Lambda
S208	S304	serum sample 25 / Polyclonal Lambda
S209	S305	serum sample 26 / Polyclonal Lambda
S210	S306	serum sample 27 / Polyclonal Lambda
S211	S307	serum sample 28 / Polyclonal Lambda
S212	S308	serum sample 29 / Polyclonal Lambda
S213	S309	serum sample 30 / Polyclonal Lambda
S214	S310	serum sample 31 / Polyclonal Lambda
S215	S311	serum sample 32 / Polyclonal Lambda
S216	S312	serum sample 33 / Polyclonal Lambda
S217	S313	serum sample 34 / Polyclonal Lambda
S218	S314	serum sample 35 / Polyclonal Lambda
S219	S315	serum sample 36 / Polyclonal Lambda
S220	S316	serum sample 37 / Polyclonal Lambda
S221	S317	serum sample 38 / Polyclonal Lambda
S222	S318	serum sample 39 / Polyclonal Lambda
S223	S319	serum sample 40 / Polyclonal Lambda
S224	S320	serum sample 41 / Polyclonal Lambda
S225	S321	serum sample 42 / Polyclonal Lambda
S226	S322	serum sample 43 / Polyclonal Lambda
S227	S323	serum sample 44 / Polyclonal Lambda
S228	S324	serum sample 45 / Polyclonal Lambda
S229	S325	serum sample 46 / Polyclonal Lambda
S230	S326	serum sample 47 / Polyclonal Lambda
S231	S327	serum sample 48 / Polyclonal Lambda
S232	S328	serum sample 49 / Polyclonal Lambda
S233	S329	serum sample 50 / Polyclonal Lambda
S234	S330	serum sample 51 / Polyclonal Lambda
S235	S331	serum sample 52 / Polyclonal Lambda
S236	S332	serum sample 53 / Polyclonal Lambda
S237	S333	serum sample 54 / Polyclonal Lambda
S238	S334	serum sample 55 / Polyclonal Lambda
S239	S335	serum sample 56 / Polyclonal Lambda
S240	S336	serum sample 57 / Polyclonal Lambda
S241	S337	serum sample 58 / Polyclonal Lambda
S242	S338	serum sample 59 / Polyclonal Lambda
S243	S339	serum sample 60 / Polyclonal Lambda
S244	S340	serum sample 61 / Polyclonal Lambda
S245	S341	serum sample 62 / Polyclonal Lambda
S246	S342	serum sample 63 / Polyclonal Lambda
S247	S343	serum sample 64 / Polyclonal Lambda
S248	S344	serum sample 65 / Polyclonal Lambda
S249	S345	serum sample 66 / Polyclonal Lambda
S250	S346	serum sample 67 / Polyclonal Lambda
S251	S347	serum sample 68 / Polyclonal Lambda
S252	S348	serum sample 69 / Polyclonal Lambda
S253	S349	serum sample 70 / Polyclonal Lambda
S254	S350	BLANK / Polyclonal Lambda IP
S255	S351	BLANK / MONOclonal Lambda IP
S256	S352	serum sample 1 / MONOclonal Lambda
S257	S353	serum sample 2 / MONOclonal Lambda
S258	S354	serum sample 3 / MONOclonal Lambda
S355	S355	serum sample 4 / MONOclonal Lambda
S260	S356	serum sample 5 / MONOclonal Lambda
S261	S357	serum sample 6 / MONOclonal Lambda
S262	S358	serum sample 7 / MONOclonal Lambda
S263	S359	serum sample 8 / MONOclonal Lambda
S264	S360	serum sample 9 / MONOclonal Lambda
S265	S361	serum sample 10 / MONOclonal Lambda
S266	S362	serum sample 11 / MONOclonal Lambda
S267	S363	serum sample 12 / MONOclonal Lambda
