# Supplementary material for: Germline-encoded amino acid-binding motifs drive immunodominant public antibody responses
Source: Science. Author manuscript; Available in PMC 2023 Jun 16. (PMC10273302; doi:10.1126/science.adc9498)
Supplement: Table S16 [file NIHMS1901999-supplement-Table_S16.csv]

Table S16. Sample legend for saturating mutagenesis public epitope VirScan dataset.
rep_1	rep_2	Sample
Kappa-1	Rep-Kappa-1	serum sample 1 / Polyclonal Kappa
Kappa-2	Rep-Kappa-2	serum sample 2 / Polyclonal Kappa
Kappa-3	Rep-Kappa-3	serum sample 3 / Polyclonal Kappa
Kappa-4	Rep-Kappa-4	serum sample 4 / Polyclonal Kappa
Kappa-5	Rep-Kappa-5	serum sample 5 / Polyclonal Kappa
Kappa-6	Rep-Kappa-6	serum sample 6 / Polyclonal Kappa
Kappa-7	Rep-Kappa-7	serum sample 7 / Polyclonal Kappa
Kappa-8	Rep-Kappa-8	serum sample 8 / Polyclonal Kappa
Kappa-9	Rep-Kappa-9	serum sample 9 / Polyclonal Kappa
Kappa-10	Rep-Kappa-10	serum sample 10 / Polyclonal Kappa
Kappa-11	Rep-Kappa-11	serum sample 11 / Polyclonal Kappa
Kappa-12	Rep-Kappa-12	serum sample 12 / Polyclonal Kappa
Kappa-13	Rep-Kappa-13	serum sample 13 / Polyclonal Kappa
Kappa-14	Rep-Kappa-14	serum sample 14 / Polyclonal Kappa
Kappa-15	Rep-Kappa-15	serum sample 15 / Polyclonal Kappa
Kappa-16	Rep-Kappa-16	serum sample 16 / Polyclonal Kappa
Kappa-17	Rep-Kappa-17	serum sample 17 / Polyclonal Kappa
Kappa-18	Rep-Kappa-18	serum sample 18 / Polyclonal Kappa
Kappa-19	Rep-Kappa-19	serum sample 19 / Polyclonal Kappa
Kappa-20	Rep-Kappa-20	serum sample 20 / Polyclonal Kappa
Kappa-21	Rep-Kappa-21	serum sample 21 / Polyclonal Kappa
Kappa-22	Rep-Kappa-22	serum sample 22 / Polyclonal Kappa
Kappa-23	Rep-Kappa-23	serum sample 23 / Polyclonal Kappa
Kappa-24	Rep-Kappa-24	serum sample 24 / Polyclonal Kappa
Kappa-25	Rep-Kappa-25	serum sample 25 / Polyclonal Kappa
Kappa-26	Rep-Kappa-26	serum sample 26 / Polyclonal Kappa
Kappa-27	Rep-Kappa-27	serum sample 27 / Polyclonal Kappa
Kappa-28	Rep-Kappa-28	serum sample 28 / Polyclonal Kappa
Kappa-29	Rep-Kappa-29	serum sample 29 / Polyclonal Kappa
Kappa-30	Rep-Kappa-30	serum sample 30 / Polyclonal Kappa
Kappa-31	Rep-Kappa-31	serum sample 31 / Polyclonal Kappa
Kappa-32	Rep-Kappa-32	serum sample 32 / Polyclonal Kappa
Kappa-33	Rep-Kappa-33	serum sample 33 / Polyclonal Kappa
Kappa-34	Rep-Kappa-34	serum sample 34 / Polyclonal Kappa
Kappa-35	Rep-Kappa-35	serum sample 35 / Polyclonal Kappa
Kappa-36	Rep-Kappa-36	serum sample 36 / Polyclonal Kappa
Kappa-37	Rep-Kappa-37	serum sample 37 / Polyclonal Kappa
Kappa-38	Rep-Kappa-38	serum sample 38 / Polyclonal Kappa
Kappa-39	Rep-Kappa-39	serum sample 39 / Polyclonal Kappa
Kappa-40	Rep-Kappa-40	serum sample 40 / Polyclonal Kappa
Kappa-41	Rep-Kappa-41	serum sample 41 / Polyclonal Kappa
Kappa-42	Rep-Kappa-42	serum sample 42 / Polyclonal Kappa
Kappa-43	Rep-Kappa-43	serum sample 43 / Polyclonal Kappa
Kappa-44	Rep-Kappa-44	serum sample 44 / Polyclonal Kappa
Kappa-45	Rep-Kappa-45	serum sample 45 / Polyclonal Kappa
Kappa-46	Rep-Kappa-46	serum sample 46 / Polyclonal Kappa
Kappa-47	Rep-Kappa-47	serum sample 47 / Polyclonal Kappa
Kappa-48	Rep-Kappa-48	serum sample 48 / Polyclonal Kappa
Kappa-49	Rep-Kappa-49	serum sample 49 / Polyclonal Kappa
Kappa-50	Rep-Kappa-50	serum sample 50 / Polyclonal Kappa
Kappa-51	Rep-Kappa-51	serum sample 51 / Polyclonal Kappa
Kappa-52	Rep-Kappa-52	serum sample 52 / Polyclonal Kappa
Kappa-53	Rep-Kappa-53	serum sample 53 / Polyclonal Kappa
Kappa-54	Rep-Kappa-54	serum sample 54 / Polyclonal Kappa
Kappa-55	Rep-Kappa-55	serum sample 55 / Polyclonal Kappa
Kappa-56	Rep-Kappa-56	serum sample 56 / Polyclonal Kappa
Kappa-57	Rep-Kappa-57	serum sample 57 / Polyclonal Kappa
Kappa-58	Rep-Kappa-58	serum sample 58 / Polyclonal Kappa
Kappa-59	Rep-Kappa-59	serum sample 59 / Polyclonal Kappa
Kappa-60	Rep-Kappa-60	serum sample 60 / Polyclonal Kappa
Kappa-61	Rep-Kappa-61	serum sample 61 / Polyclonal Kappa
Kappa-62	Rep-Kappa-62	serum sample 62 / Polyclonal Kappa
Kappa-63	Rep-Kappa-63	serum sample 63 / Polyclonal Kappa
Kappa-64	Rep-Kappa-64	serum sample 64 / Polyclonal Kappa
Kappa-65	Rep-Kappa-65	serum sample 65 / Polyclonal Kappa
Kappa-66	Rep-Kappa-66	serum sample 66 / Polyclonal Kappa
Kappa-67	Rep-Kappa-67	serum sample 67 / Polyclonal Kappa
Kappa-68	Rep-Kappa-68	serum sample 68 / Polyclonal Kappa
Kappa-69	Rep-Kappa-69	serum sample 69 / Polyclonal Kappa
Kappa-70	Rep-Kappa-70	serum sample 70 / Polyclonal Kappa
Kappa-71	Rep-Kappa-71	serum sample 71 / Polyclonal Kappa
Kappa-72	Rep-Kappa-72	serum sample 72 / Polyclonal Kappa
Kappa-blank-73	Rep-Kappa-blank-73	BLANK / Polyclonal Kappa
Kappa-blank-74	Rep-Kappa-blank-74	BLANK / Polyclonal Kappa
Kappa-75	Rep-Kappa-75	serum sample 75 / Polyclonal Kappa
Kappa-76	Rep-Kappa-76	serum sample 76 / Polyclonal Kappa
Kappa-77	Rep-Kappa-77	serum sample 77 / Polyclonal Kappa
Kappa-78	Rep-Kappa-78	serum sample 78 / Polyclonal Kappa
Kappa-79	Rep-Kappa-79	serum sample 79 / Polyclonal Kappa
Kappa-80	Rep-Kappa-80	serum sample 80 / Polyclonal Kappa
Kappa-81	Rep-Kappa-81	serum sample 81 / Polyclonal Kappa
Kappa-blank-82	Rep-Kappa-blank-82	BLANK / Polyclonal Kappa
Kappa-blank-83	Rep-Kappa-blank-83	BLANK / Polyclonal Kappa
Kappa-blank-84	Rep-Kappa-blank-84	BLANK / Polyclonal Kappa
Kappa-dep-13	Rep-Kappa-dep-13	serum sample 13 / Polyclonal Kappa deplete; Protein A/G IP
Kappa-dep-14	Rep-Kappa-dep-14	serum sample 14 / Polyclonal Kappa deplete; Protein A/G IP
Kappa-dep-15	Rep-Kappa-dep-15	serum sample 15 / Polyclonal Kappa deplete; Protein A/G IP
Kappa-dep-16	Rep-Kappa-dep-16	serum sample 16 / Polyclonal Kappa deplete; Protein A/G IP
Kappa-dep-17	Rep-Kappa-dep-17	serum sample 17 / Polyclonal Kappa deplete; Protein A/G IP
Kappa-dep-18	Rep-Kappa-dep-18	serum sample 18 / Polyclonal Kappa deplete; Protein A/G IP
Kappa-dep-19	Rep-Kappa-dep-19	serum sample 19 / Polyclonal Kappa deplete; Protein A/G IP
Kappa-dep-20	Rep-Kappa-dep-20	serum sample 20 / Polyclonal Kappa deplete; Protein A/G IP
Kappa-dep-21	Rep-Kappa-dep-21	serum sample 21 / Polyclonal Kappa deplete; Protein A/G IP
Kappa-dep-22	Rep-Kappa-dep-22	serum sample 22 / Polyclonal Kappa deplete; Protein A/G IP
Kappa-dep-23	Rep-Kappa-dep-23	serum sample 23 / Polyclonal Kappa deplete; Protein A/G IP
Kappa-dep-24	Rep-Kappa-dep-24	serum sample 24 / Polyclonal Kappa deplete; Protein A/G IP
Lambda-1	Rep-Lambda-1	serum sample 1 / Polyclonal Lambda
Lambda-2	Rep-Lambda-2	serum sample 2 / Polyclonal Lambda
Lambda-3	Rep-Lambda-3	serum sample 3 / Polyclonal Lambda
Lambda-4	Rep-Lambda-4	serum sample 4 / Polyclonal Lambda
Lambda-5	Rep-Lambda-5	serum sample 5 / Polyclonal Lambda
Lambda-6	Rep-Lambda-6	serum sample 6 / Polyclonal Lambda
Lambda-7	Rep-Lambda-7	serum sample 7 / Polyclonal Lambda
Lambda-8	Rep-Lambda-8	serum sample 8 / Polyclonal Lambda
Lambda-9	Rep-Lambda-9	serum sample 9 / Polyclonal Lambda
Lambda-10	Rep-Lambda-10	serum sample 10 / Polyclonal Lambda
Lambda-11	Rep-Lambda-11	serum sample 11 / Polyclonal Lambda
Lambda-12	Rep-Lambda-12	serum sample 12 / Polyclonal Lambda
Lambda-13	Rep-Lambda-13	serum sample 13 / Polyclonal Lambda
Lambda-14	Rep-Lambda-14	serum sample 14 / Polyclonal Lambda
Lambda-15	Rep-Lambda-15	serum sample 15 / Polyclonal Lambda
Lambda-16	Rep-Lambda-16	serum sample 16 / Polyclonal Lambda
Lambda-17	Rep-Lambda-17	serum sample 17 / Polyclonal Lambda
Lambda-18	Rep-Lambda-18	serum sample 18 / Polyclonal Lambda
Lambda-19	Rep-Lambda-19	serum sample 19 / Polyclonal Lambda
Lambda-20	Rep-Lambda-20	serum sample 20 / Polyclonal Lambda
Lambda-21	Rep-Lambda-21	serum sample 21 / Polyclonal Lambda
Lambda-22	Rep-Lambda-22	serum sample 22 / Polyclonal Lambda
Lambda-23	Rep-Lambda-23	serum sample 23 / Polyclonal Lambda
Lambda-24	Rep-Lambda-24	serum sample 24 / Polyclonal Lambda
Lambda-25	Rep-Lambda-25	serum sample 25 / Polyclonal Lambda
Lambda-26	Rep-Lambda-26	serum sample 26 / Polyclonal Lambda
Lambda-27	Rep-Lambda-27	serum sample 27 / Polyclonal Lambda
Lambda-28	Rep-Lambda-28	serum sample 28 / Polyclonal Lambda
Lambda-29	Rep-Lambda-29	serum sample 29 / Polyclonal Lambda
Lambda-30	Rep-Lambda-30	serum sample 30 / Polyclonal Lambda
Lambda-31	Rep-Lambda-31	serum sample 31 / Polyclonal Lambda
Lambda-32	Rep-Lambda-32	serum sample 32 / Polyclonal Lambda
Lambda-33	Rep-Lambda-33	serum sample 33 / Polyclonal Lambda
Lambda-34	Rep-Lambda-34	serum sample 34 / Polyclonal Lambda
Lambda-35	Rep-Lambda-35	serum sample 35 / Polyclonal Lambda
Lambda-36	Rep-Lambda-36	serum sample 36 / Polyclonal Lambda
Lambda-37	Rep-Lambda-37	serum sample 37 / Polyclonal Lambda
Lambda-38	Rep-Lambda-38	serum sample 38 / Polyclonal Lambda
Lambda-39	Rep-Lambda-39	serum sample 39 / Polyclonal Lambda
Lambda-40	Rep-Lambda-40	serum sample 40 / Polyclonal Lambda
Lambda-41	Rep-Lambda-41	serum sample 41 / Polyclonal Lambda
Lambda-42	Rep-Lambda-42	serum sample 42 / Polyclonal Lambda
Lambda-43	Rep-Lambda-43	serum sample 43 / Polyclonal Lambda
Lambda-44	Rep-Lambda-44	serum sample 44 / Polyclonal Lambda
Lambda-45	Rep-Lambda-45	serum sample 45 / Polyclonal Lambda
Lambda-46	Rep-Lambda-46	serum sample 46 / Polyclonal Lambda
Lambda-47	Rep-Lambda-47	serum sample 47 / Polyclonal Lambda
Lambda-48	Rep-Lambda-48	serum sample 48 / Polyclonal Lambda
Lambda-49	Rep-Lambda-49	serum sample 49 / Polyclonal Lambda
Lambda-50	Rep-Lambda-50	serum sample 50 / Polyclonal Lambda
Lambda-51	Rep-Lambda-51	serum sample 51 / Polyclonal Lambda
Lambda-52	Rep-Lambda-52	serum sample 52 / Polyclonal Lambda
Lambda-53	Rep-Lambda-53	serum sample 53 / Polyclonal Lambda
Lambda-54	Rep-Lambda-54	serum sample 54 / Polyclonal Lambda
Lambda-55	Rep-Lambda-55	serum sample 55 / Polyclonal Lambda
Lambda-56	Rep-Lambda-56	serum sample 56 / Polyclonal Lambda
Lambda-57	Rep-Lambda-57	serum sample 57 / Polyclonal Lambda
Lambda-58	Rep-Lambda-58	serum sample 58 / Polyclonal Lambda
Lambda-59	Rep-Lambda-59	serum sample 59 / Polyclonal Lambda
Lambda-60	Rep-Lambda-60	serum sample 60 / Polyclonal Lambda
Lambda-61	Rep-Lambda-61	serum sample 61 / Polyclonal Lambda
Lambda-62	Rep-Lambda-62	serum sample 62 / Polyclonal Lambda
Lambda-63	Rep-Lambda-63	serum sample 63 / Polyclonal Lambda
Lambda-64	Rep-Lambda-64	serum sample 64 / Polyclonal Lambda
Lambda-65	Rep-Lambda-65	serum sample 65 / Polyclonal Lambda
Lambda-66	Rep-Lambda-66	serum sample 66 / Polyclonal Lambda
Lambda-67	Rep-Lambda-67	serum sample 67 / Polyclonal Lambda
Lambda-68	Rep-Lambda-68	serum sample 68 / Polyclonal Lambda
Lambda-69	Rep-Lambda-69	serum sample 69 / Polyclonal Lambda
Lambda-70	Rep-Lambda-70	serum sample 70 / Polyclonal Lambda
Lambda-71	Rep-Lambda-71	serum sample 71 / Polyclonal Lambda
Lambda-72	Rep-Lambda-72	serum sample 72 / Polyclonal Lambda
Lambda-blank-73		BLANK / Polyclonal Lambda
Lambda-blank-74		BLANK / Polyclonal Lambda
	input-lib-k-l-comp-mut.	INPUT LIBRARY
	Rep-input-lib-k-l-comp-mut.	INPUT LIBRARY
Lambda-75	Rep-Lambda-75	serum sample 75 / Polyclonal Lambda
Lambda-76	Rep-Lambda-76	serum sample 76 / Polyclonal Lambda
Lambda-77	Rep-Lambda-77	serum sample 77 / Polyclonal Lambda
Lambda-78	Rep-Lambda-78	serum sample 78 / Polyclonal Lambda
Lambda-79	Rep-Lambda-79	serum sample 79 / Polyclonal Lambda
Lambda-80	Rep-Lambda-80	serum sample 80 / Polyclonal Lambda
Lambda-81	Rep-Lambda-81	serum sample 81 / Polyclonal Lambda
Lambda-blank-82	Rep-Lambda-blank-82	BLANK / Polyclonal Lambda
Lambda-blank-83	Rep-Lambda-blank-83	BLANK / Polyclonal Lambda
Lambda-blank-84	Rep-Lambda-blank-84	BLANK / Polyclonal Lambda
Lambda-dep-13	Rep-Lambda-dep-13	serum sample 13 / Polyclonal Lambda deplete; Protein A/G IP
Lambda-dep-14	Rep-Lambda-dep-14	serum sample 14 / Polyclonal Lambda deplete; Protein A/G IP
Lambda-dep-15	Rep-Lambda-dep-15	serum sample 15 / Polyclonal Lambda deplete; Protein A/G IP
Lambda-dep-16	Rep-Lambda-dep-16	serum sample 16 / Polyclonal Lambda deplete; Protein A/G IP
Lambda-dep-17	Rep-Lambda-dep-17	serum sample 17 / Polyclonal Lambda deplete; Protein A/G IP
Lambda-dep-18	Rep-Lambda-dep-18	serum sample 18 / Polyclonal Lambda deplete; Protein A/G IP
Lambda-dep-19	Rep-Lambda-dep-19	serum sample 19 / Polyclonal Lambda deplete; Protein A/G IP
Lambda-dep-20	Rep-Lambda-dep-20	serum sample 20 / Polyclonal Lambda deplete; Protein A/G IP
Lambda-dep-21	Rep-Lambda-dep-21	serum sample 21 / Polyclonal Lambda deplete; Protein A/G IP
Lambda-dep-22	Rep-Lambda-dep-22	serum sample 22 / Polyclonal Lambda deplete; Protein A/G IP
Lambda-dep-23	Rep-Lambda-dep-23	serum sample 23 / Polyclonal Lambda deplete; Protein A/G IP
Lambda-dep-24	Rep-Lambda-dep-24	serum sample 24 / Polyclonal Lambda deplete; Protein A/G IP
